# Supplementary material for: Global impact on metabolic capacity of yeast cell factories by optogenetic control of the cAMP–PKA axis
Source: Appl Environ Microbiol. 2026 May 18;92(6):e02498-25. doi: 10.1128/aem.02498-25 (PMC13274398; doi:10.1128/aem.02498-25)
Supplement: Table S1 — Proteomics data. [file aem.02498-25-s0002.xlsx]

## Sheet: Dataset_Legend
Supplementary Table S1
bPAC_LFQ_abundance		Protein abundance of all detected proteins in a shotgun proteomics experiment for the bPAC strain.
bPAC-L_DAPs		Differentially abundant proteins (DAPs) of the bPAC strain under light compared to the wild type under light . Threshold for Student’s test p ≤ 0.01 and absolute abundance difference of the factor 1.5
bPAC-D_DAPs		Differentially abundant proteins (DAPs) of the bPAC strain under restrictive conditions compared to the wild type under restrictive conditions. Threshold for Student’s test p ≤ 0.01 and absolute abundance difference of the factor 1.5
bPAC-LD_DAPs		Differentially abundant proteins (DAPs) of the bPAC strain under light compared to bPAC strain under restrictive conditions. Threshold for Student’s test p ≤ 0.01 and absolute abundance difference of the factor 1.5

## Sheet: bPAC_LFQ_abundance 
Systematic name	UniProt	Standard name	SK1_D_1_1	SK1_D_1_2	SK1_D_2_1	SK1_D_2_2	SK1_D_3_1	SK1_D_3_2	SK1_L_1_1	SK1_L_1_2	SK1_L_2_1	SK1_L_2_2	SK1_L_3_1	SK1_L_3_2	bPAC_D_1_1	bPAC_D_1_2	bPAC_D_2_1	bPAC_D_2_2	bPAC_D_3_1	bPAC_D_3_2	bPAC_L_1_1	bPAC_L_1_2	bPAC_L_2_1	bPAC_L_2_2	bPAC_L_3_1	bPAC_L_3_2
YAL001C	P34111	TFC3	15232	52265	0	0	0	52003	0	25401	50375	26824	33080	39010	0	0	0	0	0	25637	0	0	30204	23909	30993	12837
YAL003W	P32471	EF1B	2167600	1377300	2024700	1688200	1755400	1707300	1832400	1612000	1467600	1445300	1768000	1513800	2246400	2313100	1917000	1900100	1993200	2109100	2031800	2273300	2805700	2573100	2982200	2402200
YAL007C	P39704	ERP2	56082	44899	49133	39409	58013	36160	52581	35531	54366	46115	40162	41828	50724	41059	53622	38164	50921	44369	57092	45039	56445	45503	58910	34063
YAL010C	P18409	MDM10	36754	46032	34966	45379	45157	47146	40996	46629	38040	42592	34533	38878	31595	29536	32706	35243	31035	34948	32921	32946	24049	25842	29439	30133
YAL011W	P31376	SWC3	39553	0	21250	0	12149	0	20277	0	0	0	0	0	0	0	0	0	0	0	0	0	0	0	0	0
YAL012W	P31373	CYS3	794720	782660	813580	822400	855790	861410	905970	875580	815470	800160	806460	815770	2511900	2137700	2301500	2240400	2391300	2454600	4108400	3951300	3922600	4067700	4862200	4180400
YAL013W	P31385	DEP1	48745	43857	46872	39531	43872	33813	41021	38823	39752	39489	36724	38220	22857	24121	26962	26907	29046	28039	38772	36176	36388	30072	36711	30577
YAL015C	P31378	NTH1	52498	74480	47241	0	45633	66603	45870	45255	42006	55912	53909	52422	55528	62465	56176	36945	65807	49772	98174	103420	79752	119550	78966	94141
YAL016W	P31383	2AAA	312010	301270	305810	361540	353510	315730	368840	346910	329690	315040	319670	304020	363920	295000	318980	300480	305070	297870	304540	311690	247620	266650	318160	306370
YAL017W	P31374	PSK1	75944	65581	74890	71133	78786	74972	72726	72453	72280	71673	69102	70254	72879	61369	74102	70499	79127	60974	57748	48909	52682	44070	53415	47540
YAL019W	P31380	FUN30	13849	15468	12008	19003	13387	14016	15358	15515	14906	16731	18980	22019	26559	19037	21231	24247	20308	22293	35280	36032	29582	31560	32136	32411
YAL021C	P31384	CCR4	131880	112190	140160	114410	151080	120120	142490	110650	126360	114280	125870	118010	113390	107650	116700	106610	137900	96373	151930	128630	142520	125300	144100	126980
YAL023C	P31382	PMT2	390500	348640	387000	379150	358160	382490	398130	355570	398920	371570	346360	349960	356350	312670	323090	344750	330640	326800	412220	425970	324920	370850	392610	421570
YAL024C	P07866	LTE1	70623	120580	90624	132890	98862	137250	113320	143930	63479	125210	125270	122310	0	121510	98223	126250	106720	124170	127370	115150	101170	135430	146660	0
YAL025C	P10962	MAK16	0	0	0	0	0	0	0	0	0	0	0	0	0	26176	16903	23387	23609	21536	0	43459	34893	41866	0	43662
YAL026C	P39524	ATC3	46798	43626	42679	43340	43120	43043	41231	36489	40541	41275	47377	50118	43713	45505	52256	40934	53809	36992	78403	55152	63865	56342	59339	56651
YAL029C	P32492	MYO4	32239	44014	33677	34174	42643	35995	37140	32893	32848	38414	42318	40307	0	34642	28906	36085	38866	32890	55274	52590	41616	43662	47060	40935
YAL031C	P39732	GIP4	1683500	1623300	1603900	1753500	1846300	1733400	1475900	1979000	1557700	1676600	1556600	1690800	997810	1329800	1248200	1278400	1299300	1123400	1417300	1397100	1214500	1295200	1110000	1257600
YAL032C	P28004	PRP45	16668	28339	20301	19099	21934	16968	24245	0	0	13099	14612	11937	0	13832	13612	0	25302	0	32512	14524	31209	15983	0	11195
YAL034C	P28003	FUN19	14352	35219	0	38837	8321	45755	17197	44611	11964	39190	28359	36348	40955	51943	33003	52141	25067	49458	0	28912	0	26643	0	0
YAL035W	P39730	IF2P	186800	266810	207580	261450	219780	272790	220310	255060	234310	263330	259780	256010	277320	360210	282150	338510	278330	322930	350780	417960	372870	400130	358200	405900
YAL036C	P39729	RBG1	29338	28315	27355	29858	32270	32924	28684	35399	27425	29780	30472	24044	55798	48172	45193	45317	52083	44910	95440	81185	83640	85411	97788	83831
YAL038W	P00549	KPYK1	11685000	11085000	11846000	11585000	12313000	11992000	12009000	12267000	11965000	11536000	12028000	12907000	10598000	9113200	9294300	9687400	8802100	9336100	8748100	7303100	8490900	8338100	9948400	8428400
YAL039C	P06182	CCHL	181850	244030	158560	227320	117320	204500	167160	222370	168140	238960	143100	168470	66529	60202	60365	59100	62411	71245	48209	72494	54526	73347	71859	73539
YAL041W	P11433	CDC24	216010	246800	223230	229460	247790	261800	250180	240230	203880	231070	235100	216760	222460	227630	180240	230690	218140	249180	331210	340290	278230	305290	325880	314250
YAL042W	P39727	ERV46	37887	76827	29112	67642	45611	78111	26939	53285	46917	64012	94999	86490	15726	45872	32413	60387	0	79921	41494	73824	47249	78502	0	67081
YAL043C	Q01329	PTA1	1001100	866910	908430	834830	984780	891040	913600	667130	943920	940450	876590	832830	734280	732950	761370	700930	872390	666240	1281900	1157300	1161200	1044100	1201200	1064600
YAL044C	P39726	GCSH	1098000	964750	1045300	836220	1148900	882600	1028200	774980	982260	880630	892640	807870	669180	449950	552910	438690	551110	343060	642080	491500	586370	568680	631010	534810
YAL044W-A	Q3E793	BOL1	18142	17489	17574	15799	21216	16712	24111	12996	19354	14585	0	14242	0	12275	12790	12343	14457	0	0	0	8460.2	5115.7	0	0
YAL046C	P39724	BOL3	106810	130890	87821	121730	74014	93361	109260	150670	107430	142370	104630	107970	73974	95728	85327	101230	94474	101550	132590	171020	105950	126930	0	0
YAL048C	P39722	GEM1	184860	175690	179560	148350	178480	189430	197350	179170	150940	162220	170250	155540	143970	148320	148160	146350	150570	150450	150560	137790	139090	113110	131850	130470
YAL049C	P39721	AIM2	291630	187610	370430	0	357220	231050	428600	310620	383400	230600	186530	222020	367140	270430	293470	369060	231900	315500	158910	203830	165330	168980	290780	225150
YAL053W	P39719	FLC2	64527	88013	67259	69851	73462	83768	86927	100050	85300	89267	74999	73807	124440	135550	120470	147640	131450	153250	125070	133230	147340	141820	164050	150290
YAL054C	Q01574	ACS1	160520	149300	147090	165320	159960	164000	144780	149300	135870	144540	156810	150920	719040	787750	685010	756570	755210	825660	213750	216600	183170	205990	215850	232420
YAL055W	P39718	PEX22	83246	40010	84342	38705	85735	40049	78574	34530	0	36446	52902	43682	0	20816	36395	16900	35508	15894	31762	19521	30395	20785	24529	18478
YAL058W	P27825	CALX	28250	31010	26718	0	39972	0	0	0	27842	35697	0	22283	31562	29982	25249	0	24232	0	31721	40139	28420	37981	20800	0
YAL059W	P39715	ECM1	0	8235.4	0	7236.7	0	8409	0	0	0	8496.9	11657	14982	6233.3	17072	0	19434	4808.2	15571	19316	41279	32064	35848	28362	42125
YAL060W	P39714	BDH1	138730	130680	153350	136110	167300	135770	156050	132440	140890	127870	126790	123470	203230	221050	198150	236060	207580	241220	117460	123110	122380	115660	99714	96164
YAL061W	P39713	BDH2	0	62544	0	28827	0	53460	0	0	0	50391	86020	83491	65191	0	0	0	0	57193	26149	32561	0	0	0	0
YAL062W	P39708	DHE5	129720	103040	135440	104310	129840	111980	116990	93830	119470	102970	101030	102770	115410	102900	114810	93275	118680	87317	46452	35853	38298	37788	41750	41857
YAR002C-A	Q05359	ERP1	321100	291320	313210	299880	337430	312950	350120	294440	325940	317130	292170	282070	343200	326480	316190	309470	331910	293050	337180	305910	310820	295580	329460	275420
YAR002W	P39705	NUP60	74405	67443	71368	63335	67230	63412	82831	78631	76249	72724	65192	76493	59475	72442	66235	63894	72659	59156	120490	101470	94030	95442	86168	100990
YAR007C	P22336	RFA1	174600	168410	171480	169710	180570	184030	166470	167370	165750	172430	160840	155700	186320	179400	161780	167660	169440	185520	166960	177120	164310	157820	177870	171840
YAR014C	P27637	BUD14	39481	80489	58706	82913	63523	53476	70402	0	64467	86465	0	0	0	49213	48461	40081	0	60212	66327	47368	64782	50130	70765	47321
YAR015W	P27616	PUR7	568290	568770	524640	562460	567290	593250	632620	625720	542580	577300	517730	531560	328670	326590	321970	323490	326280	337140	519620	512030	472780	477780	504660	499140
YAR028W	P39548	KTD1	0	40663	0	0	0	0	0	0	18483	24933	22611	20507	0	29000	0	0	0	21461	0	0	29455	33765	0	52649
YAR033W	P39552	MST28	16890	13571	17473	14585	16544	14590	18018	0	20092	0	13673	15796	13048	16056	18864	0	18678	0	23586	5338.5	22292	21362	19151	0
YAR042W	P35845	OSH1	85311	80163	86896	81249	89518	87920	87819	78466	83181	84508	80098	82710	88365	89035	88479	78682	93022	79990	79882	69791	71727	64190	69550	61515
YBL004W	P35194	UTP20	41868	40190	39879	42464	43362	42993	41135	42106	38138	43489	39054	37734	45275	48001	43400	48170	44534	48043	77402	77887	64724	71404	75985	74341
YBL007C	P32790	SLA1	135090	131070	145110	138470	144850	149960	150030	152650	140270	140230	143350	140650	127530	130710	135220	132920	138670	134360	147120	134970	128090	129130	132810	131500
YBL011W	P32784	GPT1	0	28367	0	33048	0	32939	45976	33539	33896	36853	37031	37090	28613	23027	26304	21487	25440	24703	38518	37947	35516	31385	45943	34679
YBL015W	P32316	ACH1	1661300	1640100	1632800	1674700	1676000	1685700	1666100	1736800	1644800	1647900	1372700	1504700	1687700	1666200	1611100	1603100	1716000	1600300	1102300	1142900	1072400	1096300	1238800	1200600
YBL016W	P16892	FUS3	81512	68369	92138	81385	85283	73890	84501	95082	78164	78300	77904	87141	66664	77880	68561	82125	65417	95014	109990	132110	95993	115580	123740	133120
YBL017C	P32319	VPS10	138630	138920	142850	136110	157350	146280	149200	132970	131110	137220	137480	137010	114510	113670	114410	107550	125890	108530	135070	126640	119190	119490	118290	123490
YBL020W	P38206	RFT1	147960	0	117880	0	112480	0	47228	0	31490	0	0	0	0	0	0	0	46510	0	46550	0	37441	0	76754	0
YBL022C	P36775	LONM	299030	252280	228790	201640	233760	201500	236010	215300	257110	235020	218300	208240	166610	149240	160190	138500	150450	145640	147030	126110	137200	124570	141830	135030
YBL023C	P29469	MCM2	24377	29439	28079	34329	32356	33337	36522	29517	26941	31311	36578	30961	41785	38240	42048	37696	44105	37617	63433	54611	58806	51826	66604	53722
YBL024W	P38205	NCL1	3097600	3313800	3259200	3426900	3285300	3442500	3500300	3459400	3142000	3353900	2956600	3147200	3698600	3926100	3654900	3732800	3802200	3974800	5498000	5486100	4995800	5099500	5625600	5367800
YBL026W	P38203	LSM2	211580	215980	181830	195140	202860	225460	218480	232020	172870	194210	200670	192900	140670	149120	129940	156610	156290	163260	175100	165460	157810	169970	162510	165070
YBL029C-A	Q3E756	YB029	102600	217140	119140	180720	19595	145480	0	0	0	246760	207210	127180	45133	95450	0	121960	167940	156920	0	60073	47130	63994	0	36050
YBL030C	P18239	ADT2	5945100	6413800	5893300	6680300	6027500	6539800	6430800	6889200	5891200	6281100	5467900	5429400	6815600	6448600	6226800	6066400	6309600	5773600	5457700	5596500	4927000	5088900	5764500	5557600
YBL033C	P38066	RIB1	13714	15222	0	13955	17990	17047	15510	18254	17287	17290	13166	12174	24989	26822	26237	26418	29465	27623	64897	60775	59100	56734	71491	63762
YBL034C	P38198	STU1	0	0	0	0	0	0	0	0	0	0	7629.5	0	0	0	0	0	0	0	0	17836	14926	0	0	0
YBL035C	P38121	DPOA2	11262	14305	13092	9661.4	10959	12559	0	8382.7	0	10120	8885.3	12711	10447	8062.7	8239.2	0	9314.1	7735.9	23495	20189	21064	20236	25975	19764
YBL036C	P38197	PLPHP	70907	67629	53266	60468	63508	65549	54546	63208	47164	60782	61599	57970	74655	76253	67468	64366	74980	66991	81743	72471	72929	69959	63820	67524
YBL037W	P38065	AP2A	34162	31492	35262	34888	34450	29739	33503	28245	31076	29780	28988	34893	22411	30978	28126	27243	30861	25829	35822	32906	29808	31760	29346	34648
YBL039C	P28274	URA7	128030	131930	127540	140850	139250	136440	133490	130100	138930	135500	139450	143650	246390	273600	242130	257240	249630	285690	336680	356280	324230	327720	332140	350640
YBL040C	P18414	ERD2	23690	20345	23362	21707	27507	27738	23798	15381	27791	24169	23739	0	0	17447	17106	13598	19526	0	19392	13386	18475	15976	0	13458
YBL041W	P23724	PSB6	369660	253390	304100	295050	310060	314220	365080	366710	254130	307760	271360	299470	379460	313810	329440	375500	303910	389150	324840	260230	238130	221750	290020	187440
YBL045C	P07256	QCR1	954600	975510	794420	804020	795350	803580	801640	872960	844110	933700	688200	716690	1109600	1096400	926950	1032900	1000500	1075100	685340	772170	695610	768880	842840	805230
YBL047C	P34216	EDE1	430420	376490	449500	376620	413690	384940	427990	392410	413220	400660	402710	389970	448750	395640	425560	382820	446670	393400	436240	376330	398430	364980	425940	373430
YBL049W	P38191	MOH1	43853	44183	46615	37582	41845	40304	50884	42285	44876	38745	49051	49269	58858	43610	49263	46726	50579	42078	32474	22661	26307	22781	29380	31235
YBL050W	P32602	SEC17	344090	368040	348220	373720	342830	398880	353820	381870	343690	378190	391930	396560	325020	326970	281350	337360	278910	322270	358540	382640	342040	371120	358840	371920
YBL051C	P34217	PIN4	30123	26237	24749	19999	42706	28403	4069.7	18911	20617	26512	19761	18250	28441	29793	25827	23464	30177	22092	22233	20571	22086	21079	32149	25566
YBL056W	P34221	PP2C3	151540	136840	140790	142850	154110	147120	140490	146270	146570	142120	131840	136380	184560	185230	170920	180950	191050	161200	164060	149070	157250	146590	147280	142540
YBL057C	P34222	PTH2	132270	129110	116400	107030	116530	128570	116600	131850	104230	128370	121540	106640	153660	137550	139160	129640	134670	138470	242460	232010	218850	222350	233340	222550
YBL058W	P34223	UBX1	270530	229230	260690	231590	274610	236110	275080	239070	268680	233930	268700	249220	339020	300480	333120	299210	318040	314380	291620	248860	259190	242680	271360	249530
YBL059C-A	Q3E7A4	COXM2	79587	62509	56295	39128	41710	38842	55582	43210	80100	57098	41693	51456	38686	31450	40671	28937	36904	22505	13905	14733	14742	12462	19023	22267
YBL061C	P34226	SKT5	0	0	2217.3	0	0	0	0	0	3252.9	0	0	0	9367.9	11552	11065	8888.2	11938	5055.1	24156	21772	20008	17487	17426	19219
YBL064C	P34227	PRX1	1727500	1685800	1545000	1642100	1584600	1688700	1608600	1620500	1566400	1680600	1607100	1598200	2205100	1928100	2003700	2019200	1875500	2005000	1089100	1029800	1022500	1029700	1225600	1122700
YBL068W	P38063	KPR4	103900	85027	83500	94439	97194	95836	95494	88140	102680	76923	103300	83259	108120	104380	117180	105680	105680	106520	189140	182810	185570	179770	196890	175750
YBL069W	P35183	AST1	46569	51287	54725	53025	58612	58847	59269	58180	57375	58079	53085	51474	62455	60731	66259	60875	61271	58886	83636	80947	75087	72749	83265	78065
YBL072C	P0CX39	RS8A	1495100	1386700	1585500	1401000	1691800	1488600	1666100	1627500	1321700	1303700	1507300	1319900	2340200	2239300	2014000	2003500	2293200	1804600	2411400	1974800	2445200	2326700	2460500	2231700
YBL075C	P09435	HSP73	3031600	2807100	3073900	2829600	2896800	2810200	2719500	2788600	2795200	2752600	3121900	3122100	3983000	3239800	3577900	3242300	3739600	3607500	1698700	1380000	1416000	1332900	1334400	1333200
YBL076C	P09436	SYIC	591860	594390	578360	592950	615670	605730	645970	643640	592200	578280	547020	556040	632280	552220	584920	564140	567060	544430	875450	819760	805860	801980	918830	796580
YBL078C	P38182	ATG8	79897	68381	61560	78876	105470	78119	37317	67706	60784	68203	72099	82145	93388	133120	135580	157150	123410	174410	88595	112260	81741	95463	65774	114630
YBL079W	P38181	NU170	65417	62879	56981	58505	65677	62043	62907	67977	60844	61258	72732	64552	65577	62121	58437	57626	66550	59480	85138	73467	80307	75850	82174	77944
YBL080C	P33893	GATB	46416	27729	38973	35524	47167	35422	35845	0	26584	27367	0	0	24982	28108	35419	0	44506	0	0	0	0	0	32996	0
YBL085W	P38041	BOI1	429770	605460	560570	709660	659690	636610	680500	608750	520680	698610	514850	495120	257410	326960	313810	511570	452760	623580	461820	507550	368250	488110	502150	495960
YBL086C	P38177	YBI6	49090	46040	47708	45012	49903	51308	53833	45325	52367	45829	48196	43281	48927	45315	48394	46680	57359	40236	48585	43003	41897	41395	39944	39567
YBL090W	P38175	RT21	557800	644640	620420	712820	587080	750200	684520	845870	523860	742150	489360	595910	742800	874200	744160	834450	655220	342170	0	748570	0	717950	686950	795050
YBL091C	P38174	MAP2	98801	98653	102170	105820	107380	103740	103790	101150	103680	100240	80862	85163	112780	95052	105620	93819	100390	104480	127280	115940	112200	104300	122260	110350
YBL092W	P38061	RL32	656230	869260	612900	947990	787590	854850	793350	1159400	746800	943450	957930	1137000	1582300	1466100	1223600	1664000	1451300	1825400	1225000	1576600	1377900	1655200	1685400	1613600
YBL095W	P38172	MRX3	29384	42451	30653	35588	36105	36913	42022	39478	35867	42657	34389	32747	51047	45887	44648	42417	42109	46186	32584	31142	30024	32852	33187	30357
YBL099W	P07251	ATPA	3358400	3644400	3380800	3343400	3128800	3438300	3424100	3673800	3470700	3564500	3201700	3341800	3492100	3232800	2981700	3272100	3039600	3351200	2295500	2268000	2184200	2328000	2713600	2441100
YBL101C	P38167	ECM21	79162	80839	82236	74659	84711	83827	82482	84759	81363	79366	80513	82039	50793	57327	57084	51422	58096	53808	49476	46673	43152	37818	44161	46119
YBL102W	P38166	SFT2	195670	208410	190880	175880	184890	189340	216050	165650	206830	213570	228530	222180	191460	204850	188400	188750	219140	192670	210040	203880	194250	205410	192520	210590
YBL103C	P38165	RTG3	18671	18928	21218	16523	22766	15516	21002	19595	21019	19066	21619	0	25639	17243	20521	17251	21536	20156	31445	27162	28443	28143	42679	28014
YBL104C	P38164	SEA4	76229	45869	61102	34610	55256	30310	42109	42058	41850	36712	39009	30386	18608	25739	20710	24225	32360	19145	38968	29108	29213	28218	29007	25103
YBL105C	P24583	KPC1	60698	60923	60765	64978	65519	67327	64624	69184	56876	64032	62509	66120	68453	66027	67058	64130	66487	63653	75003	69621	66182	65838	76488	68811
YBL107C	P38162	MIX23	49516	44835	42274	38125	36818	44049	50317	0	41576	38456	29920	23840	25027	25228	26431	22198	27023	21794	26462	26082	21903	22932	23302	21518
YBR001C	P35172	TREB	72294	55782	72483	54325	72867	52241	55306	47987	48565	45704	52382	50162	59979	56358	81221	58746	84947	46397	21117	29847	24058	25573	0	30318
YBR002C	P35196	RER2	0	0	17423	24459	0	35513	0	0	0	0	0	0	0	29486	23227	34063	0	28649	29586	0	27374	45320	43344	0
YBR003W	P18900	COQ1	147220	113580	98744	76701	95348	74354	90977	91463	110170	101420	77441	77669	77446	65130	87099	65647	78978	71403	85178	50154	65168	80471	57180	75006
YBR005W	P38212	RCR1	64095	56979	65149	60556	62743	61465	73859	61082	75856	69686	81201	60643	137710	116520	117250	110130	119520	108630	105510	82021	77215	73325	83707	85413
YBR006W	P38067	SSDH	777780	790200	743350	757510	849350	790490	737650	637480	721320	754880	740910	763550	981140	937260	986070	898710	971380	827000	538980	487170	458810	405930	477130	440380
YBR011C	P00817	IPYR	3095900	2743200	2920800	2792700	3173400	2952200	3111200	3120400	2888700	2776000	2988000	3013900	3681800	3295800	3628800	3177700	3547800	3060000	3943100	3672900	3740100	3675300	4154600	3609000
YBR014C	P38068	GLRX7	147060	165750	149710	172990	157520	173870	168360	189700	152140	172700	162450	158080	47564	60401	57199	54199	53816	65356	91259	96677	81876	79228	92374	81967
YBR015C	P38069	MNN2	88716	93103	89223	88410	98033	97624	108200	107900	99364	96672	93920	95423	94742	87132	87239	80618	92027	90311	87425	85481	79615	77589	83912	79189
YBR016W	P38216	CTPP1	0	53045	0	0	0	0	0	0	0	0	0	0	7157.8	0	13943	0	0	0	0	0	0	0	0	15812
YBR017C	P38217	IMB2	116050	100590	125850	108080	124570	111550	123120	112930	123820	103000	108380	102210	118520	116120	119250	116210	121450	112430	173750	148000	146330	135580	155340	138040
YBR022W	P38218	POA1	41726	0	63163	0	71934	11191	49287	0	38054	0	0	0	0	0	0	0	24425	0	0	0	0	0	0	0
YBR023C	P29465	CHS3	26555	24835	15864	16991	33824	33020	19177	33308	21889	26848	28036	30904	46948	53556	59614	45856	66756	54971	118750	91892	93554	90012	104830	99824
YBR024W	P38072	SCO2	217960	227670	188840	195520	194000	205780	224120	201230	196910	201950	192090	184460	134650	125080	123240	122690	133170	127280	104530	110510	107000	89416	90489	91070
YBR025C	P38219	OLA1	602110	529180	598790	571020	649860	592850	617520	572690	576730	554750	601580	606150	758830	734120	757030	686610	756650	701570	960220	861650	896420	847630	1027200	831470
YBR026C	P38071	ETR1	924820	923140	987640	917640	985230	957560	865850	921420	987250	953950	848970	853260	1296200	1259800	1143600	1177500	1223400	1174800	689010	620470	647400	593280	616730	594580
YBR029C	P38221	CDS1	93369	143430	104870	135750	123200	144670	111580	140950	103650	159180	169820	148430	105890	143730	127280	161370	126470	159820	151790	167840	131060	158360	158270	154800
YBR034C	P38074	ANM1	178160	187070	184440	204200	194700	0	218260	111230	174480	0	113920	119900	267070	195890	243950	192340	225980	0	261200	174760	248570	0	390710	210260
YBR035C	P38075	PDX3	346540	396030	341970	366900	332590	394630	383900	418380	313740	392360	339880	353910	386640	396920	367520	385050	380230	396770	399310	415560	365260	376870	339880	383360
YBR036C	P35206	CSG2	0	16584	0	17005	0	18521	0	18137	0	19524	14295	13821	0	17381	8231.4	17275	8946.6	0	24663	23302	21608	20699	18602	25353
YBR037C	P23833	SCO1	149860	105770	119930	99494	121100	99124	125310	107430	106040	96308	85730	84501	67318	61315	64081	49730	75665	50185	70488	43841	65139	49275	35164	45931
YBR038W	P14180	CHS2	54033	0	0	0	0	0	0	0	0	0	10618	0	52700	0	67033	22524	0	39286	118110	88707	62068	73928	107520	126690
YBR039W	P38077	ATPG	1151700	1250200	1144300	1290900	1201700	1254600	1341800	1283800	1218800	1323100	1186300	1199200	1146800	1123800	964970	1144500	1066400	1140800	942350	935450	828360	853330	880790	892630
YBR041W	P38225	FAT1	142940	135460	142760	133080	144480	138340	152640	132100	154900	142460	139690	137420	167230	173910	175750	170470	168080	162860	164140	151320	159380	142540	149100	155020
YBR042C	P38226	CST26	59904	40115	56428	40464	67146	48652	55064	28675	56180	33033	33594	27117	35159	23362	38746	17794	47826	15304	76170	43246	66925	45105	64515	38555
YBR044C	P38228	TCM62	2985100	2596400	2526100	2309600	2836900	2664700	2697900	2426500	2662000	2728200	1706600	2083400	769840	957710	900810	895510	858120	995950	797850	786910	580790	785600	546080	885600
YBR046C	P38230	QOR	265790	258090	284170	225610	305140	265790	250750	241030	252890	267560	252220	273700	204010	201220	202710	206260	189590	197870	115760	118250	112850	122640	93738	110320
YBR049C	P21538	REB1	47166	52042	44338	46851	38976	49871	53245	50875	48149	52630	42041	47129	37633	35524	36716	31477	35406	31650	46338	49475	42805	46309	52383	44473
YBR052C	P38234	RFS1	506020	319390	571170	312620	522580	264110	413930	310060	414210	252460	292630	265580	238620	98091	233480	90229	278860	166070	158850	151010	132070	123500	136670	176140
YBR053C	P38235	YBQ3	357020	389530	359160	379490	388360	399690	376230	405350	365070	396940	378620	364270	297140	348430	312520	339700	331830	339970	341420	290020	276730	275870	298890	273870
YBR054W	P38079	YRO2	3054700	2908200	3078500	2945900	3244100	2890600	3109800	2855000	2869100	2752800	3483300	3341700	1572000	1482300	1680700	1570100	1690500	1272400	2315800	1714600	2135000	1846600	2204300	1856400
YBR055C	P19735	PRP6	20860	29430	17406	24664	17512	19520	15273	24156	18285	21109	15915	19507	0	19129	17309	20230	19762	20335	24149	28107	20746	21174	23295	22627
YBR056W	P38081	YBQ6	317530	291030	324580	287050	336270	306450	343640	311230	313950	297090	311400	305540	340190	316760	324740	302810	344440	300070	240290	216890	209990	201400	231590	205580
YBR058C	P38237	UBP14	25219	27522	23094	23359	23148	26541	25713	28612	20747	24671	20662	22386	28227	29503	25520	29541	28347	31190	23818	22631	20145	22833	20247	19590
YBR058C-A	Q3E790	TSC3	83125	0	82580	0	70885	0	94131	0	108140	0	0	0	0	0	71433	0	0	0	94363	46833	97325	0	74642	47371
YBR059C	P38080	AKL1	83673	86778	82731	86101	89514	89913	79276	93647	84008	76926	85908	73429	77871	86328	81232	89996	89336	87136	91284	96461	86091	88454	81329	87753
YBR061C	P38238	TRM7	19778	39411	0	43071	18764	48213	20812	44397	39145	39676	45309	46370	0	53072	32429	47497	35140	48890	29539	77338	58466	72815	0	70952
YBR065C	P38241	SLT11	96026	86194	88641	94436	94391	91849	100580	64352	90593	84059	58459	56198	68790	43581	37696	36892	51851	24200	71308	65266	62924	51471	102750	56366
YBR069C	P38085	TAT1	20974	18540	18466	15708	17469	11231	30829	17645	0	0	13464	14315	0	0	0	0	0	0	29249	20506	25351	21663	28398	23740
YBR070C	P38242	ALG14	42810	45146	42901	40591	43706	43453	50407	39678	48882	40221	48832	47987	53235	50668	52380	49619	55989	50312	69363	59918	61720	50919	64854	56709
YBR072W	P15992	HSP26	1039100	1065700	1256300	1213600	851580	1051200	1190700	1270900	1288600	1378600	1093000	1393400	3150100	2027700	2534000	2391200	1510400	2433300	731170	914830	1070800	1019600	1199800	796610
YBR073W	P38086	RDH54	0	0	0	0	0	0	0	0	0	0	0	0	0	22292	0	0	17870	14111	22966	23663	18990	21874	22277	20269
YBR074W	P38244	PFF1	31696	39786	40659	41433	47554	46881	46029	42973	32262	34319	49653	49606	49601	42907	40870	42983	34439	33480	55633	52957	47544	50974	59870	57786
YBR077C	P38247	SLM4	61074	50342	47906	45562	59014	50229	54667	45871	55984	51121	55083	57392	47681	46908	56739	43536	54675	46886	73442	64199	65760	57043	65546	66749
YBR078W	P38248	ECM33	257100	138930	259360	0	190190	0	10275	0	251790	127060	141990	160620	325980	233730	289090	423990	272440	410960	271500	356840	389500	383190	20821	412880
YBR079C	P38249	EIF3A	287250	273670	262700	277170	294060	284620	271920	273270	268700	284880	266950	262930	327570	315450	315330	300900	314530	300310	445280	415140	403970	393960	413610	397770
YBR080C	P18759	SEC18	299740	249980	291760	279430	303550	292920	319110	293080	275550	280030	263860	273250	294680	268180	293690	262720	298520	266290	378550	329430	335560	316500	363780	317020
YBR081C	P35177	SPT7	57944	67249	116290	71426	110390	116940	0	108750	55194	43879	107060	173280	0	86858	45429	89321	50375	89816	176400	110930	139680	100710	52989	112270
YBR082C	P15731	UBC4	0	0	559840	1071200	658350	0	0	922880	595370	357190	0	0	896570	0	0	0	0	0	0	0	0	429850	0	0
YBR084C-A	P0CX82	RL19A	909670	889180	1013200	975870	1103200	1004300	1098500	1015800	1060800	959840	1145100	1039600	1191100	1248500	1208600	1161900	1128000	1004600	1122700	1111100	1171600	1074100	1124600	1073100
YBR084W	P09440	C1TM	328630	335350	281790	289500	301370	306610	279450	282240	315910	324160	294680	294360	388350	372080	340840	350130	371080	366910	549360	505850	505660	498180	552430	496940
YBR085C-A	O43137	YB085	1463700	1593100	1640700	1696800	1604200	1818100	1462000	1585700	1317200	1532000	1498000	1853200	1951500	1701000	1778100	1728200	1849900	1639000	1015500	841010	655290	816410	957920	787860
YBR086C	P38250	IST2	180160	214100	166970	192790	173370	196310	160020	195380	187340	219160	219780	222490	273990	269810	248240	276550	247980	284470	170850	210840	161120	184930	163520	198750
YBR087W	P38251	RFC5	69053	50044	60364	53697	66786	51230	62790	48974	65780	50411	36792	55625	69127	49895	77114	50061	83146	60045	76878	53645	75166	50872	63742	58216
YBR088C	P15873	PCNA	566020	594680	544720	555940	547550	593210	589800	597720	537650	565560	479810	479660	461400	495970	454100	466620	477120	473880	486090	453840	468510	448750	493920	440460
YBR089C-A	P11633	NHP6B	0	0	0	415240	0	813420	0	0	0	0	0	0	0	0	0	0	0	0	0	973020	0	944500	0	1083600
YBR092C	P24031	PPA3	1882600	1769500	1980400	2075600	1853000	1941100	1981000	1884800	1673600	1872800	1679000	1538100	1416200	1143200	1241700	1190300	1209700	1356600	1597500	1490900	1500000	1504800	1807700	1406800
YBR094W	P38254	TTL	103060	106000	112700	102330	104230	102080	104990	90620	103750	101240	100480	101400	130270	112780	117450	100650	122270	103100	103070	74825	87813	82436	104630	81618
YBR095C	P38255	RXT2	68469	51824	49369	43428	61351	45157	54705	55069	52568	36913	56040	46417	52367	43186	52092	42003	55470	39405	75771	64724	75186	68413	78927	61824
YBR096W	P38256	YBU6	310480	289600	319930	290340	324850	303310	364520	331210	302200	283720	321880	307250	210870	221390	236320	223610	235700	213710	270310	235620	237950	226380	234000	214840
YBR097W	P22219	VPS15	120880	104510	109700	81516	114310	94510	104310	89249	121360	109750	94041	97005	107410	52024	75951	62605	72404	69028	102880	83714	77735	56111	95312	66364
YBR101C	P38260	FES1	180160	147320	157060	152230	162480	167580	167530	171730	158580	172060	182820	181440	251210	238980	253850	212910	222020	210920	424200	432920	403820	409770	446310	459710
YBR102C	P38261	EXO84	29669	31786	35111	31803	33275	33144	34609	29041	33942	32443	38107	31659	29466	30457	29508	30659	32705	30000	34436	31702	31891	32334	27112	29415
YBR103W	P38262	SIF2	93271	81634	87863	75016	98321	77804	95985	80092	92183	82394	74214	77579	73837	61365	79142	61298	82565	54719	66517	67631	69788	62837	68333	48813
YBR104W	P38087	YMC2	345650	265310	76598	217800	75570	266480	243450	293020	370410	274450	374620	320290	306430	361610	299620	377980	314410	415160	439190	461680	490340	467470	330230	569370
YBR106W	P38264	PHO88	526380	752800	705180	752740	695110	822090	623280	794050	763190	754390	724710	880610	851400	765430	690010	871540	829640	915260	1466300	1853800	1209200	1377900	1303000	1460000
YBR108W	P38266	AIM3	26482	22132	19833	15259	20498	19012	14204	11965	23424	22762	27741	22310	17898	28914	35805	26095	44881	30416	49294	47210	40411	43766	35428	46809
YBR109C	P06787	CALM	1250300	1216500	1362200	1223600	1385500	1211700	1348400	1375800	1259100	1242100	1067000	1182800	1536200	1309000	1282100	1300000	1360000	1426800	1579200	1633900	1537400	1496900	1881500	1517100
YBR110W	P16661	ALG1	50277	53601	52335	53212	63198	52368	56331	53357	51190	56518	52640	49729	39812	47308	50972	47560	44172	44943	72214	63554	63271	61392	56191	63057
YBR111C	Q01976	ADPP	624260	664060	699870	736950	686590	722520	700910	777780	669950	677980	660710	650640	561840	565470	507740	556480	501620	530720	434420	398250	340340	350290	417040	394590
YBR111W-A	Q6WNK7	SUS1	22160	42557	0	41532	19939	48022	33913	53935	0	48092	39020	43524	20770	38489	31025	0	0	44144	0	48208	0	47966	0	44761
YBR112C	P14922	CYC8	96981	84188	93958	94616	102170	95483	94649	93142	93744	90788	94271	93973	78928	78242	80167	75982	86885	74504	121620	107430	106180	98817	109160	100940
YBR115C	P07702	LYS2	746920	755640	680850	703960	790960	727520	793630	775610	690940	696810	675430	695630	411380	414440	384730	383260	414140	347160	608550	562660	586660	524590	558390	497790
YBR117C	P33315	TKT2	1963600	2073800	2162600	2122500	2272000	2168700	2081300	2147100	2067800	2162800	1989900	2014400	3938800	3656300	3555700	3505700	3701700	3622800	1742500	1671100	1494300	1447400	1535100	1510100
YBR120C	P07253	CBP6	146670	143680	132910	132480	134000	133190	156040	153440	133000	127240	149980	147560	105640	109340	101520	103060	101540	96852	82271	83795	78328	68403	88418	76149
YBR121C	P38088	SYG	503230	585640	534570	624520	552420	627990	595740	652010	541810	586000	615830	632580	623060	615800	572140	660800	557310	647550	704610	771760	681230	724650	771130	758330
YBR122C	P36531	RM36	57660	15933	67977	0	55277	0	47420	0	43076	15478	9258.3	0	14468	0	0	0	26650	0	0	0	0	0	0	0
YBR123C	P32367	TFC1	62851	45419	58100	49256	65601	49703	66120	56415	57983	46535	45200	46571	35692	36663	44270	41390	45204	36512	51679	41697	45865	39071	43814	44178
YBR125C	P38089	PP2C4	31360	35447	32595	38326	34156	47696	36295	37160	31375	35276	34654	31129	42691	40782	39029	39457	37429	39021	57916	55035	58213	49691	58770	54084
YBR126C	Q00764	TPS1	1842100	1451300	2195600	1630000	1864800	1490500	1924900	1570500	1470400	1283300	1353400	1451900	2417400	1588600	2193900	1549900	2030700	1673300	926650	784620	913240	855730	1106200	831240
YBR126W-A	Q8TGU7	YB126	58416	0	54831	0	37638	0	51522	0	57766	0	0	0	0	0	43453	0	45965	0	27839	0	0	0	0	0
YBR127C	P16140	VATB	1848700	1762700	1881700	1834500	1893900	1854100	1905100	1932200	1849700	1774700	1905100	1816000	1983800	1845700	1843800	1821400	1968100	1797200	1915500	1617600	1702100	1672500	1787200	1666200
YBR129C	P38271	OPY1	33001	31234	30774	26845	40835	30068	36329	0	35111	0	24489	0	0	0	21490	0	24620	0	14168	0	17161	0	0	0
YBR130C	P38272	SHE3	35019	38262	29444	41589	30528	47671	29782	43046	32087	37444	38507	30080	52695	52057	39123	41391	43019	51856	66260	58694	64149	57660	61843	64065
YBR133C	P38274	HSL7	19194	17814	19524	17394	20965	19941	19424	17044	18029	17391	19944	16066	22695	23535	26676	22782	26500	22454	37944	32429	32675	23562	33324	30160
YBR135W	P20486	CKS1	26556	20906	23925	23260	26453	25063	22087	18543	23801	24336	20801	20783	43465	32460	36884	34729	34439	35428	32999	42672	47349	49071	40966	41188
YBR137W	P38276	YBY7	114920	110890	128400	137170	112810	122450	143930	135570	101450	114780	110210	100220	79066	80167	72681	73368	77813	60914	47373	49920	55326	56049	51969	44837
YBR139W	P38109	ATG42	246110	300370	291450	347310	313570	370280	277650	328770	264110	309190	323590	309610	303000	345900	299140	334240	327020	339270	304070	285150	247950	251260	236650	263720
YBR140C	P18963	IRA1	45236	43753	41682	46898	44654	48972	47377	43715	49725	51389	45219	47279	40048	39410	38634	36748	39877	34991	38816	35060	34118	35836	35611	33841
YBR142W	P38112	MAK5	32219	33654	32275	34893	37389	36304	42482	40992	36429	34929	38580	40129	57603	53451	60597	54605	57171	58928	93499	91409	86101	81827	90877	78899
YBR143C	P12385	ERF1	354920	287340	374380	360340	352520	323250	406580	348660	339630	313730	286370	299730	417910	367690	383230	397130	423700	421140	460780	477200	428140	431550	483850	433170
YBR146W	P38120	RT09	24477	30971	21346	28215	23350	26987	20766	23579	24797	31122	24921	24999	38393	39623	35227	34901	33561	36431	34343	33530	32416	33859	38985	35935
YBR149W	P38115	ARA1	1491800	1469300	1585700	1601100	1730600	1706600	1664000	1680700	1650000	1710900	1531800	1487000	1773900	1863600	1695400	1824800	1765500	1677400	1193200	1281900	1039600	1103100	1081700	1177600
YBR151W	P38281	APD1	77621	78659	74016	85092	73974	82896	81937	85607	74899	75221	77113	77400	103050	103470	93493	92993	99333	95247	69785	67312	59871	63313	80050	69439
YBR154C	P20434	RPAB1	267910	286050	224320	252980	247690	284050	234340	245890	203850	241600	256070	256430	285710	297050	260690	272590	302680	265250	346160	401930	384130	380310	383550	375170
YBR155W	P33313	CNS1	32853	30313	35381	28806	38746	28743	39108	36197	35703	45315	29343	35293	49809	44924	41129	46560	41033	43382	55133	46462	66516	53319	69988	58229
YBR157C	P38284	ICS2	43453	43690	44682	0	53903	6867.2	0	41428	55638	43365	13807	25740	71949	54251	64651	40111	60058	49236	29020	16367	25351	15999	21472	12587
YBR159W	P38286	MKAR	199220	179760	192080	180450	210080	190980	193400	175030	187830	192630	180190	179210	211950	179360	180030	195710	198030	170010	220390	195790	195980	176550	188290	192890
YBR160W	P00546	CDK1	123770	127800	133160	139230	136650	131770	144870	144660	135320	135000	133150	139780	182430	191630	179840	188870	183300	185350	240430	236510	219370	213170	222380	229800
YBR162C	P38288	TOS1	208410	151940	216860	209990	227800	205510	240480	194290	221590	210760	227030	232850	264380	198920	270160	254370	225130	203620	245360	295700	245810	277580	283040	294090
YBR164C	P38116	ARL1	64456	87043	86906	81874	71544	90520	94585	82319	89343	88250	76120	72862	93556	93826	80421	92694	80171	97148	112050	114740	113360	118490	128660	126180
YBR166C	P20049	TYR1	77402	90847	75963	93020	66009	100530	37975	95579	73896	98910	86873	88001	85852	88806	53583	90539	69641	90010	88428	116320	73202	104680	69487	100990
YBR169C	P32590	HSP79	614020	585870	645110	638970	688240	679580	648710	646780	616990	662610	637050	651190	558330	528980	553410	496060	532230	484300	371670	327890	346730	316660	357010	313930
YBR170C	P33755	NPL4	172700	150280	163900	147900	166320	157100	181110	153610	167250	152090	150690	138540	190450	155410	177510	149960	175640	153810	166660	144850	164390	131180	174600	137780
YBR171W	P33754	SEC66	190980	191790	180570	209740	200950	214970	202320	208840	200930	228200	213760	209840	195900	191810	206120	189600	185240	191340	201920	228010	218660	222130	225070	214330
YBR172C	P32909	SMY2	10959	10555	9977.8	13005	8872.9	10470	11522	9332.4	9493.2	10550	11027	12223	17103	20169	16833	21446	17910	23844	38334	42433	32710	36759	38524	41049
YBR176W	P38122	PANB	21694	30770	33768	7493	0	29998	21186	47462	24532	32253	27865	31969	0	19755	9724.8	0	0	26642	0	19547	0	18446	22026	18751
YBR177C	P38295	MCFS2	174760	185380	171720	174100	182710	177520	195980	206090	182310	173230	170460	174060	265350	251150	285220	249690	280800	298350	377830	335820	348610	321320	390140	323620
YBR179C	P38297	FZO1	39796	39040	47564	47744	52329	53930	59874	53019	41518	43315	53715	50951	36425	32557	40081	37217	38359	39151	61554	52142	50673	44823	53124	49477
YBR189W	P05755	RS9B	614300	909900	602910	967800	555340	885270	649920	889060	648300	860350	743360	906840	938100	1099600	900980	1148000	796520	1131900	764870	1159300	919000	1181700	809710	1165100
YBR191W	Q02753	RL21A	358570	856490	556660	1042100	412230	1029900	492980	1212600	720330	938910	784940	961340	1381600	1585800	772810	1761200	886300	2005300	580460	1428700	777450	1488500	1488500	1541100
YBR192W	P38127	RIM2	40201	48931	0	50848	34018	52841	0	58402	38728	55823	41165	0	42870	39463	0	38925	41459	37326	47485	47854	39183	38412	50737	45140
YBR195C	P13712	MSI1	30738	34788	37085	40052	35079	44628	40807	40092	38386	39562	38236	39785	24810	24186	25253	24052	27690	21186	29773	24589	27534	25731	31736	28343
YBR196C	P12709	G6PI	4493700	4963900	4336100	5106300	4453300	5120900	4267400	5226200	4276000	4892500	4046600	4474100	5507100	5015600	4649900	4865300	4655400	4954700	4408800	3667000	4217900	4120700	4789000	4000800
YBR198C	P38129	TAF5	60076	61539	60676	59411	63918	61373	57405	60584	58862	58844	64243	62717	67080	69951	59858	62323	67757	67160	87400	80906	82200	77755	81689	83179
YBR199W	P38131	KTR4	93297	70637	81144	70987	83880	78244	91434	78462	86887	78536	70641	67662	54461	48357	52517	46690	62005	49723	63639	46609	61091	53688	61637	53976
YBR200W	P29366	BEM1	58671	57307	66631	73274	65052	65720	72790	80249	69750	72042	65727	70635	70154	69524	67181	70747	68784	70860	101300	90146	78610	80529	84446	87033
YBR202W	P38132	MCM7	34209	33063	38418	30849	40329	33409	39370	33896	41769	34271	33406	32821	48112	41562	52927	40926	55429	45905	91603	73345	82902	68295	96491	86501
YBR204C	P38139	LDH1	53581	46726	48706	51701	46700	52983	45274	39672	43644	35233	48473	46654	29186	43112	39456	38639	35584	45456	37884	44169	38659	41927	34197	40233
YBR205W	P38130	KTR3	112230	113020	106760	106500	117100	119330	128410	137490	116350	119110	121680	133820	115010	115490	95202	111870	97694	110440	112240	136740	90467	125400	130640	129050
YBR212W	P32831	NGR1	27608	32576	31918	30993	23699	35194	20721	24954	27875	32921	24310	21481	0	54890	61701	52827	63727	58227	59862	45968	55945	45734	48940	38227
YBR213W	P15807	MET8	1253.1	5331	2136.2	0	0	5017.6	0	1629.6	0	3421.6	1482.2	2935.3	16063	21610	29295	32436	36966	36566	113450	128450	141030	121680	103390	111930
YBR214W	P38314	SDS24	603000	622760	631570	611610	624500	612050	604460	603990	622160	616420	568590	537290	603780	568240	669200	556050	655270	577240	456990	414120	439620	390950	445400	379810
YBR215W	Q01448	HPC2	0	67301	70758	0	0	0	0	0	61981	0	64916	0	0	0	0	0	0	0	0	0	57955	0	47873	0
YBR216C	P38315	YBP1	44320	38703	46058	42837	48987	41393	45434	44788	43293	43330	38891	47057	44857	38983	42332	38504	39211	39065	50890	42793	41863	42692	50459	45017
YBR218C	P32327	PYC2	1240900	1274800	1237800	1289800	1290800	1294400	1358400	1278300	1173300	1189700	1226500	1165300	1253900	1206300	1219700	1168800	1222300	1114700	1245000	1251200	1199100	1177500	1223800	1159300
YBR221C	P32473	ODPB	2706800	2673900	2376300	2411700	2460200	2399600	2627600	2579200	2683900	2497800	2176800	2232000	2053900	1984000	2017000	1953900	2012100	1886800	1753200	1607200	1688200	1681000	1644400	1496300
YBR222C	P38137	FAT2	191780	167790	193690	173220	204980	181460	178790	153840	169710	160620	168970	165200	232320	224640	234630	227770	256160	219170	288580	248600	254830	210420	256210	225790
YBR225W	P38321	YB75	18034	36114	40258	21719	32270	26372	34946	0	23665	27666	23685	38034	65735	71315	89706	53772	81434	58811	69908	45365	54899	44911	44731	34061
YBR227C	P38323	CLPX	137190	128260	121910	117830	129660	118240	130390	127060	125180	130270	127350	118070	99876	98632	99924	100410	101870	101300	136120	140280	129270	129990	127110	128500
YBR229C	P38138	GLU2A	80544	75483	78532	74127	87551	79405	85059	84576	80409	81677	84228	80691	71912	63592	70251	66721	67457	63638	68059	63611	58959	59184	64868	57889
YBR230C	P38325	OM14	536000	332860	580620	333830	341460	154120	478680	267340	388590	314690	320130	312770	488330	234100	425350	256540	391010	211820	271990	140080	149580	0	241170	118370
YBR233W	P38151	PBP2	48243	26652	36437	28158	22736	27017	28790	25257	49909	24805	27092	26566	57948	54441	57505	52631	53405	51271	72753	54016	65154	55478	82203	64591
YBR233W-A	P69850	DAD3	20319	0	21210	16718	21662	0	18733	0	20271	15396	13965	0	17192	9702.9	18742	0	21398	0	19250	12185	19948	0	16389	0
YBR234C	P38328	ARPC1	310690	310300	339660	319820	303310	315270	319530	318900	285980	312910	275220	267370	262110	270810	256100	235820	276080	248710	300130	261870	259800	253810	263180	246340
YBR235W	P38329	VHC1	17623	21862	16773	15068	21086	20824	17704	18022	17438	19737	32528	0	23863	26274	26703	28267	30404	27917	38314	36093	36906	36332	35402	33861
YBR236C	P32783	MCES	33156	27738	26977	28976	35396	29413	33300	28997	23841	26980	36032	29853	40054	37287	42555	37946	42051	41162	46360	54332	49251	49862	43063	54921
YBR237W	P21372	PRP5	271890	299360	265490	256180	196420	293470	231850	308630	336020	293900	238690	292770	245560	261570	234120	326940	292320	295180	192420	211130	286790	322180	299580	231000
YBR241C	P38142	YB91	174430	291860	286220	277120	67567	224900	279980	223580	283000	217460	264900	242710	397040	213110	154650	265070	213270	238600	64278	161350	191690	156360	141410	153180
YBR242W	P38331	YB92	9749.1	0	0	0	0	0	0	0	0	0	6525.4	0	0	0	22293	21537	21910	21154	57489	65725	60564	53998	53311	57069
YBR244W	P38143	GPX2	176750	159700	155890	129330	172750	140740	173480	146410	165310	157220	131000	153170	164880	147190	110690	138130	156430	114290	177690	115620	193830	125690	191980	115320
YBR245C	P38144	ISW1	460340	467200	461930	477610	410600	529050	498710	530130	471330	514010	527610	474770	534400	500900	523520	502720	520990	548640	700960	681880	575740	612140	639850	652220
YBR246W	P38332	DPH7	140780	208180	186360	199670	190560	222460	177610	241840	201920	173060	0	207810	299250	261280	266900	234940	257680	228930	274100	275670	251920	244990	305680	269860
YBR247C	P38333	ENP1	36946	39256	42225	42329	47695	42945	43928	38191	39896	44376	45887	41393	61510	69644	70498	64454	65216	63217	110680	112370	105490	110490	143400	109930
YBR248C	P33734	HIS5	176900	173590	174540	167190	178550	182220	182660	183520	172570	175870	172350	170990	153570	160460	154130	162120	146060	148020	230950	236610	225710	239890	220450	225960
YBR249C	P32449	AROG	698550	657240	754940	714020	700440	700120	795290	804770	722430	670990	640410	727380	1268600	1016200	1108100	1167700	949730	1053700	1020700	1096500	1166500	1296400	1209000	1131000
YBR251W	P33759	RT05	46747	34715	44408	35803	43864	39334	40562	35961	48002	39204	62787	35174	59459	45322	49242	41339	59882	56331	45642	39882	45092	45999	47251	34962
YBR252W	P33317	DUT	61468	57095	58939	64707	58878	70626	49351	54806	52395	49494	81702	76483	77802	76742	56963	74521	46072	65648	81900	87147	74620	80203	84364	84686
YBR253W	P32570	MED22	32754	36308	28702	32606	31653	37431	42861	35374	33652	37110	38802	35714	51445	30933	31934	28019	29678	30848	43231	32906	0	32954	0	32775
YBR254C	P38334	TRS20	8483.6	41366	0	41617	0	42030	0	38442	18520	48470	30364	42521	0	34642	17252	29529	0	18632	0	34257	28302	37398	0	33206
YBR255C-A	Q3E776	YB255	0	51267	0	43586	0	54984	0	43077	14552	47563	60704	0	0	52503	0	46755	0	0	0	0	0	0	0	0
YBR256C	P38145	RISA	241480	223540	223570	192210	240540	216880	265710	219370	233100	183030	201940	207640	177760	134000	185180	129720	160650	137850	198930	147470	199090	154230	185830	136670
YBR260C	P38339	RGD1	600320	478940	469210	507460	518220	520120	611660	478350	547460	497640	541840	510560	512390	440940	503030	455960	516150	483340	615050	557190	527870	473640	634900	508710
YBR261C	P38340	NTM1	24286	52509	69157	72302	59620	36825	0	55371	56857	55217	45364	87557	60353	46634	66210	31085	70975	34446	105910	106830	79746	77827	64842	100470
YBR262C	P38341	MIC12	72827	89272	81360	81947	72356	83088	75616	66220	77035	74092	88609	56646	0	0	59775	60092	46349	0	31028	28264	33944	16570	0	18280
YBR263W	P37292	GLYM	421100	433950	353530	412710	352250	435910	407430	425870	401270	446090	337640	357420	438290	380000	358690	368800	368830	390930	404530	400580	362050	398620	425670	393060
YBR264C	P38146	YPT10	21061	26199	26028	27706	25298	28113	27816	25278	22709	26131	19984	24918	32035	37305	31792	26792	29589	28138	31362	36454	35570	36022	31020	37490
YBR265W	P38342	KDSR	24283	15997	23735	17672	28322	17844	26663	20850	23590	18175	0	0	55333	56588	57788	51897	64137	0	63943	43388	55266	37698	54076	40925
YBR269C	P38345	SDHF4	284070	313270	141610	188140	148270	200770	127630	197770	312390	311230	217790	208900	185240	210670	182570	206330	163110	201440	171950	194520	183180	189110	177460	189130
YBR272C	P38348	HSM3	58643	53747	49605	46835	57838	50773	52375	54791	52207	45083	52221	45101	55406	53131	58254	55728	62717	49149	63822	59427	54945	57633	54460	52868
YBR273C	P38349	UBX7	62556	58065	67040	61514	75924	67277	67444	59155	62852	59628	64867	60969	79094	73356	74330	65642	77135	70733	61608	69222	62485	60052	65170	66117
YBR276C	P38148	PPS1	46943	30744	42700	31209	42567	34391	36756	34495	37358	33335	29905	30437	28875	27704	34843	25653	34785	25589	45675	30432	42983	35206	40650	33087
YBR279W	P38351	PAF1	90407	73226	76624	67947	95088	78666	89691	79553	85575	66936	83943	83102	71943	62893	71975	61826	78455	62366	112270	94076	105720	90871	90037	88731
YBR280C	P38352	SAF1	98178	102900	103960	102750	104080	109030	104500	102100	101010	101160	86045	89397	138090	146320	140050	136340	141230	134770	72891	63832	60180	62249	61115	57633
YBR281C	P38149	DUG2	22641	24975	22412	24641	25396	27526	25026	25167	26829	26633	0	20596	33843	35738	30866	35109	39413	33440	50862	47277	48098	44334	46773	49160
YBR282W	P36526	RM27	0	0	0	0	0	0	0	0	0	0	52092	37627	0	0	0	31187	0	34068	0	37370	28957	42792	0	33599
YBR283C	P38353	SSH1	295560	325830	319410	430200	335930	355890	387950	499320	321740	327330	301220	314560	279240	396880	227290	418400	360690	428880	327440	485300	390240	369540	284050	350110
YBR286W	P37302	APE3	1095800	1081400	981570	1285400	1267800	1419900	1256500	1264100	936880	970100	1461400	1493700	2528500	2286800	1769700	2148800	1773100	2081800	1082700	1011500	1017800	1179200	1329800	1127200
YBR287W	P38355	YB8B	78004	74496	67242	67886	67793	57951	70302	70587	75075	75797	66783	61224	121010	115540	123000	123010	125180	119900	108900	89131	91834	86862	98035	82610
YBR288C	P38153	AP3M	142610	118800	134160	121050	143920	128050	150760	121470	136300	124210	130110	121390	135670	104890	119910	104610	132120	104270	164530	148270	149230	138260	164410	141810
YBR289W	P18480	SNF5	0	0	0	0	0	10603	0	0	0	0	18505	16839	0	0	0	0	0	13090	0	19193	0	19514	0	19775
YBR291C	P38152	TXTP	22777	23576	21439	22482	24210	23974	25692	25852	22290	22772	23696	20452	28479	25982	28011	26122	24603	22306	54390	49173	51290	47645	44455	45616
YBR294W	P38359	SUL1	0	0	0	0	0	0	0	0	0	0	0	0	0	0	0	0	0	0	102250	97278	110850	104220	126960	123080
YCL001W	P25560	RER1	100830	105120	99344	101920	111940	112760	103500	99364	111410	106750	98096	101100	80720	85696	93113	81087	94635	77509	113480	113170	105030	93960	100840	107400
YCL004W	P25578	PGPS1	40276	32161	29629	25994	32356	30028	32638	26550	28397	31456	28085	25909	22615	21028	20287	20283	22889	21837	21437	22461	25133	18573	20776	19610
YCL005W-A	Q3E7B6	VA0E	0	110400	0	0	0	0	0	153010	0	133700	0	50810	67636	92571	0	0	0	0	0	0	0	37564	0	36017
YCL008C	P25604	STP22	26054	27003	0	18229	0	21854	21327	23631	26941	21602	14175	14981	24908	24829	16570	21317	22527	18091	28256	23725	22857	23922	29258	22636
YCL009C	P25605	ILV6	1096200	978990	766390	668760	796520	689120	726010	646640	898670	861680	633910	629610	752100	681200	634430	558760	582120	570180	752540	647460	802080	673190	798020	711900
YCL010C	P25554	SGF29	41082	36298	33309	40664	37874	52414	23252	45451	27078	43296	42388	39474	30625	31418	33692	31773	34960	30866	46732	47491	41779	44261	42119	44596
YCL011C	P25555	GBP2	60296	63680	60902	61039	65639	68405	66065	60568	58851	62734	57247	57491	102730	88616	96928	83161	96327	91944	114650	101850	107230	94821	126850	100880
YCL012C	Q8J0M4	YCB2	40531	47072	46897	57901	32793	58351	26218	54274	47080	52274	44413	45166	33916	73729	62189	67286	54197	62842	29006	28687	28675	26492	29438	28770
YCL014W	P25558	BUD3	41646	37168	43790	44052	46592	43670	33964	51865	37884	48733	49030	47808	39465	57848	51267	64053	59443	59853	85073	92707	85485	82816	79598	87530
YCL016C	P25559	DCC1	0	0	0	0	0	0	0	0	0	0	0	0	0	0	0	0	17414	0	0	0	0	0	39142	0
YCL017C	P25374	NFS1	239360	265120	225210	270420	238860	245840	262770	304170	231870	252360	234850	233880	286420	291670	236710	274290	249320	261970	251780	267720	219160	251020	281870	277660
YCL026C-A	P37261	FRM2	0	0	0	0	0	0	0	0	0	0	0	0	41239	56225	29844	55328	0	33353	187290	144280	176710	156590	83017	108290
YCL026C-B	Q96VH4	HBN1	0	27697	0	44824	0	50670	0	0	0	44119	56518	52748	47366	276370	103310	313780	198000	301150	529460	1100900	611180	1080400	454540	1133800
YCL028W	P25367	RNQ1	203160	218070	218330	226010	215530	228530	196350	206170	184760	192750	203000	189360	221930	219560	211170	208620	179010	185630	221200	203140	252120	213390	208490	207980
YCL029C	P11709	BIK1	31984	38337	37171	34189	34477	39769	54880	50462	46696	37110	39280	38469	28831	32003	33779	32049	38294	9245.5	43688	42726	39675	37869	33328	35265
YCL030C	P00815	HIS2	603960	607600	556100	578100	601740	613030	706430	711040	569540	581720	585550	582070	380460	345760	327070	329820	277550	289160	582070	607090	610400	622920	599500	571300
YCL031C	P25368	RRP7	18453	0	18744	23292	20398	0	0	16481	8386.8	17006	15067	0	0	23814	0	0	0	21978	0	29230	38236	27160	0	26859
YCL032W	P25344	STE50	0	58155	0	56209	0	67194	0	49609	0	55510	65653	61135	0	60041	0	49131	0	47317	0	34141	0	44223	0	36522
YCL033C	P25566	MXR2	43742	47897	54422	35983	51086	28169	67222	51941	60835	40344	30221	24277	94886	49796	75868	60183	76667	42660	56237	21421	47466	27391	49944	0
YCL034W	P25369	LSB5	77827	89874	71527	91334	82817	104800	81448	93546	85766	92539	94643	102340	68577	73693	67908	77932	80789	86786	87785	95249	78610	87592	76319	89432
YCL035C	P25373	GLRX1	0	134410	145900	233260	0	0	0	0	0	0	0	375470	0	0	0	0	327430	508220	0	0	0	171440	0	206690
YCL037C	P25567	SRO9	45169	36498	34676	36549	45691	39329	44414	51578	35544	33583	35035	36501	76714	71539	71651	74052	72941	74150	258150	231340	243170	228090	228320	224190
YCL038C	P25568	ATG22	50593	44286	43022	41683	44930	42292	45404	0	46989	50028	0	0	57198	64674	55289	0	0	50517	74334	0	55957	0	41150	0
YCL039W	P25569	GID7	68618	59156	62386	61615	65073	62808	62653	57950	66481	62847	64832	60399	64956	67379	64168	63879	61623	65758	52192	52236	48290	49879	47120	51107
YCL040W	P17709	HXKG	1988800	1874000	1965000	1895300	2058100	1975300	1998600	1885100	2034100	1821800	1911600	1755700	1490300	1281800	1508800	1294800	1353600	1147400	983830	963340	1037000	918770	982940	948110
YCL043C	P17967	PDI	1704700	2030700	1731100	2033800	1923600	2177100	1872700	2142300	1879500	2097400	1746000	2167200	2037600	2145000	2093400	2354000	2218700	2620600	1869800	2273800	1971900	2124900	1847900	1986700
YCL044C	P25573	MGR1	75669	76143	72499	74973	83207	80011	76230	74813	74436	78857	78709	78525	54494	69315	65301	73788	66774	77412	86909	80657	73924	75566	67342	68870
YCL045C	P25574	EMC1	137860	107770	122700	97939	133760	105270	133550	114940	126400	114750	108220	105570	105230	93891	108170	102440	110180	99296	164120	132270	141140	114570	137930	122530
YCL047C	P25576	POF1	21822	16131	26179	14687	25553	22931	28425	14431	18381	22304	15249	0	0	13844	11948	13029	0	12825	20612	20464	19422	22154	0	19312
YCL049C	P25577	YCE9	0	22642	0	0	0	0	0	0	31782	0	22466	0	0	0	0	0	0	0	0	0	0	0	0	0
YCL050C	P16550	APA1	483550	420960	503240	387360	545480	406510	472730	467720	426930	394050	419790	431220	692710	639130	583260	572370	658390	576530	879930	829510	874050	856410	945860	826360
YCL052C	P25580	PBN1	122200	118660	106940	117320	123730	119240	120100	107590	117620	116630	124900	110290	152580	150780	147500	144050	155700	132850	159230	135700	130840	131700	134250	138670
YCL054W	P25582	SPB1	54757	42293	45411	38731	58909	42783	44160	50874	47163	49884	34755	28682	74088	73939	79234	74372	77128	73493	138940	141040	124370	120360	133610	125990
YCL057C-A	Q96VH5	MIC10	497490	0	0	573790	584820	442070	238660	417660	455040	448110	362610	359490	0	339600	405590	330750	353760	342060	217650	189010	233140	256260	239670	213170
YCL057W	P25375	PRTD	270890	232980	269290	231630	310090	246350	287040	252740	268760	227740	244490	238180	372290	311710	347750	295660	348920	299500	331490	257250	302630	246180	331820	249300
YCL059C	P25586	KRR1	78092	66963	75019	68039	79968	74897	82139	69835	77393	69365	81374	68877	134980	108270	125680	103240	129250	133410	175400	145570	164080	131350	186920	126650
YCR002C	P25342	CDC10	299400	368400	368780	382140	357480	406610	395320	427670	356920	343960	342250	376260	431070	393020	376700	408800	378100	420040	400150	423020	395360	406720	467090	417150
YCR004C	P25349	YCP4	1488700	1437100	1467600	1384900	1408200	1345900	1480200	1509700	1513600	1401700	1333000	1283100	1308400	936660	1167000	1002500	1389000	1165400	787690	630790	757470	633190	778840	589480
YCR005C	P08679	CISY2	100370	93617	92601	87690	91075	81789	101810	90640	74902	85688	94385	87019	106380	105510	102780	97205	103990	94911	266660	262550	234940	241150	303110	284650
YCR009C	P25343	RV161	240320	238830	238730	256190	267260	254780	253060	269630	247800	260320	278920	274380	294620	256520	281540	252330	304070	261480	259050	245210	253510	229320	291570	216500
YCR010C	P25613	ADY2	0	0	0	0	0	0	0	0	0	0	0	0	33193	32344	32754	11128	49263	31304	0	0	0	0	0	3775.1
YCR011C	P25371	ADP1	173300	197480	151020	189100	180900	188300	178940	204290	183670	193970	168320	169160	194090	188940	183320	190670	165550	191860	136160	149830	128670	145130	130760	150670
YCR012W	P00560	PGK	9109200	10611000	10199000	11263000	10545000	11855000	12666000	14199000	9814500	11891000	12347000	12906000	9812300	8641800	9908700	9086700	8171100	9911600	7146400	7240700	8262400	8076300	8809500	8392800
YCR016W	P25617	YCQ6	25602	25651	22721	35128	20375	34154	15771	29723	23433	26309	27780	27867	36970	29688	31359	29528	37979	31646	43348	36174	46855	44811	33476	43700
YCR017C	P25618	CWH43	201790	121310	149270	119160	134910	140780	201360	147900	147840	127880	132880	111020	141260	113430	171030	133780	177300	145530	217370	149990	198290	153380	188010	181570
YCR019W	P23060	MAK32	27534	16746	30147	0	29102	19254	27150	0	27216	21788	23126	25165	30782	0	23119	0	32350	0	25409	0	20187	0	0	0
YCR020C	P25362	PET18	1044900	1004700	1205900	1190800	1184300	1080300	1303900	1235900	1072400	1093500	1190900	1137800	404790	476010	438690	461660	425060	402880	419340	476600	544090	531000	594930	496280
YCR020W-B	Q9URQ5	HTL1	0	33766	0	35124	53862	34962	40437	31580	33032	26327	34854	49623	36976	28426	35454	31399	37490	35104	29664	41295	45166	39606	35908	45660
YCR021C	P25619	HSP30	28029	50555	62050	76487	44090	57777	0	13471	23869	27380	42330	46535	734100	690770	824500	719490	848380	700470	382120	409880	336420	344750	349510	334450
YCR023C	P25351	YCR3	93734	87736	396640	78894	0	82496	0	84859	93909	68420	84070	77721	50085	52590	13549	55115	55142	40137	59283	46712	0	39042	41267	42077
YCR024C	P25345	SYNM	141590	169530	105340	113000	88692	123180	93816	112970	109670	133150	113150	118590	92947	97487	95289	87522	90350	84731	80809	67275	82224	76850	64105	74535
YCR026C	P25353	NPP1	35489	35442	33842	34452	35386	34699	35866	33893	31949	32281	37498	39186	40498	45112	35442	39388	36983	39710	36163	34051	34324	29209	31960	30408
YCR027C	P25378	RHEB	51961	39792	56550	35250	59561	41762	64934	18207	53578	39469	38041	0	0	0	25551	0	33002	27631	48369	49282	44016	30781	50250	45201
YCR028C-A	P32445	RIM1	103770	257230	315980	346490	127290	220470	231710	229420	223930	252520	140010	192380	199380	283720	162750	268430	191260	306420	69704	163140	99363	80009	108470	151620
YCR030C	P25623	SYP1	218910	245940	248180	265480	245050	278180	256930	271730	232600	258260	268720	265790	272650	269870	240080	267130	249940	277710	219620	222920	197930	208190	209630	208410
YCR032W	P25356	BPH1	14778	6596.1	17259	12370	16136	18794	10945	7662	12464	0	18570	27246	20122	26548	30435	17708	28237	10778	19230	14923	14404	15001	0	15127
YCR034W	P25358	ELO2	59722	49876	50688	36875	70109	40595	61427	0	60145	43067	57500	63060	0	0	54134	0	80939	0	87904	37738	76147	32173	0	0
YCR035C	P25359	RRP43	53447	66565	60944	68964	56707	73030	57906	74958	60472	67636	59729	67474	55552	66732	64131	61219	62671	71895	87057	90205	87927	80779	86414	87095
YCR036W	P25332	RBSK	112640	121380	108520	122890	109380	116920	121560	141660	116840	141880	121350	121370	102340	121640	105250	117060	101560	118250	117840	121180	104360	109880	113670	105630
YCR042C	P23255	TAF2	21509	27997	22338	30455	20732	32915	23152	27629	24199	14946	32890	30686	23768	26814	28524	26821	28596	27134	35271	34388	25576	33444	35899	35477
YCR046C	P25626	IMG1	54204	58421	57643	62295	62357	65557	64314	63880	58849	63815	57418	55178	65116	61128	53989	52844	58645	54260	71409	68643	53500	63600	65753	64347
YCR051W	P25631	YCU1	70477	78391	69256	80370	61628	76699	78221	87071	74078	87335	72804	72213	109520	117790	107960	117570	106890	114300	198150	180540	172160	168590	179000	177000
YCR052W	P25632	RSC6	111800	127600	106910	116700	105310	134000	101260	116830	106780	130320	126350	107020	101780	122360	101440	129090	122330	130660	173830	160210	182010	155460	171730	167630
YCR053W	P16120	THRC	486320	555330	472670	586550	486270	587750	517220	527280	486310	558810	620170	618030	661210	614840	567700	707650	533090	669430	626230	886930	688550	833200	749430	818060
YCR054C	P25355	ATX10	26425	22225	26022	19693	24917	26487	26328	20144	28358	25807	26281	24705	30353	26902	29682	24260	29317	24743	31791	27901	27074	27560	28954	26677
YCR057C	P25635	PWP2	60892	57381	52050	61962	57516	64448	76205	61596	59503	59459	50494	54422	79128	73963	77070	67121	78547	64524	100880	80023	102390	89970	96062	75205
YCR060W	P25638	TAH1	317870	287210	277540	250710	284020	268130	309930	309260	251690	232390	291120	289410	357630	343430	323340	337880	295760	293930	462170	483930	388450	465610	424940	430020
YCR067C	P25365	SED4	94196	100270	93629	104280	107270	105040	97687	111490	104430	102580	92614	93775	100400	87523	81977	90230	85342	94662	112500	103620	98053	93584	99542	97529
YCR068W	P25641	ATG15	40596	55165	52144	65793	40429	60611	58246	63489	31468	58513	74412	67177	53459	56918	39445	55337	49549	51268	24644	66368	38194	52132	0	52904
YCR069W	P25334	CYPR	56375	46392	46026	48870	48337	49855	50505	45930	47914	50209	41288	37235	49248	49540	51418	50890	65138	49146	52335	38614	46769	46160	43307	38135
YCR071C	P25642	IMG2	51654	63096	47635	0	0	75160	55754	0	57214	0	0	0	52532	70885	50481	69109	52284	72336	53376	64995	46624	56615	47634	56914
YCR072C	P25382	NLE1	26136	31000	23993	28627	19830	21867	19157	34575	27127	26353	26635	30143	39994	44250	46895	46309	42401	49228	72148	66370	71396	67667	61969	67247
YCR073W-A	P37262	SOL2	248160	235500	248250	263780	305590	270680	275590	255500	258150	262970	256170	220040	255640	224890	244870	209260	238040	221190	276200	247240	212070	200090	246480	219030
YCR075W-A	Q3E830	EGO2	55758	53948	0	53468	73126	54167	0	56615	0	54662	53356	0	78341	0	57091	29423	0	0	0	36836	0	0	0	0
YCR076C	P25659	FUB1	122990	84380	123320	93133	116080	88876	97400	66551	85578	96419	100720	90710	199040	182220	228900	175440	225430	173960	142230	100790	84551	90492	97635	93388
YCR077C	P25644	PAT1	124510	126320	124900	139490	125520	132140	118860	142310	132170	134330	124800	120470	142880	124590	124180	120750	114380	115840	166850	165790	152720	149830	172730	159030
YCR081W	P25648	SRB8	0	0	0	0	0	0	0	0	0	0	0	0	0	298010	216880	0	0	0	0	0	156610	0	0	0
YCR083W	P25372	TRX3	677760	810950	702330	806000	735660	860720	735410	840690	738810	828310	687360	708450	668690	715890	623620	683380	633000	709300	443110	433180	406890	420700	412190	395150
YCR084C	P16649	TUP1	222320	237900	227000	249400	243880	257390	234170	251890	235020	248370	246670	247570	198720	211030	192850	217010	211680	216960	232270	240200	218190	231610	216020	221270
YCR086W	P25651	CSM1	0	26125	0	23304	29776	32654	32525	0	0	22900	29491	30393	24079	28955	31215	30640	30998	27490	31070	34798	18646	39375	26262	35128
YCR088W	P15891	ABP1	989130	1015400	986610	1044700	1026200	1013800	1102700	1092100	1017800	1037400	1015200	1006200	979380	940220	984990	997370	1002800	955820	1011600	946860	906600	893800	903030	867630
YCR090C	P25654	YCY0	62668	53488	58297	53907	50236	59945	64110	50017	54740	51426	57200	59972	69108	52524	58442	55903	53298	46877	51420	50609	55069	50807	55735	51361
YCR093W	P25655	NOT1	120050	103730	120740	103450	122820	116920	109460	110060	105670	118470	110470	108670	99945	105260	118250	107040	101720	102440	142750	133710	130590	126090	135020	125820
YCR094W	P25656	CDC50	834820	717330	640810	620720	716530	693720	690630	747070	722540	794340	668740	745430	661250	556260	424840	632680	703100	534460	0	812990	254100	700860	714010	590880
YCR095C	P25366	OCA4	36479	40646	34398	37234	37386	45382	34984	43620	38587	40889	42506	44371	42023	41875	39765	39494	39387	40284	63145	60106	58639	59446	59609	60241
YDL001W	Q03441	RMD1	19057	29812	0	26952	0	24021	0	33699	27863	28396	16628	37907	35626	30233	0	26384	0	25237	31690	42812	44864	38083	0	35360
YDL002C	Q03435	NHP10	54182	37957	57845	48096	56605	44049	50286	46799	41330	42914	41716	35968	50373	45229	61660	48424	65907	44137	65066	32623	41693	38890	67396	44338
YDL004W	Q12165	ATPD	1355100	749970	1555800	937710	1109400	312490	784450	618920	807140	302430	213050	0	534960	0	639740	0	621460	618960	253080	0	465820	619700	504270	0
YDL006W	P35182	PP2C1	34824	43886	45952	50994	44671	50496	35295	35639	48837	49794	45240	45630	37118	52396	43921	55615	39207	52786	54767	72957	62344	63208	38789	69210
YDL007W	P40327	PRS4	693950	627900	759770	675820	724150	671830	772910	705370	650730	640970	657290	676880	758460	652250	734620	693100	742100	707400	700960	691890	684390	659780	739490	645120
YDL010W	Q12438	GLRX6	0	50977	40596	48473	43240	54641	49100	51484	44144	49651	42702	45663	48655	41030	39225	37196	39136	41931	34372	32590	34331	31896	34895	0
YDL014W	P15646	FBRL	2017700	2294300	2296900	2719200	2541500	2546200	2609600	2582000	2358800	2501400	2221200	2070900	3204800	3145700	3111700	2920000	3166700	2993900	2819400	3204300	3222400	3268400	3491000	3309700
YDL015C	Q99190	TECR	74060	74349	76920	84597	96782	86192	90806	72141	75311	80199	91275	70219	78558	66174	58276	67497	69547	62977	62904	71196	63459	51325	57307	73126
YDL018C	Q12403	ERP3	93109	87710	86074	78559	91860	85868	96604	76758	96480	89540	75233	92904	73615	70782	95365	74712	77796	77957	72960	67342	63526	59402	69698	71753
YDL019C	Q12451	OSH2	93932	92358	92033	93258	96446	99107	91100	97880	92087	96504	93147	91726	104480	106050	100680	107730	97764	98701	74461	78452	73302	72621	72099	72953
YDL021W	Q12008	PMG2	220040	207190	211900	206920	239540	218830	229520	196680	204890	211100	251860	206350	220850	187710	189840	178000	203980	175320	150650	133410	130360	123650	152810	129180
YDL022W	Q00055	GPD1	2827300	2847600	2892400	2836700	2732700	2857000	2824500	2933200	2693100	2842400	2614300	2803500	2935000	2824200	2769500	2848900	2850100	2737800	2078100	1929100	1944900	1813400	2221100	1952900
YDL025C	Q12100	RTK1	50628	48916	45284	51470	48604	53996	66288	56137	46046	49711	42555	57704	30869	43947	33528	39354	43164	39023	35276	39898	28473	46152	0	42124
YDL027C	Q07349	MRX9	37508	25268	35086	22536	36236	27151	38170	25003	32649	19385	21118	33963	28954	24164	26451	23517	27532	26595	22567	11948	21287	14749	22973	13107
YDL029W	P32381	ARP2	489200	487150	474200	498260	538030	532210	527280	540950	498490	501280	461040	477800	478480	459960	463640	455560	449980	493260	429820	421620	415300	412330	442490	421170
YDL030W	P19736	PRP9	0	27015	0	0	36000	0	0	39925	0	28952	29556	0	0	29865	0	12290	0	28724	0	34208	0	0	0	29806
YDL031W	Q12389	DBP10	47606	55944	48262	60243	54631	66415	50558	69529	56395	63949	51924	59350	67968	74293	59471	75842	61956	80568	100190	127130	90448	109910	115270	117050
YDL040C	P12945	NAT1	164970	168820	189310	183020	188940	183620	199730	190120	184260	175130	173950	182720	209510	200900	197040	201000	204000	189710	212630	200700	189630	188710	233090	189480
YDL044C	P10849	MITF2	33926	35915	27009	36981	21145	37538	30555	42817	30168	39670	57785	49360	30900	31164	25039	27066	26169	31710	28721	33396	23088	27922	28712	30674
YDL045C	P38913	FAD1	72808	71968	73201	66211	90381	68562	75145	67591	79184	73629	63704	63469	50733	45805	47328	43551	52929	45953	54981	45582	44220	38727	43976	41297
YDL046W	Q12408	NPC2	0	0	273740	278460	307710	0	222110	0	236370	0	0	0	309370	225920	0	0	0	0	127730	0	130350	0	193770	0
YDL047W	P20604	PP11	70385	65807	55817	65273	48416	57177	66417	55144	65401	64440	60953	54375	59571	65841	63266	60777	69388	56166	81983	74662	74445	73088	76705	72481
YDL051W	P33399	LHP1	110610	91055	104770	94502	119350	105890	116410	108270	101130	99788	117030	112530	212160	190220	201710	178710	178470	183840	285980	279530	264420	278310	291540	263350
YDL052C	P33333	PLSC	197740	195930	194380	202830	202840	215330	203280	197800	178060	194070	209080	204460	196630	200530	211180	199200	204830	187810	244420	241630	225680	226210	216700	235180
YDL053C	Q07362	PBP4	0	44599	0	42528	0	48149	23814	52056	42762	46360	47123	44081	0	62252	50446	65818	70191	66893	88540	71627	83519	73838	0	74239
YDL054C	Q07376	MCH1	0	0	0	0	0	0	0	0	0	0	0	0	0	0	8737.8	0	0	0	26722	0	22836	0	0	0
YDL055C	P41940	MPG1	2032100	2307900	2249300	2504100	2399500	2597400	2356900	2528800	2284200	2393100	2525700	2709900	1737500	1722600	1658600	1893500	1602300	1877800	1887100	2145900	1866400	2032900	2078300	2125600
YDL056W	P39678	MBP1	57925	51092	59323	55787	64333	60857	70436	73215	62823	57085	77250	60470	0	67491	61724	77306	71402	76208	77354	60307	73681	60544	0	74161
YDL057W	Q07379	YD057	24224	11123	23156	17037	21786	17085	24196	15280	17498	16349	23564	16118	14154	0	14153	0	15253	17056	11367	0	8961	9208	11395	0
YDL058W	P25386	USO1	49466	52140	47824	53363	50874	56883	53987	59746	52769	55089	57382	55157	34958	40245	34258	40126	37795	41326	53239	54461	50443	47035	50383	49684
YDL059C	Q12223	RAD59	0	34706	0	0	0	0	0	0	0	0	0	0	0	0	0	0	0	0	23716	22625	18230	20328	25777	29137
YDL060W	Q07381	TSR1	43819	37310	42502	37977	47962	41927	42271	31800	39968	32127	44576	40269	61243	53595	59603	47642	70371	48049	121360	86120	109310	88779	108200	93610
YDL061C	P41058	RS29B	186400	381750	369160	458590	282960	347260	304540	353240	477580	378080	593990	544020	197510	532080	300190	488720	352550	448670	321150	474220	496460	474220	102830	484760
YDL063C	Q07395	SYO1	33943	27523	29907	26187	35113	22581	30633	24284	26531	22650	26901	26362	25118	25063	26277	19990	29648	26073	46544	44109	49186	41112	43300	42086
YDL064W	P50623	UBC9	167310	120000	131020	0	182380	149610	188210	0	125750	115380	111590	109140	57585	0	109810	0	98162	0	0	103230	0	138030	0	129880
YDL065C	Q07418	PEX19	33323	49649	53785	46025	43441	45532	52969	56461	33342	45631	38274	41100	79017	67420	63619	78619	70456	79983	64209	64784	57521	72591	83366	69713
YDL066W	P21954	IDHP	909500	945350	785070	881410	862050	926900	946360	981920	874270	946530	883670	879650	862170	842380	833010	827020	722610	765900	969370	1030500	1035200	1013600	966620	910050
YDL067C	P07255	COX9	314190	423900	396060	421870	340680	392210	369680	372060	394330	407960	365740	399220	569990	423790	510350	471130	467470	491170	408770	382720	450200	354990	578410	396500
YDL072C	Q07451	YET3	156500	216770	221550	245390	234680	242180	253610	298830	230460	237240	234260	247960	332900	351000	325670	389770	292250	392260	202530	243440	179160	214910	246270	244200
YDL074C	Q07457	BRE1	34044	33116	29727	31130	25910	26312	22797	27590	23359	32252	32864	35924	24126	25608	28639	25644	26846	24268	27259	27077	26130	26998	29444	23747
YDL075W	P0C2H8	RL31A	507430	575780	559470	615750	554470	531230	412750	607410	545180	535340	455550	440610	864550	928610	829210	849270	864250	867140	855980	804120	825020	756890	1063600	942960
YDL077C	Q07468	VAM6	92934	73164	74198	79569	79040	63693	84412	102800	80714	97161	66113	63449	13303	54998	48333	56055	57093	43930	67976	57601	49112	54480	42005	42197
YDL078C	P32419	MDHP	797950	659300	766720	646410	824260	672680	787110	636440	699750	591400	620030	599190	847150	659020	739280	616780	824120	654130	683560	520470	658520	518090	704540	525750
YDL080C	Q07471	THI3	17760	16738	14881	13981	20141	15159	0	7077.7	14464	12795	19302	27003	0	0	0	0	10200	7063	20995	17525	20954	15650	0	18143
YDL082W	Q12690	RL13A	747330	695560	904870	804820	661540	779280	879350	792550	722390	722700	750710	759350	1255300	990920	996130	928680	1135200	1063800	1090800	880070	1053000	1004100	1317900	988190
YDL083C	P0CX52	RS16B	1976500	2868800	1979100	3012400	1970300	3145000	2386000	3140500	2342000	2976900	2579900	2911000	2700900	3398700	2472600	3485800	2711700	3367800	2347300	3617000	3060100	3690100	2917400	3456600
YDL084W	Q07478	SUB2	642250	600700	667340	641250	684340	647860	718830	619460	655240	628200	655210	633790	642800	556360	583470	566930	621900	587590	580730	546870	537310	498180	609070	509860
YDL085C-A	Q3E7B7	YD85C	0	47336	0	52297	47172	55323	36163	49462	35547	44629	66370	0	0	23402	0	25159	16916	19711	40309	44577	42076	44621	0	38220
YDL085W	Q07500	NDH2	377260	314750	367550	332950	384700	332930	387850	327090	357130	310370	336040	328710	383190	359490	371500	353170	410260	363720	187540	175600	163460	146850	174720	156090
YDL086W	Q07505	DLHH	515980	561620	537400	604250	532530	537610	492640	627660	551190	596300	535340	534580	331650	363310	364710	342820	370170	297610	326090	363450	292700	302900	300760	306570
YDL087C	Q07508	LUC7	0	21513	0	24106	0	25251	0	13804	0	22801	30099	25667	0	21920	0	19361	4389.9	18108	0	22372	0	22858	30389	17864
YDL088C	Q05166	NUP59	0	17943	17872	28942	36602	21415	35868	20504	22324	30023	24089	23976	24061	22629	19128	23642	28392	27677	24285	33987	21056	27916	29558	30410
YDL089W	Q12066	NUR1	0	0	0	0	0	0	0	0	0	3941.5	0	0	0	7139.4	8246.8	5473.3	10361	3966.3	14498	10642	12317	11780	11418	10271
YDL090C	P22007	FNTB	24184	24563	27790	21800	27660	22209	30311	0	28201	24744	31295	24340	29759	27504	30327	23709	30040	21638	34092	28863	28914	24334	31388	27699
YDL091C	Q12229	UBX3	109630	80453	100260	110830	103310	72258	97009	82477	102670	114130	85547	70903	153360	145660	157700	149000	167670	171160	74902	63503	63222	56114	64782	59808
YDL092W	P38985	SRP14	93335	64231	90392	110870	107560	105100	106070	113970	95972	94779	104340	103280	81952	109800	116090	116440	99146	116650	146590	93857	136420	128840	126160	138150
YDL093W	P52867	PMT5	32140	44450	41439	0	34399	73093	56801	0	49085	17755	49422	64170	41174	0	41911	0	45520	52271	46445	0	42644	47604	42165	0
YDL095W	P33775	PMT1	216140	228370	240470	240950	260800	265930	240810	255240	248410	257000	254060	246250	208200	222970	227290	214180	238550	219100	288650	267810	266530	246510	259600	251880
YDL097C	Q12377	RPN6	572630	613320	550330	618100	579660	640320	610220	616800	602090	612350	587980	589380	608870	600110	576430	579660	603040	604590	601060	576150	576870	560380	629450	564130
YDL099W	Q12191	BUG1	59615	48671	47586	48141	40744	43923	49515	41373	55867	45229	32635	32258	49975	45077	59173	41524	62552	33002	79095	54707	66100	50630	76507	57608
YDL100C	Q12154	GET3	361200	377470	382210	389640	356990	388710	366190	401490	318990	391610	326250	322270	446330	436830	432930	415590	462820	453600	470350	421690	416140	431790	482640	415490
YDL101C	P39009	DUN1	3032.1	0	0	0	0	0	0	0	0	7286.3	0	0	19039	52350	23976	35267	28915	22961	10183	18432	14883	17140	0	20382
YDL103C	P43123	UAP1	247060	226680	250460	240580	273450	236790	238040	252500	237820	228660	224880	228150	232640	226630	237540	214930	241800	212070	246100	225510	221220	220830	230020	221870
YDL106C	P07269	PHO2	21992	44064	21853	44633	20994	44539	29814	44723	26765	48824	42088	40945	57247	44827	50215	44409	42693	45836	38038	43289	38447	42230	46492	37638
YDL110C	Q12513	TMA17	1024000	1200200	1149800	1290100	1213400	1382000	1222100	1342300	1062700	1196900	1378300	1382700	1550200	1668800	1305300	1536900	1274900	1577400	701320	665550	639630	628870	610590	660230
YDL111C	Q12277	RRP42	70576	74535	90562	71126	88387	88362	105830	85105	77605	73248	64405	74733	105200	85585	78917	93832	88576	86321	97547	111950	98008	91362	127530	106640
YDL112W	Q07527	TRM3	151880	133000	151720	150670	158190	157290	149350	154360	135640	151260	154770	138820	160130	162780	169720	153890	162040	144570	304190	268860	262560	225180	281460	238630
YDL113C	Q07528	ATG20	57904	51378	62103	56653	63076	58484	57548	58720	62765	59367	60730	58382	72345	63043	68403	61555	73246	57132	80598	60111	59577	57310	69770	55405
YDL116W	P52891	NUP84	58091	46791	50665	43938	54666	48299	55605	43201	47270	49618	45908	48766	44357	39732	44182	42500	41021	41256	71982	60995	57964	57137	67180	59994
YDL120W	Q07540	FRDA	0	0	41989	0	0	0	0	0	43788	0	0	0	0	0	60729	0	82283	0	71724	0	9608.9	60750	0	0
YDL122W	P25037	UBP1	95160	100070	93701	99666	98840	92842	107430	81293	99202	94598	88106	94253	114350	106490	116560	116440	121280	116870	157720	146490	141580	134060	137350	125640
YDL123W	Q07549	SNA4	40628	49396	0	0	20104	0	0	18314	53189	39428	36680	0	57682	64191	85662	66141	92489	64091	101640	80044	71442	77989	64094	83717
YDL124W	Q07551	KAR	1290900	1335800	1382200	1349500	1440200	1397800	1373000	1322400	1299300	1281500	1376400	1348800	2115000	2059600	2097200	2017600	2079600	2023400	1040700	1005500	956540	901670	874360	912130
YDL125C	Q04344	HNT1	343110	285580	358410	286740	350880	256720	375750	329480	314640	298430	296230	298900	283850	268520	323190	262540	313190	239580	320520	265190	299510	189280	306790	241970
YDL126C	P25694	CDC48	1502700	1526600	1563400	1534900	1503400	1494000	1546600	1441100	1543000	1588500	1512100	1442300	1718400	1534000	1534700	1509500	1609000	1438200	1344500	1228800	1278200	1184100	1285300	1176300
YDL128W	Q99385	VCX1	83749	0	58359	0	53853	0	0	0	78453	0	0	0	0	0	0	0	58817	0	39867	0	0	0	0	0
YDL130W-A	P01098	STF1	0	0	0	0	0	193630	0	0	0	0	433940	382880	0	0	0	318110	0	0	0	0	0	0	0	185560
YDL131W	Q12122	HOSM	252660	237910	251880	234680	262600	268660	268480	272520	253780	237510	231820	220460	196000	180230	203400	190680	206100	159670	343380	267090	339680	309680	298500	236480
YDL132W	Q12018	CDC53	111930	107810	111240	117060	121920	119510	116320	113320	117930	112440	114670	110800	123520	118250	116980	114360	115970	109450	111460	113710	110410	100730	106980	99935
YDL135C	Q12434	GDIR	237670	227440	261670	244840	286020	246550	248830	241350	242830	234700	290780	280920	209790	201790	209310	195160	210470	182310	182770	184710	174870	159840	158210	167160
YDL140C	P04050	RPB1	191320	175040	195110	191320	203630	194150	202240	190830	193400	189140	172740	176800	165520	163230	166460	158180	179300	160610	218080	209900	203220	198740	202620	209900
YDL141W	P48445	BPL1	119900	119370	113130	120920	117820	133110	98875	115550	110010	121680	129950	119350	110110	119620	116360	121030	115430	117050	219320	196140	196770	196140	218730	205610
YDL143W	P39078	TCPD	380330	376710	365750	374670	385610	394850	408870	355140	371370	381670	359470	357950	422340	366630	415350	378070	411470	354820	430200	390840	447860	396610	485460	387710
YDL144C	Q07589	YD144	72990	71929	75355	75983	75785	80693	78820	82211	76741	82406	67476	70584	68137	69016	67980	69642	72364	66754	78095	74433	72646	65840	77700	70586
YDL145C	P53622	COPA	362200	321860	368650	328880	374230	326150	364360	322620	322060	306290	326010	317640	315660	274430	306670	273190	321240	270330	348050	293250	313960	289380	328000	291510
YDL147W	Q12250	RPN5	334100	407040	365320	431940	372060	444690	406900	449330	405920	438110	404850	445070	456360	455560	415850	464990	405090	462490	452430	487560	437480	450670	501260	483490
YDL148C	Q99207	NOP14	39116	37864	44502	36905	45532	40272	42669	37275	40350	38615	42477	38413	44895	48583	58111	52294	59474	45964	81339	80756	74203	72033	66502	76848
YDL149W	Q12142	ATG9	21177	27481	11307	29216	19505	28087	26643	29801	20384	29186	29727	25097	19033	30661	21847	30383	0	25300	0	22793	13125	20420	0	17769
YDL150W	P25441	RPC4	1233900	1077900	1679100	1376100	1229100	1196500	1437800	1250500	1040000	983460	1056900	1192400	1732300	1153200	1708900	975290	1281200	1027900	1946900	1684300	2674800	2091100	1766800	2354100
YDL153C	Q12136	SAS10	31506	31747	26596	28856	25615	27083	37262	30406	34845	37475	39810	40703	53631	70947	66475	70046	66691	67022	134110	147180	131380	129550	137290	139330
YDL160C	P39517	DHH1	212560	234680	226380	258730	238660	256700	236280	250740	211160	245220	230400	255070	241590	255850	228240	261880	239630	248120	263870	276940	233130	246730	253370	266230
YDL160C-A	Q3E829	CENPX	14170	22019	19260	23368	11605	16301	15738	22456	17764	22191	20091	19989	0	15519	12477	13859	17798	16315	13834	16028	11251	0	19080	9730.5
YDL161W	Q12518	ENT1	45657	35676	44951	38175	44524	40393	40214	37454	49063	38771	39663	41061	51011	47588	49594	43679	51223	48377	59162	52231	50516	48695	56807	53288
YDL164C	P04819	DNLI1	26876	28875	31421	31718	30304	34218	30041	40242	27266	35075	28306	33512	38319	32907	30763	36843	33680	36445	37679	40680	35234	37051	40020	38541
YDL165W	P06100	NOT2	79926	79992	83404	82158	86166	92651	85712	89073	89167	79446	68072	68450	97859	88303	85734	90053	89016	92558	117410	104120	101140	104300	116520	107230
YDL166C	Q12055	KAD6	130650	151100	130610	166880	147340	168280	160600	157660	133540	146960	152340	148120	181210	179160	164370	164940	158410	166890	230580	218650	185520	224740	237750	214510
YDL168W	P32771	FADH	265020	193340	265770	223030	336480	206750	255850	209930	250530	210410	178310	178870	304060	291100	328770	264180	445610	284980	218020	186380	254410	190590	268360	214350
YDL171C	Q12680	GLT1	62928	62426	43735	47489	48004	45101	56974	55923	47439	48419	37483	41596	195990	183960	166840	154050	199190	175860	211100	187940	173550	159360	198230	174020
YDL173W	Q12515	PAR32	77713	73499	77659	91609	99753	101950	97243	97586	86710	89569	97743	87666	54789	66995	63014	69163	67703	72300	97771	103730	92764	97881	97137	99024
YDL174C	P32891	DLD1	723710	808350	646910	699170	708180	741980	696010	681640	746120	762520	741140	722850	350720	401440	361540	383790	354450	382200	379210	387570	340930	344130	328700	367130
YDL178W	P46681	DLD2	209460	210050	183820	187210	193580	202100	198760	209200	199370	209100	194510	186290	148270	138660	135400	135400	131820	136440	172210	153410	161610	151220	183230	156200
YDL181W	P01097	ATIF	229840	328480	238100	368410	200200	301850	154380	249030	260580	313670	333760	352300	293000	221160	283020	243340	0	444060	100490	276970	81504	132360	172470	289120
YDL183C	P48569	YD183	87376	84015	76683	68472	80884	68094	78839	60918	78319	72736	69048	65530	41992	41983	37387	43134	54133	42366	37158	32482	31226	30507	30522	24906
YDL188C	P23595	PP2A2	373040	334000	407950	346590	407400	323300	390470	334650	352400	340330	286730	263650	328700	295080	293510	288800	329980	295240	351150	295310	297280	267290	305290	270560
YDL190C	P54860	UFD2	106170	104490	109810	99420	116180	109290	121230	108230	111570	104570	94105	98170	90364	97234	90009	82867	96580	89521	108840	98170	96771	93367	100840	103770
YDL191W	P0CX84	RL35A	574820	790440	492880	622410	724060	819440	635000	776760	669430	789870	832110	762970	861970	836700	810020	838780	807420	801700	630590	748490	763660	781940	720100	705840
YDL192W	P11076	ARF1	1040400	845360	892160	873350	1026500	971040	958730	945460	951110	873660	967520	968110	1057000	1061700	937470	1001200	928330	951540	1159000	1183800	982940	1037500	1145800	1161300
YDL193W	Q12063	UPPS	75729	65249	74649	66173	85660	84527	76643	65866	68324	68527	77931	73412	163420	162860	171320	151690	176960	168570	125620	107360	115500	102970	112730	107140
YDL195W	P38968	SEC31	383780	359930	385820	375120	401190	401680	395760	376020	365300	370790	346010	344980	410190	381090	405780	364060	422540	374010	448160	384470	387790	373810	422720	374840
YDL198C	P38988	GGC1	226330	225800	233860	220100	215280	238100	254070	264630	225790	241540	217250	211120	170310	153110	150980	159500	132450	142080	194800	217250	194870	197540	200040	192620
YDL199C	Q12407	YD199	0	50775	0	0	0	0	0	0	27379	44455	60428	0	0	45660	0	81574	0	69740	84014	57843	52042	54136	0	55183
YDL201W	Q12009	TRMB	63431	54461	69681	53704	68127	62231	64236	52539	58389	56161	64198	57112	76283	74684	87229	72119	96740	78568	94244	91271	85493	92944	93040	93782
YDL202W	P36521	RM11	116220	115650	93285	104300	89477	117720	109070	115420	115550	123630	107150	109730	100980	101980	105830	103980	101280	104700	96863	114660	100680	102150	106820	93027
YDL203C	Q07622	ACK1	12377	26969	0	22201	18653	24969	20954	22297	13088	11486	30250	25293	0	15068	0	0	11664	0	35446	36808	38417	29601	32080	34786
YDL204W	Q12443	RTN2	1640500	2320000	2168300	2494900	2107600	2688000	1966300	2528600	2213000	2699200	2790200	2735700	3606600	5285300	4354800	5910000	3853500	5030400	1417700	2086000	1583800	1832000	1363300	1886400
YDL205C	P28789	HEM3	65621	65879	68199	72409	77695	74108	75044	66499	63021	64892	77278	78186	116110	121980	111130	116450	110350	106850	112450	106480	103460	102320	103620	105440
YDL207W	Q12315	GLE1	0	21165	0	23135	0	25253	0	0	0	20820	27099	0	0	0	0	23210	0	0	0	29992	0	25399	0	31573
YDL208W	P32495	NHP2	98419	54814	98001	105990	117920	179930	106000	141120	142220	73442	57966	81514	0	161430	180430	175300	188620	233560	46423	208670	133750	265010	174110	159700
YDL209C	Q12046	CWC2	24504	22059	23800	19334	27221	23881	27010	19336	22546	18042	18799	15898	20404	18154	27503	17592	21193	0	21596	0	17927	0	16810	0
YDL212W	Q02774	SHR3	82220	86244	98996	90784	81730	88079	89195	99428	87932	77870	126940	105800	90085	113550	104770	101880	94395	101990	122250	125970	116800	109390	100020	132410
YDL213C	Q07623	NOP6	36241	34286	38652	35938	44189	49005	46974	44646	37060	37904	44040	42278	76490	67749	77250	73029	69641	70983	82256	87987	84999	88464	92321	82270
YDL215C	P33327	DHE2	239250	206570	239530	222780	245360	215990	242920	219780	237470	216870	216590	220960	268240	243170	255370	247940	245590	228200	165390	149310	155480	141130	163610	142060
YDL217C	Q12328	TIM22	17738	0	24990	0	21347	22821	24051	26657	25130	27772	32326	31031	37688	25691	24426	30894	18561	0	13846	36407	21454	33789	37442	37739
YDL218W	Q07629	YD218	158090	102710	154800	97290	86828	83447	0	0	163090	151920	60226	61335	1661300	1695500	1550100	1481600	1720600	1495900	597650	506170	498270	463780	492600	511640
YDL219W	Q07648	DTD	18446	44009	10583	0	0	0	0	44393	73261	0	69796	78561	0	0	0	60971	0	62763	0	129010	99759	103500	25218	123280
YDL222C	Q07651	FMP45	987030	932670	1140400	1182000	1160400	1224000	1237400	1219700	1046200	1062300	1144200	1074200	939210	941420	964760	982190	1100900	1080100	567980	566340	480460	510070	433780	492320
YDL223C	Q07653	HBT1	1497100	2149900	1446300	2276700	1192400	2155500	1096700	1809600	2027100	2475600	2276100	2152400	1933200	2939600	1922500	2805900	2022000	2715000	931980	1247600	1003100	1157400	728100	1179400
YDL224C	Q07655	WHI4	87385	68600	62679	82303	63611	0	55550	0	78568	74714	45512	39647	80367	53623	84457	49137	83824	0	119770	68161	92697	70759	98454	71887
YDL225W	Q07657	SHS1	167870	192160	181480	198850	163680	214660	190490	219260	186870	206020	192610	198780	211780	208620	219340	215120	198920	218890	242170	260410	238760	229860	282380	247310
YDL226C	P35197	GCS1	903080	866660	889740	947910	920070	1007100	929320	805510	915770	1030700	978180	1135800	815350	867820	868570	858330	898940	828380	1155700	1134100	1116400	1060300	1042200	1048600
YDL230W	P25044	PTP1	24754	28911	17242	35739	23390	41354	16905	44679	18700	35739	19676	29295	57319	63505	44843	53933	50044	51795	52746	60724	41648	62045	41489	57379
YDL231C	Q07660	BRE4	30674	31160	36049	0	33679	21424	34721	31519	32452	0	29630	14409	22256	28401	40292	23435	30173	13804	45344	42832	52134	39532	53477	35282
YDL234C	P48365	GYP7	94439	86925	97358	90542	103580	92431	99365	94609	95132	88258	93359	81597	91160	87218	95502	85481	92648	88688	82797	73494	72098	63450	77523	66165
YDL235C	Q07688	YPD1	121580	95785	123140	101860	116120	110740	128190	114410	114970	100840	100620	98460	128930	111400	120360	114730	115760	101940	132770	121650	136660	126020	130970	114810
YDL236W	P19881	PNPP	177380	184900	179960	179200	187330	191250	181870	210200	172030	187410	188510	201690	175030	158650	166150	153050	136340	157400	222650	268780	244870	273990	283550	261900
YDL237W	Q07716	AIM6	199640	162370	201750	167510	215400	176230	208720	141330	187540	169240	158290	155030	140880	101610	119990	107470	136950	104510	127560	94252	96679	96077	110550	91538
YDL238C	Q07729	GUAD	39534	28438	30794	22923	36663	26543	42910	28639	34336	28824	28075	27827	46100	37234	43783	35939	43516	36468	27809	22795	27047	19496	26418	20576
YDR001C	P32356	TREA	536270	504650	540450	524760	564470	554090	560580	499200	540040	504030	519080	499150	628140	580030	642350	590490	638210	578350	387820	387630	361650	328990	373530	342150
YDR002W	P41920	YRB1	942390	945340	579050	521000	637420	694870	625820	634410	1006400	1066200	729100	905780	1084100	1047900	1128500	1011300	1185300	953700	1602400	1630700	1686500	1433400	2175900	1576400
YDR003W	Q03446	RCR2	0	39207	10929	25429	21948	34905	0	0	10479	0	17878	27689	0	0	0	51633	38447	44304	0	11849	16081	28912	0	15668
YDR005C	P41910	MAF1	46301	49631	45895	50050	52995	49356	43268	59410	47788	50404	48075	50905	29410	38770	29351	36528	32441	36446	35042	42689	33582	36399	35680	36514
YDR006C	P40317	SOK1	45580	38790	42917	38893	45710	41388	44541	45548	43548	45338	45737	44123	31910	36848	33857	36849	37180	36666	41046	36938	33360	33749	30488	35555
YDR011W	P32568	SNQ2	68410	77737	66862	71493	60123	75439	95947	95231	76524	89699	80381	86582	53930	53054	46268	52407	44178	54962	128630	133880	113040	120070	135440	119450
YDR017C	Q12494	KCS1	38988	40039	37711	41323	41684	44360	42079	40291	34448	44213	41410	38133	44423	46057	44655	44601	40431	48236	37814	39568	36664	35095	24397	36798
YDR019C	P48015	GCST	329580	354700	312250	378470	319590	356390	383650	462690	341380	371730	264180	315190	262390	287380	242360	335290	245310	306680	221980	308010	239340	282630	279950	281760
YDR020C	Q12084	DAS2	125430	89944	107690	98321	114290	103020	78678	96717	91357	108990	118620	124440	92506	86258	115860	90027	117870	91773	159470	131250	145370	120750	140270	122370
YDR022C	Q12421	ATG31	0	20148	15441	22831	0	20408	18380	22808	19572	22639	20069	18898	22359	28867	24448	27503	25509	25099	19941	17903	16409	17670	18525	0
YDR023W	P07284	SYSC	788890	806970	844730	917580	856120	922360	816630	878540	799460	840660	842990	845030	969120	893820	880500	899090	871860	972990	991480	1143900	911710	1010200	1126700	1101100
YDR025W	P0CX47	RS11A	1255000	1294700	1392200	1499600	1465400	1546900	1406200	1643800	1363900	1396400	1318100	1418000	1691600	1825700	1540200	1816800	1509500	1751900	2037200	1997600	1737500	1825000	2041400	1982500
YDR027C	Q12071	VPS54	35489	32882	27229	27312	39752	31402	34307	25706	29028	32004	28137	27607	22569	22400	22397	21619	27337	23778	31096	23787	24378	21936	25616	22175
YDR028C	Q00816	REG1	70632	49749	65124	60688	78929	60901	58934	61873	66946	60816	85165	77913	89801	90633	95473	87965	96122	85618	90060	82357	80492	73531	85687	80333
YDR031W	Q04341	MIX14	192810	173980	159340	171490	178200	184380	195150	186170	155680	151320	143790	152040	113760	110180	101990	110680	80979	119430	86290	82142	85484	83239	92244	89129
YDR032C	Q12335	PST2	2293500	1382600	2730000	1531400	2236600	1478900	2904100	2506800	1651000	1182600	1687900	2024400	2253100	1253400	1647100	1753200	1756000	1335000	1016300	1075200	907280	1167100	1166800	1143400
YDR033W	Q12117	MRH1	632600	704720	703460	874260	695820	715820	792350	695620	665710	731420	1071100	984430	327540	434170	344530	346050	363460	274640	651200	601550	616020	560850	558980	559320
YDR035W	P14843	AROF	607050	631760	733340	702470	703990	660420	689300	650190	558870	644500	578440	616660	703590	623410	619780	711150	561670	626070	297080	465840	390330	514370	290000	419670
YDR036C	P28817	HIBCH	264610	266560	204210	220990	211500	225400	219790	223140	230140	234240	193800	203620	193070	191940	163940	181470	177880	178190	142760	123370	128890	120500	132670	131100
YDR037W	P15180	SYKC	657710	628320	655250	638410	767810	655810	779760	697640	656480	645990	700630	648450	865560	798620	884900	822370	867990	728790	1002700	824590	995540	890140	980850	876900
YDR040C	P13587	ATN1	73119	66168	80761	63214	85347	68121	84443	91886	57075	65315	72051	62176	138120	141990	125470	127730	130580	149490	310010	270690	253410	237940	307400	271650
YDR041W	Q03201	RT10	33434	31447	31991	31165	32718	32568	34931	36272	33473	30352	35179	32918	41145	32715	37707	32448	38068	36466	37361	34699	36671	31358	37673	33784
YDR044W	P11353	HEM6	126380	117790	121880	124450	128390	116570	124690	126210	125530	110270	90575	89423	244180	221260	247520	220250	273750	249110	246810	238500	217190	184910	236870	209750
YDR045C	Q04307	RPC10	32862	38823	31562	41524	32172	37345	38779	42273	38678	40842	34667	32039	34930	37039	34506	37234	36105	32338	34986	38238	33103	34130	33696	30863
YDR046C	P41815	BAP3	427690	907420	479420	0	386280	871350	0	865500	616530	920130	1026000	921120	137540	903180	542690	914180	572310	0	0	0	731150	0	427860	1000600
YDR047W	P32347	DCUP	221540	189200	217680	206930	235350	211960	240110	238070	214910	204610	192510	216130	247390	217100	230200	207450	226910	200940	234690	208470	206750	183530	215120	188640
YDR049W	Q04311	VMS1	25620	28663	28002	23672	27217	28798	26134	29149	24150	25388	19745	24410	23219	21954	27956	24270	27394	21789	34271	28213	28857	31092	26405	26170
YDR050C	P00942	TPIS	4253400	4838200	4607600	6905500	4791100	5137600	5315600	6526700	5278600	5441100	6766900	4788300	3741400	3666900	2626900	3931300	2406000	4029600	2296600	2688600	2264500	2386600	1949500	2799300
YDR051C	Q99288	DET1	192210	180590	193820	169580	204410	169790	199830	175930	190190	172870	170000	155750	180770	172020	184080	163830	197810	162830	237860	197110	188510	170110	203010	176230
YDR054C	P14682	UBC3	205010	150040	242840	153090	231670	147600	233490	153370	189430	128020	226810	178870	324220	208480	289380	235130	318680	282250	500940	330430	464080	369010	683190	420340
YDR055W	Q12355	PST1	764190	928390	906640	953100	961330	922580	816290	785440	878700	982230	726530	759370	1436600	1781700	1396000	1578700	1561900	1480000	615910	534080	664830	629220	593710	512850
YDR056C	Q12025	EMC10	71631	104670	70183	79245	71372	124660	0	95455	68887	100870	107320	85147	64113	91926	0	83917	80824	73816	92041	96800	74820	98131	0	98234
YDR057W	Q99220	OS9	51314	51244	45908	41732	49998	51496	50178	43758	53632	55672	49282	47693	51859	64784	56587	53286	60344	50553	56340	54123	56906	56822	49585	57804
YDR058C	P54857	TGL2	283180	257150	253600	260520	282240	365190	333740	274670	0	315940	0	0	0	312790	172890	288200	0	263020	62313	190730	0	329820	281550	232060
YDR060W	Q12176	MAK21	37132	41622	37266	44773	39975	46824	42908	38834	42899	47212	39730	35307	88806	89003	88642	80975	86294	81614	137060	134430	129810	134200	145120	142140
YDR061W	Q12298	YD061	126100	108240	106850	90186	109990	90806	121670	92879	109500	98737	92533	85377	70975	57104	63576	61698	69524	47907	66585	52497	58020	51301	63000	51495
YDR062W	P40970	LCB2	170270	151940	168690	152990	172790	147650	180360	156560	171610	148190	150100	138850	165220	140660	165440	149510	173550	144990	210110	170730	198960	170360	191980	185200
YDR063W	Q12156	AIM7	167750	183830	166180	185100	180760	201800	169210	178780	160940	174780	171180	169870	179630	26540	158330	158410	140890	169830	137880	109760	134550	154510	131350	123720
YDR064W	P05756	RS13	1396100	1416500	1659100	1808900	1539500	1759900	1937200	1811800	1629700	1540900	1728400	1712700	2735300	2251400	2320500	2259300	1953600	2960100	1614700	1573900	2018500	1819600	2801700	1939700
YDR067C	Q12454	OCA6	45507	37836	44140	42108	43708	41194	45926	45740	42692	33543	42956	41026	35521	33961	39992	25729	43273	33234	63692	43068	53785	44472	58011	44098
YDR068W	P54858	DOS2	45950	40751	45195	42931	49049	40709	47824	37490	42695	40051	42116	43438	40456	41517	40952	38978	47340	38404	50248	45808	38808	42162	46745	43490
YDR070C	Q12497	FMP16	769280	1053700	527920	865700	559050	921780	569040	859760	874210	1127600	1053200	930670	631400	1458000	1030600	1568400	1105600	1818600	438690	800950	459930	621910	371300	774760
YDR071C	Q12447	PAA1	532150	688680	609610	732450	602330	770300	676050	747850	648750	684420	640350	741680	665430	684040	659350	713640	663060	657460	499500	601200	592830	649200	585390	582160
YDR074W	P31688	TPS2	918020	983670	985420	987700	1030100	1003600	1040800	1050700	952140	960840	934750	912150	1181100	1145500	1109500	1147200	1117500	1136100	682200	666760	629350	627230	670390	637630
YDR080W	P38959	VPS41	33430	25211	39175	23004	40815	21589	34572	25272	40775	23412	22310	22595	21088	17886	29444	19506	32484	23440	18872	16890	27735	17445	24841	14928
YDR081C	P32896	PDC2	52662	74853	55973	63554	60806	61271	46243	66712	54053	62483	65446	65204	29133	42551	0	39435	46501	45906	76711	63872	61989	62794	61008	55727
YDR083W	P38961	RRP8	25292	23683	31356	25687	30162	22733	26247	22183	30225	24925	27318	28131	36104	40533	44813	33224	38910	35984	51530	48163	46886	43439	55491	48968
YDR084C	P38962	TVP23	72829	77737	78609	74343	80964	75758	89378	78799	82583	79697	84817	82216	52909	51429	55363	52880	52024	48894	65141	58645	50008	49004	61373	58735
YDR086C	P35179	SC61G	0	900780	123510	974290	0	762260	0	1666300	452020	911730	678800	614240	0	1360200	0	597030	0	1654700	0	546440	398660	535200	0	740250
YDR087C	P35178	RRP1	45681	47999	43772	53224	43878	55391	45445	66367	52341	51770	60649	56949	77942	79408	70947	79402	77989	85019	49352	98542	103940	100090	85594	98599
YDR088C	Q02775	SLU7	97422	160770	47198	119140	62275	0	0	0	172770	0	331180	337560	0	0	0	277010	0	0	95075	0	0	0	0	154610
YDR091C	Q03195	RLI1	236710	217840	223390	223340	241260	228390	228740	242550	200270	216720	212120	214000	337240	311320	309990	319240	341620	330270	419250	406880	360390	403480	427840	415930
YDR092W	P52490	UBC13	432230	464610	491670	489890	479940	521310	527960	564520	507950	520660	517270	502200	470160	458270	459900	460960	457940	452450	497670	456500	417340	412090	417030	418500
YDR093W	Q12675	ATC4	153220	105280	190020	99049	167500	145900	274820	201770	199710	95836	169050	185950	54647	27818	72815	62933	0	78839	111140	147520	105930	115110	114490	147360
YDR096W	Q03833	GIS1	68112	64868	65058	56100	71913	57650	71196	56979	64179	58598	64912	56577	47896	49627	57141	49729	58940	56610	43342	38587	40823	30231	37191	29151
YDR097C	Q03834	MSH6	101340	132370	115230	124500	125590	126340	134100	129380	127360	130360	129630	133370	110640	109540	121230	108050	128880	110930	158530	118930	148880	121050	147730	125430
YDR098C	Q03835	GLRX3	263510	244220	268870	265750	283210	287240	301290	285790	256290	251280	268040	255430	336290	323580	318450	303450	348550	304170	620460	532230	520100	484330	580480	503340
YDR100W	Q03860	TVP15	406490	397200	368470	387870	332870	387600	398780	412330	320470	378850	474170	451350	343020	407540	298230	356970	319110	362600	363250	360210	259000	273360	273450	298650
YDR101C	Q03862	ARX1	84185	88528	87843	90437	90153	93532	93752	92871	87201	88366	91505	96237	164060	132380	147790	138060	153410	145070	253040	249410	241450	239260	271470	249420
YDR107C	Q04562	TMN2	45283	53647	61691	74940	56936	66057	77504	103860	56157	63096	38814	60285	59870	45087	46781	53989	0	64067	54640	58881	49187	56575	75496	59299
YDR108W	P46944	TRS85	31551	33953	27574	31588	28350	31321	23821	29808	32433	33796	26329	31023	30089	28331	29452	26006	28436	30369	35169	34835	32453	27723	38265	28375
YDR109C	Q04585	YDR09	31640	32391	25685	31453	28190	31677	27514	34274	28510	31139	32689	31186	29021	33192	30024	28610	31901	32003	32588	32548	31654	32661	27088	34836
YDR111C	P52892	ALAT2	0	0	8894.2	15802	6583.7	15363	11303	0	12185	17797	16370	17909	26307	0	19349	24669	23752	12574	32273	24315	27960	26311	20791	24031
YDR116C	Q04599	RM01	123940	117680	88495	97757	106170	97153	89096	90914	107750	107870	87432	92259	87892	85095	81013	74339	87085	79572	93210	87257	82773	77574	68916	77050
YDR117C	Q04600	TMA64	72837	60142	67883	61400	75779	69678	68941	61976	70323	63103	58170	55032	55315	54716	64971	51793	70149	47795	82228	69393	76183	65953	67620	64245
YDR119W	Q04602	VBA4	0	0	0	0	0	0	0	0	0	4066.7	0	0	0	15031	9865.3	19401	10143	9347	17379	28934	19550	27751	0	33244
YDR120C	P15565	TRM1	98741	94608	92337	96395	94162	99643	107700	109080	87549	86507	93209	86330	86630	77577	78341	76810	83842	81833	168520	149030	153120	146420	181170	154890
YDR121W	Q04603	DPB4	45981	29946	37016	29566	39905	32024	45054	27832	39353	29688	27203	31094	40288	32021	44148	32271	34486	28073	40041	29841	45994	32515	43788	39339
YDR122W	P13185	KIN1	138140	139440	158770	142760	146210	161170	158210	147390	150780	153540	126310	129460	113760	113720	121370	106520	120270	107220	137380	114510	113490	102790	120970	107800
YDR127W	P08566	ARO1	730780	728270	689970	685260	712160	690830	789460	743870	678040	658790	689350	688990	632690	554080	535690	507100	517880	511900	667080	686440	664980	648580	699700	631270
YDR129C	P32599	FIMB	779300	820380	763040	881320	805270	886210	723860	852910	799660	902800	853980	836160	874800	929960	881890	1008700	845020	901600	833420	877500	775790	810000	831140	827710
YDR135C	P39109	YCFI	202200	205760	199680	197230	203890	208000	223910	221290	199690	209700	196840	197580	196250	179470	186670	189530	201410	191110	283280	287230	258600	254400	264270	264790
YDR137W	P16664	RGP1	52039	31191	50730	38231	45710	36383	46527	46395	43391	40877	45861	46430	43543	37905	47218	43161	48349	42784	49813	49199	40041	34350	43343	40567
YDR138W	P17629	HPR1	41881	47860	41925	46348	44473	44503	48703	44736	45471	45879	48500	42157	33738	35324	35526	29425	26534	29968	47779	50008	44052	42225	48434	44345
YDR139C	Q03919	RUB1	0	102720	59978	107230	67299	117740	0	118980	0	114580	70871	98187	0	58773	0	63458	50277	64342	0	0	0	54716	0	49952
YDR141C	Q03921	DOP1	98340	91710	94782	86071	97521	89668	99892	82842	91932	86114	81318	87294	86219	79728	83437	77813	84015	77075	80447	73353	75623	72895	76645	68467
YDR144C	P53379	MKC7	0	45316	59651	45064	77170	49939	66575	39888	65618	46740	38136	31296	50740	47443	80058	36789	96717	33710	97043	37136	102990	60491	87604	52199
YDR145W	Q03761	TAF12	46894	43801	46424	54968	47275	53336	48856	59971	53485	53282	49950	50187	50911	49315	45910	47245	52564	47499	78512	75514	67143	68405	68840	79292
YDR146C	P08153	SWI5	0	0	0	0	0	0	0	0	0	0	0	0	0	0	0	0	1419900	0	1912300	1812600	1713400	2126400	1496100	0
YDR148C	P19262	ODO2	592740	602060	527420	551030	556390	581450	440410	535870	520720	539570	595750	556560	568420	638530	540810	622560	568750	577730	385360	396940	379300	372240	310360	438580
YDR150W	Q00402	NUM1	266250	261840	279810	285530	306300	295100	310220	300370	297500	286950	285900	307280	380730	375390	393920	362210	409780	351730	429710	348200	366910	341090	372560	334430
YDR152W	Q03768	GIR2	118900	106910	113730	80239	110140	94316	103170	0	85754	74959	76967	71357	66733	60793	75559	72711	110070	67272	113760	110350	106830	87325	111680	100930
YDR153C	Q03769	ENT5	40086	34501	87498	35946	66942	38408	46417	32472	45571	36421	35494	49099	55218	45370	54150	61329	61173	46368	102530	124910	109610	79831	111840	75594
YDR155C	P14832	CYPH	3452500	4332000	3903300	4613900	3967500	4988200	4509700	5053300	4296000	4397700	4500800	4735800	3713700	3512200	3817300	3815300	3186100	3970700	2768200	3620900	3094000	3413000	2929300	3550400
YDR158W	P13663	DHAS	1673300	1430700	1593000	1433100	1674400	1493600	1891200	1733300	1599900	1498000	1375300	1370600	1316700	1095800	1315800	1133200	1121300	1036500	1687600	1462900	1595200	1425600	1556000	1304900
YDR161W	Q03771	ACL4	65999	74939	71548	78205	92812	66380	63256	74595	76244	66362	63132	62579	81203	80889	68425	90083	77198	82012	115630	132360	114470	117630	120170	114250
YDR162C	Q12163	NBP2	80010	63877	97942	53377	100030	64444	92223	54688	77288	75906	85358	61779	63571	52109	94669	57687	97965	60639	125910	73915	113120	87490	113280	88653
YDR164C	P30619	SEC1	1411600	1160900	1335300	1384800	1530600	1395400	1446900	1505500	1271200	1111300	1300800	1328000	1015600	855600	873100	839910	917590	794580	858230	918340	861790	795800	795120	839100
YDR165W	Q03774	TRM82	58705	51933	54137	48216	59168	51343	55423	54929	53565	48201	53500	51213	69632	66376	72468	61063	75980	56685	94240	78001	90585	82832	92250	83124
YDR166C	P89102	SEC5	34962	46665	38919	46988	41989	48015	48755	53646	47863	51581	47341	44291	34530	38278	33871	36486	35451	42494	44683	47717	43578	44070	44974	43867
YDR167W	Q12030	TAF10	40075	15462	32426	32794	0	34492	0	0	42735	16312	30621	36357	25411	48315	40316	42927	52835	34906	93730	87532	75195	83839	80468	90006
YDR168W	P06101	CDC37	898940	791780	902150	822430	905980	822330	934580	770070	876760	792000	856770	807590	1086900	1055500	1109300	1003400	1187600	918600	999050	853000	912980	841860	880780	813680
YDR169C	Q12427	STB3	38578	39178	39754	41572	39953	42871	34811	42430	36603	43817	33940	35825	38300	43973	39603	40819	38801	38887	37946	39545	37230	35842	37564	37377
YDR170C	P11075	SEC7	625320	626960	638220	652690	638730	659630	668310	699660	626910	680520	638510	621960	608520	589780	579400	573880	610330	604290	621140	611730	571680	593460	601570	587800
YDR171W	Q12329	HSP42	664250	677430	843320	737700	878810	738570	833790	740890	752670	686740	657350	638160	760910	698560	866000	773610	893870	741450	562080	395120	541860	423650	500770	375990
YDR172W	P05453	ERF3	1151800	1147300	1208900	1219100	1170200	1232300	1287600	1242500	1127900	1115100	1185500	1102100	1600900	1478400	1685700	1470900	1706200	1522100	2033200	1813700	1945600	1671600	2003600	1650300
YDR174W	Q03973	HMO1	602020	639150	635260	667950	662880	704770	701940	739940	630530	622870	596740	577730	514810	496170	508480	552780	550190	462730	660830	626640	644680	624560	637470	566380
YDR175C	Q03976	RT24	70410	76385	86532	76985	77268	69107	53718	61950	72688	84831	83432	66868	98516	88690	92128	85823	81628	93523	69058	74369	61252	72305	89776	76582
YDR176W	P32494	NGG1	28286	25845	23586	31709	27303	33959	32063	33306	30446	29933	26083	23453	22869	23164	23208	25836	27575	28389	31677	32040	25957	31654	26798	31981
YDR177W	P21734	UBC1	413380	495630	394910	511680	409260	546430	503740	579580	447350	550660	513450	493180	541280	482470	427780	520230	410940	542730	420570	532880	364430	530610	516290	505180
YDR178W	P37298	DHSD	0	128140	0	136660	0	0	41178	0	50171	125980	0	0	46542	115310	0	117160	32988	146830	0	99269	0	97380	0	113650
YDR182W	P40986	CDC1	98539	69538	99287	62988	103280	68677	109070	53353	85863	70439	68112	56997	88588	53538	84723	47572	93799	60626	91515	40508	75142	54487	71394	56779
YDR183W	Q04004	PLP1	27357	19446	20227	20808	23081	18568	18422	17588	14435	21142	18539	18604	0	23626	22472	27804	0	21117	35499	33339	27818	35333	31276	37738
YDR186C	Q04007	SND1	0	0	0	0	0	0	0	0	0	0	0	0	0	28107	22441	28438	36478	0	53938	47514	44630	39013	0	67193
YDR188W	P39079	TCPZ	224750	237840	235250	237460	236460	236390	226520	226280	228120	237530	212790	227380	262170	260040	242570	254900	261870	242920	297130	297150	296580	296040	309400	300020
YDR189W	P22213	SLY1	144220	135730	143650	133600	154680	152560	158660	161650	147440	136910	125400	131490	154440	144350	152880	135980	159480	139310	158040	152230	147360	135260	155870	127380
YDR190C	Q03940	RUVB1	257410	252500	271980	276720	259770	289310	293270	302870	268070	270590	275240	273290	328220	312770	328540	320110	315630	334520	340470	345150	330850	334400	366320	319050
YDR192C	P49686	NUP42	286440	214330	378680	226290	343990	213170	76937	261300	330400	190650	222550	195020	273640	111530	234510	139310	257640	150020	276200	123520	262390	199980	251820	141950
YDR194C	P15424	MS116	228380	265130	207090	226990	203350	224490	225640	254800	224640	248580	216920	231000	168660	142260	142450	141900	150180	150080	149830	141690	128330	128260	160730	139230
YDR195W	P42073	REF2	29011	25918	26855	25418	30603	28361	30953	26384	27468	24829	28236	25227	28057	27967	25047	23500	27567	26962	39388	35584	34044	34212	35404	35043
YDR196C	Q03941	CAB5	44911	0	34430	0	39565	40613	0	35482	41072	0	40848	0	0	0	31868	0	30791	19213	21427	0	20100	0	0	19756
YDR197W	P14905	CBP7	21690	22932	20847	18769	16613	21398	20464	0	23970	23480	25622	16006	19358	19813	19783	18273	18686	19371	16144	0	17379	0	14807	15459
YDR200C	Q03944	VPS64	13246	19491	13649	17847	15005	21518	0	17690	14728	19177	20995	15020	0	0	16364	13293	15163	0	0	14387	15286	17843	0	15027
YDR201W	Q03954	SPC19	0	0	9620.2	20532	0	0	23394	0	0	23369	0	0	15552	0	0	0	0	44334	0	0	0	57395	41664	60296
YDR202C	Q03956	RAV2	28692	24761	28572	25322	30478	27080	23411	24592	27057	26593	35097	31020	42183	29573	27940	28977	28323	27020	27016	19619	20581	20876	27805	20886
YDR204W	O13525	COQ4	35623	28466	0	28896	37739	33191	32274	17954	37841	37861	29378	22134	52000	41095	50289	35322	52441	32005	28939	0	29668	17060	29613	17844
YDR205W	Q03455	MSC2	41809	36701	41767	33261	44198	37632	43823	32985	46086	41950	36036	38176	31729	28129	34560	26997	38144	27423	63491	52221	53806	49647	55856	50965
YDR206W	Q03466	EBS1	12775	14229	10581	11016	11731	11201	10563	12566	11394	13893	9351.1	11810	23729	18912	17419	18674	22632	21078	27284	26088	22187	23817	24094	22660
YDR207C	P39001	UME6	0	0	0	0	0	0	0	0	0	0	0	0	0	0	0	0	0	0	0	31284	0	44628	0	30688
YDR208W	P38994	ITS3	23237	8488.5	27135	24522	39071	0	0	24137	15553	15969	0	17019	19827	0	25767	18420	0	23790	52682	22156	0	21302	29774	19105
YDR211W	P32501	EI2BE	105540	97348	108510	98717	111390	100920	116210	100470	105730	94148	95478	91535	105790	120160	112140	109530	118450	115560	171640	151400	160000	141990	168100	155520
YDR212W	P12612	TCPA	286230	286860	291190	290630	298970	308710	309820	338230	315180	293370	267100	302290	332080	326790	327200	334360	324510	326880	395690	383190	383200	364940	383420	382570
YDR214W	Q12449	AHA1	171370	208560	202490	213070	217930	221770	220540	223290	197800	216010	223650	215700	213580	241710	200030	234570	205740	246810	285710	314780	267130	292320	307810	329380
YDR216W	P07248	ADR1	69784	71817	86874	78237	63958	73410	77567	76644	70633	76960	76460	86811	79613	78674	68819	74738	61319	71856	66426	52962	50021	52316	46709	43353
YDR221W	Q04924	GLU2B	56729	50874	45386	39649	49194	40559	45812	34926	62329	48431	44162	41953	53354	44715	48593	40301	57578	43557	63111	46921	54576	44243	56808	44463
YDR224C	P02293	H2B1	1098700	1980100	1883300	2301500	1577800	2067900	2074800	2665600	1625600	2100900	2221500	2239900	1941000	1689800	1356000	1709000	1623800	2037800	1443000	1677800	1361600	1611700	2262000	1384200
YDR225W	P04911	H2A1	2738000	2126400	2832600	2032900	2661900	2015800	2613000	2346500	2558400	1973300	1791200	1881700	1604400	1220400	1679800	1384300	1661500	1347300	1227800	1039800	1545200	1076200	1656200	900580
YDR226W	P07170	KAD2	1267700	1187100	1309400	1401200	1370300	1387600	1486800	1464200	1207200	1331700	1108100	1352100	1138500	1184500	1214800	1172100	1099100	1137300	1114400	1159300	1035200	1135900	1199000	1144100
YDR228C	P39081	PCF11	38296	34377	36924	34312	42489	29846	37070	21899	43020	34230	38086	40175	36951	34772	40381	40743	39606	29636	54133	39628	53048	38963	46709	42727
YDR229W	Q04934	IVY1	69247	56208	70986	58997	62907	55516	63324	57858	73516	69344	52232	52985	53535	53985	66542	57367	52906	51154	84046	66831	71760	65965	76918	65600
YDR231C	Q04935	COX20	120400	127010	105640	121970	107840	114350	116190	126160	123740	126190	131320	126460	162660	152030	127130	137610	114870	166790	152690	164700	141150	154990	184880	167450
YDR232W	P09950	HEM1	0	25393	12944	17743	0	24360	10477	31699	0	30197	0	0	38771	42440	30663	38834	38778	15686	98832	127750	101410	112800	119850	116590
YDR233C	Q04947	RTN1	829500	914150	823300	913800	836940	950270	915250	889670	915200	1001500	952800	999600	863640	873760	820960	831400	822550	768500	1085900	935460	940970	959660	1013000	983640
YDR234W	P49367	LYS4	156610	158030	82031	87809	81972	89263	96915	105580	120570	120980	83219	81156	157030	135030	125980	134860	109350	106590	241330	219670	232430	216890	205520	185430
YDR236C	Q03778	RIFK	86021	84515	79069	89288	83626	93887	89780	93613	81292	90059	88396	92281	77926	71562	73560	72859	75446	83128	98410	92275	84848	85742	96961	88725
YDR237W	P36519	RM07	109230	45534	61247	65773	95369	68802	127100	85028	54697	55529	56979	47054	44102	21382	0	0	42588	0	24064	84113	80344	50443	57464	74436
YDR238C	P41810	COPB	328340	311740	329690	318760	349630	328380	340290	329720	337140	312990	323640	322330	334180	299050	323330	301010	304060	303480	350320	332090	325040	310180	351920	320320
YDR243C	P23394	PRP28	24403	24739	26914	23063	23685	25746	0	28260	0	22049	0	28277	0	0	0	28569	0	24765	32065	25873	27202	23937	0	30192
YDR245W	P50108	MNN10	59707	51269	62822	45015	64513	46141	61541	43443	52022	48651	51811	51527	55584	44978	58250	41549	62934	44145	74955	48310	66324	56359	65992	54733
YDR246W	Q03784	TRS23	54193	37200	56387	58559	71777	0	63458	53945	55732	0	33255	23650	0	42887	55234	38789	61141	0	58424	0	46011	43353	52659	34944
YDR248C	Q03786	GNTK	61046	63335	57559	63861	59081	69581	66192	56536	56871	58694	56624	54162	70324	64423	66066	68366	79285	67879	71513	38559	66420	57784	59638	61736
YDR251W	P37304	PAM1	48182	41555	44426	39316	39667	42082	43903	33866	45390	44980	41898	40607	60652	59090	60129	52929	68043	55281	73497	61270	68865	67767	64624	61302
YDR253C	Q12041	MET32	0	0	0	0	0	0	0	0	0	0	0	0	0	0	0	0	0	0	0	32578	0	35620	0	24627
YDR255C	Q12508	RMD5	51470	56772	51831	49704	58035	55013	54707	55421	54902	55338	61213	53511	51012	57363	52651	56456	55506	52746	35859	40745	32650	37544	33484	35961
YDR257C	Q12504	RKM4	75666	77160	67347	76274	65361	73701	66139	75199	58828	73182	68199	66174	78410	81977	81918	74218	87752	72192	101210	102210	94670	98125	109280	94948
YDR258C	P33416	HSP78	830890	810140	672540	695900	724060	740550	785660	785590	823140	813270	675210	686190	472580	438930	448170	435380	453660	442150	423240	413290	414710	394060	478310	410960
YDR259C	Q03935	YAP6	138810	113930	129820	110120	119050	122120	127510	145430	114010	114920	107560	92813	94936	72801	95715	98355	98022	81595	117810	98581	100710	84246	111070	95244
YDR261C	P52911	EXG2	323310	349430	310010	338050	332280	366920	360520	385100	313330	380320	259040	308260	276380	257330	243620	243600	261230	267400	314160	307580	283150	279700	286630	285690
YDR262W	Q12331	YFAS1	265330	255760	264450	265690	260100	273810	254160	272300	262660	275190	230900	236300	221600	224500	195100	227870	216030	221880	122480	119230	97072	108240	108340	111190
YDR264C	P39010	AKR1	116300	85756	90366	74480	91015	84712	90904	77817	82022	78827	80488	69991	69747	71964	69157	64284	85731	62500	147440	115490	122810	113190	131990	114470
YDR266C	Q05580	HEL2	24626	19740	18464	18629	19758	20113	23523	19700	17898	20763	17454	18685	22727	23114	21888	25113	23737	25639	44761	37929	34907	35532	36130	36794
YDR267C	Q05583	CIAO1	26026	33785	32363	30945	27788	33018	0	34667	0	29917	0	25474	30654	26271	38978	22543	0	26444	0	23940	0	33062	39952	31612
YDR268W	P04803	SYWM	33659	53255	35669	46858	34556	46303	41583	44764	35335	52999	39866	38634	33615	31550	26311	32150	25313	34551	31683	37446	29646	30445	37687	38448
YDR270W	P38995	ATU2	11658	9898.7	12504	12607	13826	11474	15675	3997.8	12265	12308	10224	9159	14975	9089.4	12456	9437.4	12125	7108.3	31271	23923	32470	27500	27912	23188
YDR272W	Q05584	GLO2	240200	237000	201340	194100	230660	190190	263830	234570	189470	182750	182780	176330	224400	224450	205190	207930	241780	212560	115800	93924	101520	102640	99952	101840
YDR275W	Q05611	BSC2	9822	8344.7	9971.4	14211	10826	10969	8425.6	5638.6	11403	12480	0	13168	17255	29533	21119	26343	20423	23509	10104	11042	8900	7264.2	0	10167
YDR279W	Q05635	RNH2B	0	0	0	0	0	0	0	0	0	0	0	0	0	0	0	0	0	0	0	7248.4	11774	8283.2	4813.4	6048.6
YDR280W	Q05636	RRP45	90636	72980	91411	76802	93088	89945	103550	93846	89671	85782	82259	86469	105110	102760	98097	95254	91266	104640	134480	148140	130860	133100	137430	137120
YDR283C	P15442	GCN2	20978	25977	22430	26906	27713	26200	27736	26518	28133	20492	19308	21131	22142	17565	16804	19889	15575	20197	0	23889	24134	25289	17394	27804
YDR284C	Q05521	DPP1	131840	130940	127900	133910	133940	148300	140360	132260	143540	141680	132360	126010	113200	119620	118770	121500	122020	111100	98476	96167	94991	87503	94601	105690
YDR287W	Q05533	INM2	31541	0	32606	31046	34569	31700	33451	0	33088	0	29171	0	38205	32992	41838	0	40543	0	27599	0	27313	0	20082	0
YDR289C	Q05543	RT103	161190	178170	170830	202910	158070	199280	198420	205340	187110	201850	181300	184150	181140	190910	172680	189020	180750	186360	159960	176070	153660	156200	165400	163560
YDR292C	P32916	SRPR	110800	103190	115190	107640	110020	98444	116730	93340	96116	97850	90429	88503	97146	86833	95410	87151	106930	81008	119060	95072	115260	100330	113480	89101
YDR293C	P24276	SSD1	499550	456870	509760	470060	530600	484380	493930	482500	488380	461080	505850	464580	499440	481910	494590	481250	518750	464930	558320	511460	504600	471260	524390	482030
YDR294C	Q05567	SGPL	190410	179970	198510	190750	207190	202280	201560	192830	197490	190490	193040	189430	282080	268190	266590	249230	279550	234140	259600	219840	235370	214440	228750	208100
YDR295C	Q06629	HDA2	49792	40130	47753	45851	54846	45133	54018	40790	44036	40601	50993	45356	40916	41420	39658	34828	43602	34881	65732	56633	54873	50619	54910	52482
YDR296W	Q06630	MHR1	42704	45796	39563	46484	41476	55083	0	28518	29315	48894	59738	38504	0	54757	53000	61754	54212	61680	44482	45851	42402	57504	39766	45739
YDR297W	P38992	SUR2	23331	13830	22791	15624	24884	17866	19625	14231	21385	16273	17821	16513	25104	28808	34361	26326	31166	23417	41405	35668	38725	37475	36344	36360
YDR298C	P09457	ATPO	642070	621900	545020	532530	509760	565830	449150	485620	612280	643780	491160	496380	543450	616920	582670	569520	625400	589330	473010	415290	488220	458960	551280	456720
YDR299W	Q06631	BFR2	35021	36210	37524	39911	41320	41232	42012	37283	41678	40296	42765	39140	68481	74851	67442	72123	70348	69158	114560	129980	100600	117240	118370	122500
YDR300C	P32264	PROB	132110	122400	138330	120490	123560	118360	130570	132820	130920	136030	124780	122020	157190	139390	149780	141360	151420	137900	271360	239680	232440	220410	273700	227760
YDR301W	Q06632	CFT1	646810	608270	529380	616530	555910	632900	712770	670510	411820	556490	583360	539510	487900	533610	559850	461830	634880	499740	515610	519350	541650	466630	588530	500470
YDR303C	Q06639	RSC3	43845	44335	46376	45166	49794	45126	48793	48977	50993	48226	50172	47750	49605	47410	46023	45177	49631	48212	77420	72125	69005	69447	77378	73176
YDR304C	P35176	CYPD	1278800	1030600	1350400	1156600	1263900	1149700	1374700	1173000	1258900	1083400	1055800	1057700	1198500	947840	1041700	968330	1027100	925220	1014700	804840	876110	878510	1038900	887180
YDR305C	P49775	HNT2	92455	81801	92917	80908	101560	82002	91864	70808	86466	76128	83569	85269	71563	48236	74726	66549	77426	58258	73681	65437	68209	60406	69576	53844
YDR307W	Q06644	PMT7	49208	47450	31674	27027	37711	22842	29735	0	49381	42476	26805	24034	26722	24358	26825	22894	28692	18391	24914	0	29859	0	22633	0
YDR310C	P46676	SUM1	37897	37981	36093	41304	32649	39915	38503	35480	35139	33905	35605	33689	29835	42000	41828	39905	35199	38176	48850	47668	52176	54562	46621	48843
YDR311W	P32776	TFB1	133110	101630	109340	113390	117780	110970	149680	122290	0	117480	81014	0	0	104320	100700	0	115530	74754	158820	146140	128240	151550	133310	124070
YDR312W	Q12153	SSF2	0	23087	0	0	0	19840	0	0	0	0	0	0	0	70453	71531	0	72234	0	116190	124610	105100	105680	89179	111000
YDR313C	Q06651	PIB1	0	17592	17457	19195	0	16805	22339	9129.1	15930	17230	21061	25477	0	25464	23512	26086	24899	24275	15158	14803	14283	13921	14047	0
YDR316W	Q06668	OMS1	91966	83471	81917	71096	77269	62561	106320	86134	91828	82540	64253	63064	39426	33109	45844	46113	52609	43910	46950	29438	40317	30686	48517	23316
YDR320C	Q06677	SWA2	26875	35010	30150	37319	27082	36314	28634	39699	31157	35601	30988	21968	43643	44962	43945	42511	42612	34337	41749	34022	43374	43490	41886	34443
YDR321W	P38986	ASPG1	56437	64391	61451	71765	64651	73002	69000	71731	63946	65928	68173	66587	123290	118490	104910	113610	122180	122290	197810	191690	177060	189090	212950	187840
YDR322C-A	P81449	ATPJ	179590	238270	215750	261430	226030	250690	153180	0	220820	261550	232070	260060	259140	469200	392530	430280	352790	408930	316540	334950	286370	293070	354160	320530
YDR322W	Q06678	RM35	107380	102300	101720	106130	110040	105190	116670	126140	109580	102130	114510	102810	82970	77694	73494	83493	74840	72854	61884	75814	66627	61577	76682	73574
YDR324C	Q06679	UTP4	74107	66821	64706	68734	72690	65471	72659	64651	63160	65036	69730	63132	99638	99476	108590	97277	108980	102450	151260	138380	124790	123470	128130	133670
YDR328C	P52286	SKP1	296260	433060	362350	581290	397230	511940	384910	482930	362930	453180	441910	476040	319660	553240	392090	563630	398830	640440	341890	535790	353570	651430	424510	455540
YDR329C	P28795	PEX3	43012	37672	68402	34895	74328	33482	52970	26969	48597	16289	33179	40246	55521	20171	54407	20145	76396	24013	69378	0	80562	25301	75557	32786
YDR330W	Q06682	UBX5	79727	91129	83323	98333	88551	98600	85588	102840	79359	94526	88636	94178	120890	126420	105780	129470	117000	122190	105340	104170	79923	94882	96827	96047
YDR333C	Q05468	RQC1	4856500	5259200	4277400	5454400	5398100	5718700	5155500	7291900	5199600	5461500	4652500	4856000	6677800	5572100	6604100	5562800	6380000	6023000	10125000	8434200	8668200	7807900	10267000	7917900
YDR335W	P52918	MSN5	168560	150720	147740	136500	171590	146820	161470	133470	161780	137490	152050	139670	135540	129580	154300	142850	158400	133410	214670	177470	185580	170190	186150	161980
YDR337W	P21771	RT28	45134	36460	30918	24493	32112	29526	34827	22717	35809	32107	20667	23832	38992	34585	33198	33893	43046	39471	40179	35077	41553	30697	39580	33706
YDR338C	Q05497	YD338	105290	123820	0	147740	106630	138610	147150	211170	159810	168180	127970	131540	0	0	59816	79237	73419	0	120360	113350	85801	76670	77609	104190
YDR339C	Q05498	FCF1	0	15126	0	16621	0	15767	0	15784	12146	14962	0	14473	0	21878	0	18648	0	19954	0	27511	0	24595	0	24138
YDR341C	Q05506	SYRC	504050	512250	505840	520450	515810	535300	545060	562160	479010	503860	492780	513290	554590	548000	544640	544060	497310	546280	741910	733920	692560	690080	767820	698760
YDR346C	Q05515	SVF1	236700	188560	198370	179860	216490	171580	216320	201170	188490	176240	180090	184430	304680	280630	285340	253140	295160	262930	344160	310400	304940	302650	384730	315970
YDR347W	P10662	RT01	100930	104580	90831	93369	88975	90628	99115	94847	93250	95118	98913	94292	85374	76507	78688	77905	80839	81873	75042	77125	69293	70410	71980	78048
YDR348C	Q05518	PAL1	80550	73598	81289	79764	82660	73140	84287	75404	72622	71662	83123	85491	68008	79484	81208	73500	82200	76782	111550	108220	101640	98644	96088	107710
YDR349C	Q06325	YPS7	0	0	0	0	0	0	0	0	0	0	0	0	0	0	0	0	0	0	0	42160	55246	0	48885	0
YDR353W	P29509	TRXB1	2317900	1897900	2194100	1887400	2421300	2002600	2373300	2002000	2153000	1999900	2071500	1980000	1777500	1600400	1780500	1569500	1817200	1373600	2105200	1792900	1975100	1808200	2091900	1769500
YDR354W	P07285	TRPD	64304	62018	63095	57156	59720	60841	67510	51609	61130	60026	55104	47478	69070	59933	68639	58650	63564	57615	103890	85578	99356	88405	100460	77839
YDR357C	Q06333	BL1S4	23292	30014	21723	28999	29107	29162	13949	31637	24950	30129	26696	32341	0	18527	0	18307	0	17175	0	19921	4136.3	22864	0	20085
YDR358W	Q06336	GGA1	210400	210340	198620	235810	205530	219880	206380	225780	222060	233720	198690	203470	220260	233330	216950	235760	216130	226220	200450	193180	161200	176860	167830	186950
YDR361C	Q06338	BCP1	147550	110480	158210	122810	137500	115470	134680	120880	119330	115030	104570	76017	109600	106460	111330	85206	127650	61442	165550	153140	129030	159860	186890	151830
YDR362C	Q06339	TFC6	0	8666.9	0	11508	0	0	0	0	0	0	24360	14829	0	0	0	0	0	0	0	0	0	21732	0	28071
YDR363W-A	O94742	SEM1	0	0	0	0	0	0	0	0	0	0	0	0	0	0	0	0	0	0	0	76190	43316	0	0	0
YDR365C	Q06344	ESF1	154230	162610	162610	181700	162590	169150	169310	189880	147420	178370	141490	148030	272170	293460	296900	287610	300440	282250	538670	481190	454100	464240	479030	478320
YDR367W	Q06346	KEI1	60571	54861	59823	61364	58974	60030	70869	81203	66889	50071	58388	62123	51258	47326	47246	47205	41976	57730	31581	41662	33493	39730	50539	43038
YDR368W	Q12458	YPR1	424410	374600	473480	385940	488330	402440	434560	346040	393810	371580	356050	349110	357390	343320	383350	322270	411540	343100	365800	286700	354920	328690	384820	310450
YDR371W	Q06350	CHI2	26498	0	0	0	0	0	0	0	0	0	26971	0	0	28628	0	0	41845	0	44311	0	35964	25523	34672	42322
YDR372C	Q06385	VPS74	215260	175040	230030	186940	229400	181190	221570	187180	190480	192820	173990	169550	131530	126760	157740	112730	156870	98307	143920	118920	147110	138760	137990	140150
YDR373W	Q06389	NCS1	78332	69882	69347	73304	0	85989	0	78764	83516	83868	65013	61237	76980	75302	80059	76378	82885	0	82229	0	78607	0	79125	0
YDR375C	P32839	BCS1	88487	77433	68744	65362	77018	68222	90683	78040	78402	67459	69183	61076	39260	42803	43168	39084	46361	45320	45781	40186	42642	37221	44812	41249
YDR376W	P48360	ADRO	274150	213190	245950	210710	287580	232190	232610	247160	214420	204150	201520	203280	130770	108550	129690	112810	126230	104520	145080	139040	117980	133280	146090	144340
YDR377W	Q06405	ATPK	429600	465090	562880	544940	508240	589170	464410	511350	477730	554360	303700	396580	690530	666390	667870	701730	657570	704780	549460	599890	509840	533360	574110	585560
YDR378C	Q06406	LSM6	254650	239540	255330	245150	268740	264490	263100	256780	247040	241260	224710	244240	172660	187350	198880	186970	181940	181400	186870	158110	209020	185950	197510	180660
YDR379C-A	Q3E785	SDHF1	45440	39730	37798	39058	38470	42097	35951	34628	49822	50438	33841	34487	33327	31727	40535	27920	40607	28752	25121	24028	23087	17129	19259	14960
YDR380W	Q06408	ARO10	89821	68290	64949	65663	80285	76207	99478	90121	85008	75499	69240	73989	23212	18360	25467	16307	26516	14534	46063	29206	36133	30183	37991	34567
YDR381C-A	Q3E6R5	YD381	32474	88603	48419	83085	59302	80393	90733	95913	64954	86409	99825	69872	45485	67815	29307	52524	58554	53386	0	26300	0	16820	0	21033
YDR381W	Q12159	YRA1	524090	529420	538080	612390	560650	618450	672630	693840	529110	593510	559710	625080	603370	567120	584800	581890	580600	611490	563480	554560	530670	514430	642960	544360
YDR382W	P02400	RLA4	2632300	2282900	2848800	2374600	3211600	2400400	3178200	2392700	2301000	1968800	2568800	2316600	2865300	2123100	2541200	2201800	2554500	2593100	2704700	2085400	2691500	2121600	2682800	1950700
YDR383C	Q12493	NKP1	24598	0	0	16156	21518	16484	0	0	26050	20947	32490	20348	0	26628	15194	26424	0	22595	0	16988	0	24314	0	22304
YDR388W	P39743	RV167	478150	479830	464520	453730	503290	489700	464730	474260	486510	467350	490340	508670	359140	360760	351550	349190	389540	355360	414510	380770	370980	360500	397530	362280
YDR389W	P17121	SAC7	121230	102510	110890	101640	111100	113410	124410	0	103940	109390	104600	101620	170610	121660	144550	118840	156270	97805	153900	0	128260	128220	155050	123010
YDR390C	P52488	UBA2	67322	64250	63599	67635	76415	67963	69852	61903	65276	64748	68685	63529	78424	68243	76625	64609	70487	63517	70007	67692	68175	62559	71604	65641
YDR391C	Q04170	YD391	198810	188360	193040	211120	198350	215090	213660	199150	189600	226040	182420	206950	276820	286380	266290	286210	258780	253240	174850	175700	145910	163280	166790	158280
YDR393W	Q04172	SHE9	0	16604	0	13097	0	11309	0	0	0	15736	12501	0	0	0	0	0	0	0	0	6690.8	7140.1	8864.3	0	8815.5
YDR394W	P33298	PRS6B	834850	736310	860110	780020	855860	765600	853650	800120	856680	781310	834220	814130	917360	772920	911850	801610	891650	780470	862050	706100	792100	681130	865260	632920
YDR395W	Q04175	SXM1	73796	55865	73937	61200	80059	64552	76533	65492	73275	66109	61477	50953	68510	52595	65506	52857	64958	55544	72186	78132	80885	74505	92480	73270
YDR397C	Q92317	NCB2	82142	88129	94799	98403	94921	92165	84922	95186	96374	99974	90305	81884	54622	55540	50127	57441	49078	50829	73876	73515	69999	76208	71348	77759
YDR398W	Q04177	UTP5	29162	29407	31541	29404	29044	28677	26137	35021	27672	30189	23889	28689	52056	45221	51986	46443	55782	46684	87444	73677	83713	68363	82232	74683
YDR399W	Q04178	HPRT	226540	202390	218140	199390	251940	223100	249640	212000	226630	210790	208100	217460	294780	255900	300520	252210	320550	256390	424900	369490	387760	346860	395020	368630
YDR400W	Q04179	URH1	30153	38175	36521	32006	38098	34151	37788	30865	26920	33744	30300	27393	44790	44045	38637	43379	41047	42481	35201	49989	41308	49551	40393	46979
YDR404C	P34087	RPB7	289860	219010	300580	0	169990	0	273380	272040	176280	247840	293320	279870	0	0	182810	202120	138310	215450	0	276660	216200	254290	263040	245390
YDR405W	P32387	RM41	28140	38957	26359	31445	26248	32253	20948	0	33372	36863	32134	25932	37272	36899	29583	34982	27391	37383	30212	31311	25056	35329	38632	36000
YDR406W	Q04182	PDR15	344310	278600	298740	254210	291630	250990	299120	240930	253330	230600	293000	231130	76617	69910	86014	85082	108090	87572	102880	92702	82620	80541	95930	89194
YDR407C	Q04183	TR120	24575	25431	21224	23542	24939	23660	24799	23097	21457	21391	22379	22536	23376	25424	20446	22056	23664	21262	32063	31923	25089	28550	24755	27198
YDR408C	P04161	PUR3	56924	53434	60168	62397	78226	53300	68762	80533	65977	43456	60299	62195	90654	88658	81000	78473	75236	86558	109110	88620	114400	101640	99613	117150
YDR411C	Q12743	DFM1	103080	90315	106790	92049	109590	94814	110810	102770	110120	95167	100340	108790	92851	107050	105880	101330	126100	102710	143990	136130	136270	116630	100220	132000
YDR412W	Q04031	RRP17	25621	23666	8466.1	24275	0	24117	0	0	16725	28965	5066.2	21535	0	23396	0	32650	14892	19123	0	0	0	0	37661	44078
YDR424C	Q02647	DYL1	109970	91952	113560	111790	120570	106640	109540	118030	103400	102360	122780	127900	106300	88565	89674	90034	73343	89414	46932	59001	49815	59538	69977	69565
YDR425W	Q04053	SNX41	23009	0	21668	18899	25336	22853	24172	16776	22778	21930	20853	0	35621	28419	31231	29429	39054	26435	36213	30446	7915.4	7081.6	39700	28818
YDR427W	Q04062	RPN9	320080	317400	340090	347340	359490	353370	338350	347030	344010	330990	347960	343230	379440	332490	346410	357810	320360	402370	366110	355070	317670	319210	359220	345800
YDR428C	Q04066	KFA	58089	46633	51347	48605	56501	51433	58888	53671	54752	52960	46099	45330	39639	45821	46407	36973	62764	47447	50123	53139	45948	42912	44072	41671
YDR429C	Q04067	EIF3G	208490	189620	204190	181320	161390	196400	189450	198060	225680	195180	169270	168030	189070	194880	194580	176010	219480	185330	320820	251810	310460	289240	283410	269410
YDR430C	P32898	PREP	2446500	2432600	2081600	1951100	2105000	2043900	2526200	2258800	2246700	2072800	1834000	1777400	1362500	1276100	1177700	1215300	1320300	1257500	1314900	1150400	1210500	1057300	1259400	1080500
YDR432W	Q01560	NOP3	842650	663410	898400	817480	971690	796550	938550	870010	823390	728250	906980	842690	928600	831530	863830	835490	869040	879040	874320	780750	775590	746080	834720	794620
YDR434W	Q04080	GPI17	62198	65125	56538	58895	51553	61640	59176	59660	64578	60657	59492	61313	76947	70498	65204	66302	75990	65213	97238	84879	86240	76872	93657	76928
YDR435C	Q04081	LCMT1	95802	77083	77606	92766	83217	91840	85253	80356	76025	70527	72135	53949	70731	76382	81602	67742	86402	92794	64948	81876	62202	73927	57033	74752
YDR436W	P33329	PPZ2	192330	144540	182820	134470	214060	138440	190030	126340	170900	133570	161500	141620	160720	115150	153060	99911	167330	108820	150570	82891	124760	83505	116300	83883
YDR441C	P36973	APT2	0	26060	26836	25250	0	0	20027	0	32233	30279	0	24680	32099	49774	31687	40746	48390	54468	75966	79853	75841	82635	48838	95117
YDR443C	P38931	SSN2	15473	13109	20540	13791	17492	14659	16145	13126	15489	15924	19343	9078.4	20831	15204	16003	17474	20899	17284	24527	24036	22308	20291	20476	20457
YDR444W	Q04093	YD444	15950	15793	15938	14993	17576	16499	18666	13445	16589	15376	14199	13998	15267	14161	15391	15149	18359	15054	22804	21241	23443	21525	24433	21540
YDR449C	Q02354	UTP6	39603	37405	35584	35683	40315	37946	41758	39561	31391	34097	34321	30541	57904	58562	58990	57801	62527	56526	82011	86358	90966	88330	97940	91288
YDR452W	Q04119	PPN1	87215	67873	87357	89152	99893	91530	100120	88264	71865	72402	80199	80102	105760	112230	121870	104640	131030	101740	102050	94538	93234	93652	96474	85321
YDR453C	Q04120	TSA2	599760	653220	632760	682370	648530	780820	724190	661420	744270	735440	741240	758030	1940300	1720600	1980300	1756800	1750500	1801500	622440	561540	562550	497740	593920	454170
YDR454C	P15454	KGUA	563890	540320	581880	574620	614160	625500	630800	619460	566690	574060	606740	620850	543250	490840	487150	488140	494450	478720	671450	597480	595560	540150	637240	558770
YDR457W	Q03280	TOM1	51181	49474	45200	44749	50686	47550	48038	45220	44992	46679	44181	43231	45951	41927	42899	36526	46956	37303	54971	44568	44512	43722	45790	43920
YDR458C	Q03281	HEH2	45939	44264	57501	61335	54613	47506	37734	69951	55893	58038	79870	64227	41734	72376	63444	71231	70595	75121	99533	83550	92288	86863	81100	88432
YDR460W	Q03290	TFB3	26422	24417	26001	23680	26739	22880	23845	29994	24797	28317	21403	22793	25463	21133	24936	17236	29236	21454	26727	26470	29692	26640	26578	27498
YDR462W	P36527	RM28	45008	44308	41787	46024	48344	38916	50471	51367	44279	45928	38872	40173	22903	27508	25880	24462	23902	34455	0	25809	30523	26464	24016	25975
YDR465C	Q03305	RMT2	41872	38225	39697	41942	39394	43413	48416	46702	45744	45245	40508	35155	59441	61176	61738	59332	63642	59033	113570	100430	99354	93147	110100	99468
YDR466W	Q03306	PKH3	21993	14879	15845	14931	17840	18358	0	17537	23965	17087	15505	13683	0	18653	21909	0	18656	15477	20394	20632	19840	17296	17026	14943
YDR469W	Q03323	SDC1	45715	37512	45036	37263	48936	37429	53619	43904	45779	40463	40157	34204	42293	34708	40715	31641	43726	31819	66937	56040	64875	49097	65298	54255
YDR470C	Q03327	UGO1	61235	70947	61585	65463	59388	64896	58214	62433	57949	64505	66365	62172	38898	48813	42553	45261	47624	43441	43973	40435	39529	37914	39792	42460
YDR472W	Q03337	TRS31	56523	49508	48851	45883	61382	45251	50988	45686	53902	49274	50239	46804	58652	55345	58982	50285	61160	57563	84526	72867	74775	65844	78941	73881
YDR473C	Q03338	PRP3	32794	39707	33457	39466	33763	44608	38811	40883	31005	37555	34754	35284	25280	23066	16126	22256	21401	23732	29986	32323	28839	32109	28674	28086
YDR475C	Q03361	JIP4	160890	148680	163420	154210	158800	163050	162920	156680	152720	163440	175970	153990	131920	110850	123420	121270	132300	115820	131730	132800	114650	110380	116080	101040
YDR476C	Q03362	YD476	166250	155680	166730	162160	187830	180110	156100	164670	176010	163410	184050	168320	93864	118110	102780	122880	111440	115230	192840	195760	186410	179120	133290	172080
YDR477W	P06782	SNF1	193070	166490	193130	166680	196350	174890	192810	167300	182210	160780	175460	174050	143720	151050	166860	145120	177510	153280	151180	134290	145810	119170	140640	129810
YDR481C	P11491	PPB	228110	191300	187440	194880	207390	202900	221030	209520	188100	187150	197450	176170	190700	179170	175570	176060	169420	158660	142560	137790	126180	127300	134980	125680
YDR482C	Q03375	CWC21	34093	25599	27117	24817	23348	25427	19118	45156	54457	22728	32655	30459	0	21993	18538	25207	0	23075	5720.5	0	13905	0	0	0
YDR483W	P27809	KRE2	181650	171990	167930	158960	169230	158150	191010	175640	168420	166560	160310	164200	145190	129440	136870	126030	148310	118330	185430	159460	165020	148930	186780	156820
YDR484W	P39904	VPS52	44781	39389	46103	38705	41454	41864	38878	41814	38717	41457	51478	49463	35335	26109	33797	30824	32436	28672	43179	35842	39379	31593	42343	30088
YDR486C	Q03390	VPS60	93325	66464	107730	0	87928	0	53140	0	74190	65598	35109	0	119220	76114	50313	102180	96835	119280	51787	0	105140	84730	95836	0
YDR487C	Q99258	RIB3	281410	292690	275980	291750	264540	311080	299010	291400	280560	275890	260240	276020	218860	216850	235460	212560	215590	207280	327930	264780	275050	270680	279380	261050
YDR490C	Q03407	PKH1	44289	43115	42415	41860	43493	42735	44502	45172	36905	41792	41176	42655	51310	47421	51336	49854	49847	53100	39104	40442	33632	36258	36725	38357
YDR492W	Q03419	IZH1	0	0	0	0	0	0	0	0	0	0	0	0	12289	0	18303	0	18519	0	46343	0	37727	0	40721	0
YDR494W	Q03430	RSM28	43365	42732	46691	45694	48334	54147	33263	31467	46102	47731	34839	39468	54206	67293	53642	60024	57829	58866	50669	60135	48134	58242	55714	56772
YDR495C	P23643	VPS3	0	13085	0	11197	0	13363	0	13965	8280.1	13114	13935	15045	0	8819.9	0	7472.5	0	0	0	5736.8	0	6989	0	7777.3
YDR496C	Q04373	PUF6	65597	72481	64627	73538	68799	72935	68972	77956	62692	69800	66262	71143	123310	108520	107910	106600	117180	111870	173890	171400	137140	156170	190480	163940
YDR502C	P19358	METK2	3002200	2955100	3246600	3392500	3231700	3326700	3274700	3414100	2900900	2958100	2869700	2870300	4505800	3962600	4315200	4302000	4178200	4205000	3923900	3975600	4051600	3961800	5473700	4257700
YDR505C	P50896	PSP1	45181	40483	45768	44667	46080	42342	55761	47682	47778	45959	43307	42852	55860	57043	53132	54926	52965	53377	43841	48545	44986	45217	39368	44170
YDR507C	Q12263	GIN4	73978	78905	83238	78811	71145	89415	82400	94194	85884	83780	89554	75354	91765	93253	92317	95199	88207	99612	216610	193450	188320	195330	222840	200460
YDR508C	P48813	GNP1	23832	29283	26143	31396	17914	30666	23879	37137	23938	31957	27830	31339	0	26283	0	25949	17615	23414	44555	41676	34427	33114	48960	34849
YDR510W	Q12306	SMT3	1019000	1051100	1091800	1038500	1204200	1110500	1325800	1200000	1205600	1036900	1112800	1237600	1040300	887290	1072400	1001800	1029600	990530	1166600	1133300	1051500	1000100	1169900	1094400
YDR511W	Q04401	SDHF3	87557	96284	71686	92892	66017	96424	0	62736	56406	67322	12796	50548	0	45402	60888	50710	40641	50093	0	29128	26211	41599	0	38575
YDR513W	P17695	GLRX2	1669700	2620800	1937900	2896100	1564700	3130900	1619600	2878400	1907500	2741500	3573500	3543000	1851900	3764600	2280500	4010100	2369700	4150100	1528000	2315000	1447800	2111400	1052900	2303200
YDR515W	Q12034	SLF1	29353	37780	79466	41675	86778	62169	61964	0	57718	0	41879	66221	52006	54327	62555	65200	76581	68279	47974	0	41694	65331	41845	58510
YDR516C	Q04409	EMI2	526500	538330	588720	553030	574530	591460	533170	525370	514610	563420	582370	563790	603750	583490	591090	568590	561250	559890	398970	416150	392730	374210	440920	389480
YDR517W	Q04410	GRH1	115100	100640	131180	109000	132890	115760	123210	116060	122900	114330	135530	126060	114700	121130	123210	120190	121890	111100	133370	117460	120480	109660	113770	117600
YDR518W	P32474	EUG1	89494	84194	81630	99128	81520	91592	80046	97964	91295	91948	113280	90953	104640	105900	105140	112810	116140	105580	79870	123510	106630	107230	115870	111860
YDR519W	P32472	FKBP2	188360	183960	169170	174080	188380	190210	190500	203080	195000	200740	168740	181720	217810	197960	186900	176500	180110	177680	154660	152070	150690	157420	163140	145920
YDR527W	Q04418	RBA50	20837	22078	20821	0	16244	33633	22633	38339	25361	31391	31980	30596	29286	31271	37233	27694	32189	29220	79080	75552	61028	61166	66646	64308
YDR529C	P00128	QCR7	832050	753820	803990	771240	707220	679330	590240	737370	756860	744590	634110	617580	1062900	1124300	1030100	896680	1156700	1035900	678120	592870	736970	673610	837310	696300
YDR530C	P22108	APA2	80650	74709	76675	84430	86294	87573	84690	82077	77455	82970	84086	81264	89370	87903	89432	89916	91919	81247	111700	99268	93118	87340	103970	96870
YDR531W	Q04430	PANK	121760	114600	146990	121660	130900	127660	129760	122130	124270	118470	109330	107850	93814	89261	96694	85202	90853	84137	121940	107740	104700	104850	121040	100990
YDR533C	Q04432	HSP31	470570	419090	500220	455300	515880	453070	505290	467120	458220	438560	453990	424090	730550	721370	746140	661670	779520	635820	396660	364460	363810	343230	354150	309520
YDR541C	Q03049	YD541	208540	170040	200790	175110	219750	190450	210650	169470	196770	153420	201540	197390	233630	180350	214420	178520	231360	172630	333340	272060	340120	307160	313250	279440
YEL001C	P40006	IRC22	115380	97071	85757	0	94689	94073	0	0	107100	111630	80485	83354	0	98461	130190	104450	134940	87989	151190	121720	146160	114670	137220	107930
YEL002C	P33767	OSTB	526970	511660	481120	483950	515490	514490	528670	489180	509500	522470	498090	515780	493460	450260	470770	433680	490020	447560	548380	475770	489520	455700	511600	452250
YEL003W	P40005	PFD2	82189	63374	96013	57292	92143	63846	90672	63776	83767	60425	49648	54163	55516	73136	74710	38952	65387	72930	65585	66811	72718	57636	68743	46708
YEL007W	P40002	MIT1	0	74663	0	57184	0	40845	0	0	0	72699	60755	0	0	57941	27094	52374	0	39238	0	45518	0	45485	0	41271
YEL011W	P32775	GLGB	551120	542280	585130	588850	622190	608630	563570	560740	587670	557670	554750	564000	1140300	1024400	1015200	1021600	1045200	997910	464580	441510	437020	403270	447160	412040
YEL013W	P39968	VAC8	338050	302770	316020	286000	309040	291490	318690	288080	340750	314900	272430	289870	388280	364630	413920	344710	408840	366560	394240	340590	370200	352360	366920	333800
YEL015W	P39998	EDC3	80440	59149	63054	64825	57769	59264	62759	67189	69382	64375	69659	67580	72864	71251	74599	65472	80282	82381	88380	88290	94995	89165	85822	83958
YEL017W	P39996	GTT3	31710	29373	32038	21391	32104	26767	32578	20161	34058	31470	32885	30424	23881	14218	23280	16743	20793	0	29235	20858	29213	25362	31157	26581
YEL020C	P39994	PXP1	56229	46596	58979	38461	67477	47213	59984	52922	53253	46840	40490	48012	74132	51741	68681	47854	74722	61820	69283	38109	51898	47259	69913	47932
YEL020W-A	O74700	TIM9	0	993820	0	902920	230580	561420	0	0	0	677560	376280	634400	0	474300	0	521550	0	486180	235260	389230	160980	482540	104730	374570
YEL022W	P39993	GEA2	78433	65641	74541	70953	81540	69470	79070	71692	80289	66645	69010	66758	76632	65443	71349	61814	81870	57885	106820	100560	97969	89316	104800	91335
YEL024W	P08067	UCRI	969600	902390	1108800	942950	1011800	1001400	1050500	854450	990900	922740	894020	885620	1410600	1309400	1421700	1219600	1489200	1143300	1138900	841230	959730	824580	1131800	890690
YEL026W	P39990	SNU13	849590	1206200	662020	1420900	754720	1146400	887710	1446200	996760	1343700	996090	1085100	1218300	1465700	1083800	1704200	873080	1759400	1663200	2259600	1569900	2606600	1798200	2513100
YEL030W	P39987	HSP7E	95676	85160	60587	67623	75145	65697	59526	65365	89327	87716	76444	67302	127190	127140	116190	122330	120110	112270	47641	44595	45181	42538	41518	41977
YEL031W	P39986	SPF1	226200	219850	228630	229030	241930	239120	250820	239070	232800	228030	235300	232610	280800	245490	268720	246510	280300	252570	357090	305590	319520	294990	374270	310220
YEL032W	P24279	MCM3	25482	27819	28834	31100	29261	30040	32650	36843	29501	29165	25939	26465	34622	33924	31303	33058	31950	33838	44194	41628	38307	39267	44474	41124
YEL034W	P23301	IF5A1	2239100	2378800	2215800	2419500	2205100	2635600	2156100	2187100	2275200	2400800	2222300	2121000	1527900	2034200	1945600	1941600	2137800	1890900	2589100	2222900	2279300	1804100	1904700	2089600
YEL036C	P32629	ANP1	117090	108260	117970	112260	121530	109970	132860	127720	120420	124890	112290	110790	130050	109100	121260	116980	113990	118040	150320	127550	121220	118950	152530	133110
YEL037C	P32628	RAD23	336620	335820	350690	340410	364090	361550	345080	351210	334210	347450	322390	324730	319890	305820	319350	304910	339100	310750	394490	353310	362380	338980	373300	358420
YEL038W	P32626	ENOPH	230260	229070	243600	246820	238280	265530	248710	256580	214580	218310	222370	205350	237650	275440	229340	237550	254810	236690	318520	301400	284800	267930	305370	298830
YEL039C	P00045	CYC7	113060	105430	130850	106790	123890	100350	147980	149540	100520	79535	121410	114940	341530	225400	257080	219430	288750	268960	94781	88019	95316	80278	120800	78960
YEL040W	P32623	CRH2	1300600	1338600	1279200	1359200	1497900	1414500	1459900	1447900	1219900	1344500	1584100	1418400	1000000	1174600	1168700	1057300	1030200	1037200	1698400	1628000	1303800	1304200	1274700	1543600
YEL042W	P32621	GDA1	78449	70943	73866	69106	82142	76272	80845	66655	79289	77263	92125	86972	90578	80228	91496	74676	93147	73622	114950	92849	96271	83719	100400	89799
YEL043W	P32618	YEF3	0	5285.1	0	0	0	0	0	0	0	0	0	0	0	10305	0	0	0	9272.6	0	14840	10736	19199	0	16301
YEL046C	P37303	GLY1	79003	71521	77418	69520	85717	75165	105560	103250	90155	77067	79673	75606	204480	193230	208900	195680	208260	204490	550390	487180	538790	495290	561120	503910
YEL047C	P32614	FRDS	430940	394870	461790	442310	469830	443750	469440	483230	440140	403990	445130	439660	636570	585240	629670	520650	573890	525410	576470	476400	562690	493550	519290	491300
YEL050C	P32611	RML2	38451	0	0	53644	49444	58512	45374	69285	45679	35975	48630	47452	49063	55445	24851	58482	43937	53299	8251.5	53607	27853	41980	48661	47397
YEL051W	P32610	VATD	288840	308330	278410	285250	235810	271130	276500	273290	326360	312300	282520	264380	281030	240120	266570	264420	268400	287400	363050	303650	309420	283760	351980	310830
YEL052W	P32317	AFG1	66036	52878	55559	44722	59409	47103	59516	47485	63467	54532	43622	44018	54449	48761	51049	41022	54387	35757	55707	42256	49951	41277	53886	40133
YEL053C	Q02197	NAA35	0	0	0	0	10691	11401	0	0	8334.4	0	0	10931	0	15037	12166	0	17430	0	40689	33573	29069	34888	27914	35517
YEL054C	P0CX53	RL12A	1822800	1547700	1243300	965930	1166000	1082800	1298300	1174600	1554400	1440300	1182300	1216700	3052400	2156200	2504600	2069800	2722100	2425900	3325700	2576400	3195700	2856800	3528600	2578800
YEL055C	P39985	DPO5	22950	23523	20082	25323	22028	22964	20943	22331	23101	21542	23024	20194	27657	33762	28076	32769	33793	37254	53221	49019	56678	51778	51758	55920
YEL056W	P39984	HAT2	77673	79765	76260	79338	80922	85443	93237	90199	83898	79888	86653	83031	76363	71764	72246	65490	75712	70044	91362	76659	80159	74662	83939	74537
YEL058W	P38628	AGM1	199180	180920	196700	179210	210120	191000	204420	177260	173700	188150	199370	189780	192650	192790	203600	188770	202370	177730	248100	206040	210050	202350	209210	204970
YEL060C	P09232	PRTB	4762100	5434000	4718000	6235800	5045600	7009300	5494500	8052000	5418400	6456500	6793900	6875500	5797000	6253300	4996000	6286300	4820900	6252000	4050700	4784300	3558100	3892900	4943400	4835200
YEL061C	P27895	CIN8	356830	344650	431760	368320	428350	389360	491470	421400	471610	400170	368370	334930	193080	197180	205870	234850	248760	206220	260340	251730	219420	210360	226120	236580
YEL066W	P39979	HPA3	48275	30563	48511	38672	47707	39054	39157	0	35447	35317	30143	34880	29494	30448	35288	36500	24446	44692	39541	58846	50624	53429	65132	57871
YEL071W	P39976	DLD3	210040	179700	210690	189640	209270	173080	274370	247590	191610	168210	177680	186030	895740	798300	799670	763400	874690	856890	1995000	1926100	1777400	1734700	2613800	1994300
YER001W	P39106	MNN1	888810	1205700	884080	1165400	899130	1275300	1125800	1702000	855830	1222700	850040	1125700	405300	612720	382450	480880	377460	503390	505630	666660	370760	641940	0	509370
YER002W	P40007	NOP16	0	0	0	0	0	0	0	0	0	0	41057	17585	0	28143	0	37580	0	33353	0	51065	0	50038	0	55041
YER003C	P29952	MPI	561930	502620	584220	563240	596540	509930	659570	620790	564300	528390	566960	531720	665620	608640	605550	599060	623280	586830	564220	560700	546730	538960	520810	541240
YER004W	P40008	FMP52	250000	245240	232270	264870	243950	252420	263680	261960	245760	261630	236130	252290	519120	541660	460920	474320	482490	498160	252620	272970	268010	298700	269320	294620
YER006W	P40010	NUG1	94460	92158	90916	93731	83764	83207	98575	103610	88415	89270	90934	92453	185110	171470	159050	156820	163230	165850	305440	289730	269400	284430	272970	276310
YER007C-A	P89886	TMA20	248320	294340	261940	308650	275800	335300	293520	321650	276180	311510	282860	302890	367150	322380	352660	351200	334820	378640	483020	412110	406380	386910	430440	387280
YER008C	P33332	SEC3	43918	38202	45502	40961	46697	42223	48410	45347	44477	38822	42517	42571	48159	38060	42600	39995	44377	39406	48952	43918	47747	39849	50442	42451
YER009W	P33331	NTF2	478300	58397	560630	535750	495210	482520	622900	722320	485540	502540	576710	671760	727550	0	594570	637200	521830	676950	638130	480280	555480	431840	1010700	540780
YER010C	P40011	RRAAH	0	27780	24554	26172	0	23647	0	23789	27000	23545	23754	25760	28201	46536	39603	35765	16766	41674	0	21411	31137	24788	0	24847
YER012W	P22141	PSB4	314480	327920	323970	319490	323560	346880	334760	337130	306540	318650	347250	346110	326730	364700	347370	342410	319020	342770	324070	288250	283460	306060	273720	281530
YER014W	P40012	PPOX	100990	92557	87330	84753	88753	87997	94898	86774	98686	89321	67023	79617	101720	92838	93262	87630	99499	94646	84536	77107	78196	71298	86248	71196
YER015W	P39518	LCF2	22885	22120	19486	20657	26022	23990	20706	25244	20207	20896	26017	24791	21711	19588	21178	20449	19381	18674	22847	25006	22226	24218	27264	25453
YER016W	P40013	BIM1	0	0	0	0	0	28713	0	0	0	26954	0	36219	0	32497	0	28931	0	24586	0	48445	37763	44008	0	46690
YER017C	P39925	AFG3	96661	78828	90690	76748	89775	77170	97840	84339	94037	79807	79952	74866	72173	58258	64419	56293	70090	53636	68216	47666	59215	47997	61499	47424
YER019W	P40015	ISC1	53340	56452	57341	54167	64723	58518	53690	66476	52337	56102	57244	53704	40764	42737	44364	43713	48171	46376	73114	76647	65783	74810	73898	69478
YER020W	P10823	GPA2	400880	351230	403460	372420	431720	378390	414900	360570	398320	362030	348030	361500	310340	270770	302300	270510	286080	276540	229380	224290	197000	200700	242130	211600
YER021W	P40016	RPN3	258940	237250	251800	230890	261190	225360	264250	233730	253050	240470	221310	225610	224970	183580	206570	183110	225450	187840	226580	200100	213430	176640	225930	189440
YER022W	P32569	MED17	41937	32676	36584	31540	39981	33525	38991	29628	45693	32776	27505	27582	27871	24178	34452	27316	38715	25509	45652	37278	41441	36626	46484	40076
YER023W	P32263	P5CR	587470	502430	535350	501880	609860	542500	618560	547340	612170	535730	543460	504630	526510	464290	529630	453180	539970	456980	506840	432840	476120	416800	485800	411430
YER024W	P40017	YAT2	97863	91868	93998	93360	94448	94169	95454	90067	82211	75366	93132	102940	101770	109110	102920	93925	93265	88036	162020	160660	151450	151540	155580	151580
YER025W	P32481	IF2G	469430	514710	473160	542770	486500	541720	531360	546910	490200	527490	491770	495540	558030	551010	514860	552340	529470	550420	835860	780040	726890	737060	798980	747860
YER026C	P08456	PSS	317340	252490	280640	200140	259120	192130	305010	221420	298140	232680	201300	204010	280630	236870	277490	217680	300730	152470	260040	200350	243410	208830	230820	231800
YER027C	Q04739	GAL83	106780	86933	128160	105570	113710	101570	117570	86200	100490	103410	79442	76196	72081	76933	75895	70139	91323	62720	95127	74607	92168	77026	83727	67788
YER029C	P40018	RSMB	65566	62845	65686	63409	73774	74548	68373	59467	57899	55175	68957	63477	70081	70933	69109	61450	74971	67284	91086	84766	80818	78083	81589	75709
YER030W	P40019	CHZ1	24801	24816	24955	20452	25340	17540	23438	23598	32274	31748	39757	38110	50134	44498	34396	53304	46320	47127	56637	41349	38400	36343	62169	49544
YER031C	P38555	YPT31	221220	177140	207630	157450	230920	179270	219870	142610	188270	168660	178190	159790	192980	150060	192030	146430	179460	142020	272370	176530	191090	194320	209230	180230
YER034W	P40022	YEM4	7994.3	21877	0	24063	8157.9	25285	0	19450	21117	23933	30226	33472	0	26648	16314	25379	0	20883	20188	46115	35760	38710	14103	42845
YER036C	P40024	ARB1	579640	631660	602460	671800	630650	673450	648230	668770	603750	620070	662350	659150	768660	796890	732450	743830	743800	732520	969020	917430	890120	873450	918940	913650
YER042W	P40029	MSRA	204690	179890	227470	208650	227110	200920	224890	189330	186440	184780	210040	192690	317400	306010	301100	288010	305360	265480	296260	249720	241380	219930	292490	245710
YER043C	P39954	SAHH	3708700	4069200	3762000	4264000	3875700	4358300	3945200	4361000	3546800	4133400	4042100	4080700	4200000	4289300	3678700	4228700	4080300	4262300	4433300	4301200	3743000	4229200	4532300	4479700
YER044C	P40030	ERG28	1056400	1226500	1063500	1276500	989060	1259000	1230900	1409800	915530	1186200	1278000	1345900	880270	887300	684000	769850	638140	715610	729870	864580	660660	812340	953120	940270
YER046W	P40031	SPO73	35392	42662	30948	43318	33076	49269	20988	37420	31045	39423	0	32317	34294	37255	34524	39554	32975	33498	0	33771	0	33233	0	30982
YER047C	P39955	SAP1	67475	90488	93190	88252	96332	79987	120280	0	85424	0	71660	57933	0	53322	94635	63868	83600	0	91098	50837	90208	56993	72043	56588
YER048C	P39101	CAJ1	187800	192530	202350	207500	210880	217090	227430	206580	201570	194340	224260	218070	291140	239870	248050	240350	258880	239740	239480	209430	200460	187110	218550	194850
YER048W-A	Q6Q560	ISD11	225150	252220	191540	217840	197710	225480	210940	224210	230140	269430	196930	256880	284720	214610	233700	193380	205320	201920	201540	213010	195470	208390	249360	199200
YER049W	P40032	TPA1	270330	225520	271560	233320	284650	238050	284390	218410	245080	218060	255770	240530	245240	218870	224750	217480	292710	236540	361920	309990	316620	288430	359470	289350
YER052C	P10869	AK	371520	394860	361990	373710	378050	374210	445290	403740	395350	391540	419690	385900	435290	418190	414390	424140	399830	404880	873540	794650	824360	754000	840740	792720
YER053C	P40035	PIC2	337390	293300	381610	341120	329360	304730	401380	352450	370910	340790	279290	287880	301120	245870	308940	282180	266360	285320	212160	195910	191420	185570	223440	193610
YER054C	P40036	GIP2	40237	38509	23775	37511	21612	43693	14509	35164	32322	40198	37566	43087	18644	34672	26606	35996	23479	41300	18371	16675	19417	19623	0	13802
YER055C	P00498	HIS1	591180	614640	524470	530630	489860	594710	543740	705980	537570	559570	504190	566890	636340	599980	614930	593100	575750	579900	809030	797170	920720	969510	988800	779430
YER057C	P40037	HMF1	1199600	1165500	1118100	976230	1101800	1167100	1034100	1029000	956330	951990	1049500	1195800	867770	819380	732100	838560	918720	675730	743150	636020	781630	727080	720900	537700
YER059W	P40038	PCL6	14204	0	22851	24594	27745	35434	12722	26790	0	22164	14776	0	0	20512	22718	25534	18454	8623.1	14538	0	11525	18391	8775.2	0
YER061C	P39525	CEM1	71919	70829	60418	60594	65054	63501	67063	70187	72311	65268	56926	61814	68496	58614	59872	58470	59064	61983	58642	58588	58166	56555	58384	57740
YER062C	P40106	GPP2	352380	306300	369340	328860	368350	298230	345720	331420	376640	309560	328410	297630	247040	170850	197030	179240	185260	151350	203040	213260	218280	207340	267810	238600
YER063W	P40040	THO1	301020	327640	351610	363850	341040	379700	377260	386220	323300	334060	386870	413470	277140	264940	278540	285700	267880	291240	331530	310600	301280	292540	337360	312440
YER065C	P28240	ACEA	123190	165290	138590	160260	139640	160910	132380	167830	123650	148700	135770	143130	235170	276030	220310	251370	239860	238010	142750	162170	146730	157540	164930	185730
YER067W	P40043	RGI1	464790	345510	522910	388440	508930	393830	395870	364640	431440	372980	395630	356360	597250	736200	493200	702270	937410	470840	256870	152490	289790	220100	163260	303080
YER068W	P34909	NOT4	51253	80215	35299	62850	29175	71172	47381	77702	56077	71552	54766	68692	49403	82184	50916	61708	47636	97593	66464	106300	80197	101950	52526	102780
YER069W	Q01217	ARG56	720220	723780	660620	679200	713970	733520	769170	788850	727480	739850	750040	726560	906900	884770	877570	876910	888790	853690	1553400	1390100	1395900	1338100	1585900	1444900
YER070W	P21524	RIR1	52958	37966	55379	38176	48438	39858	52869	46889	50514	44550	43839	42558	66983	65699	64177	62879	66617	61192	119790	106060	107290	108780	118430	106470
YER071C	P40045	TDA2	0	31977	0	34921	0	42672	0	41511	0	27398	33285	29107	0	18789	0	22688	0	21165	0	0	0	24488	0	22724
YER073W	P40047	ALDH5	583440	549360	518400	506890	551630	545970	582370	559540	584910	546830	536850	527360	183240	165990	179070	167030	165400	155200	213820	196370	204070	192420	201790	182950
YER078C	P40051	ICP55	82786	89496	64003	49047	78535	59136	67342	49177	72443	56919	55572	44704	25307	32921	18577	31519	33405	37188	36576	27844	27133	31964	17725	0
YER079W	P40052	YEQ9	77499	61735	40620	37647	0	0	0	0	75653	81889	21311	49045	72640	81746	93104	70629	82291	61859	51415	46519	44103	41035	0	46714
YER080W	P40053	AIM9	372180	345830	286210	292860	304050	297970	321480	297120	322800	331210	280330	269080	226090	213260	206030	199190	209830	210620	200060	175000	177070	166960	185770	171300
YER081W	P40054	SERA	118890	124500	106930	127400	113720	134710	119850	137250	116940	129970	139550	133020	180270	209750	162430	188910	166090	195700	153320	157900	131290	157050	127090	139690
YER082C	P40055	UTP7	43606	43511	50812	47453	52700	54508	55519	53623	53873	45328	44167	41234	65920	83893	80327	83565	78988	73720	111520	98958	103420	96883	106060	102160
YER083C	P40056	GET2	60387	48306	72163	60737	68105	53714	61977	57394	60477	60404	61886	63395	86774	78392	94486	89261	91095	76382	151910	129890	123060	106370	129560	118660
YER086W	P00927	THDH	591090	602600	536300	544030	582480	569600	593260	593890	558190	591880	502980	501000	564430	566140	559920	543460	558100	524300	865400	821930	772340	749610	801420	723940
YER087W	P39965	SYPM	923990	825610	770750	536600	864940	557200	743040	571900	764580	733170	673340	585440	522590	371380	516200	370020	534670	359100	467080	303030	340130	338100	356340	284670
YER089C	P39966	PP2C2	429680	470740	447640	507290	431470	534610	499470	557920	458980	517470	483570	499220	538320	539750	516750	493990	493990	516560	470070	524090	456680	517880	498760	484750
YER090W	P00899	TRPE	554110	527760	530660	540560	557470	537300	587290	567370	539730	555070	550480	547020	448740	393910	433190	396350	445510	406640	586240	559220	525280	508250	531400	528110
YER091C	P05694	METE	1488500	1500700	1507600	1542400	1587500	1644400	1605200	1557200	1535500	1565900	1478400	1502000	2666300	2386600	2535700	2375000	2555000	2481200	2805800	2824900	2752300	2764600	3305700	2967100
YER092W	P40060	IES5	45023	50203	41760	48902	41333	50694	38104	53129	22099	53867	48359	49798	46511	44134	0	41924	44477	47541	0	41952	0	35477	0	39628
YER093C	P40061	TSC11	17246	16877	0	14925	0	0	0	15563	0	0	17363	0	0	16355	11478	13506	11366	13776	16347	17444	17508	18797	0	17088
YER094C	P25451	PSB3	387970	358090	339140	352070	407350	377860	328620	321190	318540	329570	336150	325000	314350	340580	339030	320650	356990	305810	361020	335590	365500	334060	349940	316290
YER095W	P25454	RAD51	0	10436	0	0	7110.6	0	0	0	0	0	0	0	70308	53383	0	47322	50799	46389	45674	41765	0	35190	0	40205
YER099C	P38620	KPR2	173010	194220	164740	207680	172110	185130	176230	204150	162500	164090	186850	134570	183950	181770	185100	188630	196260	176230	220070	230580	179140	196930	230810	209290
YER100W	P33296	UBC6	0	0	0	0	0	3684	9700.1	0	7504.4	0	0	8256.5	13390	23271	24485	18561	27502	21847	59380	52709	66363	58798	65555	60922
YER101C	P39945	AST2	119820	111970	117360	117630	126450	109950	110580	101890	98370	108820	107690	102980	149270	142010	155630	138910	150450	139820	83684	90701	73285	83218	75942	75113
YER103W	P22202	HSP74	6571500	7408700	7640000	8209000	7753500	8576200	6969700	7693700	7156100	7599700	8017200	8377600	5293000	5383200	4639700	5483800	5210400	5615900	3593400	3648200	3040800	3164500	3245900	3210900
YER105C	P40064	NU157	77094	77607	78386	79064	81962	82269	78967	86014	78034	78240	79304	79796	67894	67907	66913	68927	70273	72901	102080	99292	85761	83780	92419	95045
YER107C	P40066	GLE2	110910	87285	106210	84692	116400	84225	114390	83874	101520	91127	93479	92967	99233	91853	106140	87616	111840	82954	144400	116360	127460	113130	120990	111670
YER110C	P40069	IMB4	375100	367220	344090	360450	359360	364690	382180	354190	335630	362460	356350	346910	438340	397680	388830	389110	409080	389200	468220	473840	446490	465300	465330	464010
YER111C	P25302	SWI4	52762	0	0	0	0	0	67218	0	73439	0	0	0	59674	0	57514	0	0	0	63158	0	53530	0	36851	0
YER112W	P40070	LSM4	130150	164170	152090	149860	144240	163440	157700	178300	142580	158280	150640	155660	160230	130510	132570	150010	128390	162500	153690	154710	153310	159600	165350	154170
YER114C	P39969	BOI2	34949	35422	32467	41334	40144	39928	33746	39574	34483	38936	33292	29772	36755	37382	43023	38574	39242	36564	33967	36017	32643	33530	32804	35659
YER117W	P0CX42	RL23B	507220	481690	456110	463010	443490	446460	520500	421250	443240	438780	566930	501090	1139900	767450	868880	731010	746120	805080	759660	759190	822360	782350	927740	757030
YER120W	P40075	SCS2	495210	493990	540270	514070	484180	482640	478010	498810	509500	499750	563400	529730	546930	552530	581920	556190	529760	537140	731800	762190	673830	704390	703490	729700
YER122C	P38682	GLO3	128220	127520	90408	121150	113610	100830	123300	128190	116580	135550	107100	103170	150770	125110	126500	136990	117190	143980	162990	169850	157230	154670	158340	161580
YER123W	P39962	KC13	24373	25248	20729	19175	29759	18054	24560	21718	27388	20951	17455	24489	34105	28907	32837	27792	33779	0	36584	31961	34273	31758	35880	30217
YER125W	P39940	RSP5	198280	229000	194480	213580	195160	240940	199280	233640	186910	224960	228400	216530	245930	274040	228390	258060	257010	254980	199230	230800	193190	212160	197340	216780
YER126C	P40078	NSA2	49489	45831	55694	53529	52488	43902	62282	55811	45948	37566	56239	51429	87626	64841	86485	68999	87066	60202	131250	107420	107300	113340	148690	110310
YER127W	P40079	LCP5	15993	14589	15844	17793	18984	16910	16122	17303	11454	18003	15445	16508	15665	25570	19831	25809	20983	27315	40719	48579	37367	46341	41386	48300
YER128W	P40080	VFA1	0	20128	0	20299	0	21547	0	19087	0	26684	23552	23806	0	0	0	11091	0	11810	0	18915	0	16370	0	16219
YER133W	P32598	PP12	1409600	1373800	1354400	1359400	1361600	1381800	1454800	1461900	1427300	1366200	1353300	1317400	1375100	1334700	1273100	1289500	1356000	1381400	1206700	1103500	1149500	1043400	1204800	1066400
YER134C	P40081	MGDP1	75577	83516	78696	86639	80658	89977	86984	99317	77669	83902	82471	82007	57854	62050	55096	62765	55325	61242	69947	70715	59938	64867	68909	67142
YER136W	P39958	GDI1	699020	640640	727430	702350	752970	705780	733510	733320	649730	632360	640130	677000	778560	690260	707920	675270	765280	679530	640440	580030	596640	479150	682050	593200
YER139C	P40084	RTR1	88526	71360	59869	53094	69527	65339	51208	82181	57173	67951	61809	64818	101170	91695	105440	92149	92535	84039	103570	82192	101480	86462	88605	77862
YER141W	P40086	COX15	177330	169040	171420	180170	169570	185080	202970	208730	176920	188810	156210	162420	116340	108170	110310	117150	108140	113500	103200	105130	93410	95192	116600	108200
YER142C	P22134	MAG	35471	33646	30581	32099	38344	34733	33996	35020	33760	33960	32743	32794	49523	47606	45268	45391	51830	52097	30436	32036	28177	28279	26527	30143
YER143W	P40087	DDI1	94309	87452	96779	91245	105460	99193	101680	97836	93476	93872	94242	89976	100740	87848	98316	91099	96323	95662	106980	87412	90554	85743	93201	84367
YER144C	P39944	UBP5	6535	0	0	7111.1	8389.7	0	5664.1	7779.9	0	7193.2	12476	9908.7	18843	14337	15032	15966	14547	15291	15776	12817	12332	12938	14827	11133
YER145C	P40088	FTR1	43515	0	35415	0	48177	0	41451	0	51247	0	0	0	0	0	11640	0	0	0	0	35308	52670	37792	37855	31800
YER146W	P40089	LSM5	93393	81555	81768	72002	99625	85131	89459	57553	81745	72145	70606	72555	108640	80612	106830	73216	103350	81867	92777	69467	99590	74530	98700	71198
YER148W	P13393	TBP	29167	50886	53300	40293	40979	33861	48512	39213	0	55220	0	32780	30592	42345	0	47030	47794	54060	100150	81690	79378	69683	95383	78977
YER151C	Q01477	UBP3	76400	76814	75863	74759	76901	79475	73132	70740	72924	79526	75363	74410	97395	91182	89578	91584	86199	87060	135570	124940	113290	121120	130300	121440
YER152C	P10356	YEY2	49195	48623	50728	43662	58871	49968	50347	37670	47120	42164	52077	52219	49964	39614	47824	42128	58168	35310	40088	28980	41798	29525	35587	30581
YER154W	P39952	OXA1	109860	109470	62371	65478	72994	72853	63924	55437	97985	101890	60564	50491	62130	56903	59689	51843	60555	55663	78119	64025	65794	62565	74044	63984
YER155C	P39960	BEM2	70756	64996	67215	62159	72192	61430	68750	61199	65521	57446	57848	59913	66693	65879	65823	64885	71326	68634	85188	73417	75001	72808	80200	75048
YER156C	P40093	YEY6	159250	177260	146190	179270	154850	185450	180120	194200	155300	175250	154110	176170	227290	216940	203710	211180	221120	244820	249930	244820	210300	212040	273730	250180
YER157W	P40094	COG3	143610	122510	154360	122420	164420	142070	161750	126370	141460	129510	145700	146780	163590	109290	152540	103250	137080	140580	206890	145320	167880	123540	180590	153210
YER159C	P40096	NCB1	109090	121010	104420	115720	89362	127170	96336	117790	123680	123100	112650	104230	22292	52957	45340	58563	54944	54498	64192	64434	69933	60937	41090	52511
YER163C	P32656	CHAC	36037	44001	35094	43338	35665	49324	43741	46806	41135	45028	37406	36979	55748	57197	49217	51751	54033	58559	67667	72675	58990	67058	61803	68603
YER164W	P32657	CHD1	45403	43252	47025	47586	49244	47983	49161	42286	46043	46865	44646	44684	27357	31156	32973	35331	37385	31787	60933	55928	53474	53638	50726	53443
YER165W	P04147	PABP	880210	871470	852000	833150	899050	850600	858610	777500	857880	828100	943860	859360	797640	885670	820270	803640	872020	807170	945310	932420	923690	924900	898480	990550
YER166W	P32660	ATC5	118910	111570	114440	112340	119990	118650	126040	121360	116610	115670	103350	112450	119130	117570	118670	122030	118280	115380	122150	122960	108050	119130	125860	119990
YER168C	P21269	CCA1	58330	44570	49309	37491	58115	39882	49943	41540	52453	48398	37450	40964	57399	53586	64036	51073	68667	49257	90687	90077	91220	84741	105030	83850
YER169W	P39956	RPH1	64898	55418	65493	52779	65417	65124	68181	59091	68734	62188	54316	53868	46498	34095	47285	39578	46150	30544	39465	28681	32408	28515	36124	29049
YER170W	P26364	KAD3	132700	179840	101500	168810	110300	173210	140650	205450	130360	173360	174270	178310	103580	91537	84779	87857	0	99656	82743	123950	57554	100570	112380	104930
YER171W	P06839	RAD3	29223	25802	27470	26673	29632	27366	30408	24490	28576	27154	21497	22672	20278	18739	19646	19553	21745	19214	31815	29191	26976	25108	25751	26791
YER172C	P32639	BRR2	140130	134160	133050	147850	141400	155500	157780	168270	131420	143360	135320	145930	127320	114460	127230	118340	116250	110030	145410	134680	139750	122960	138460	129040
YER174C	P32642	GLRX4	162060	144170	150700	114830	147470	134180	144010	125700	135480	128890	126490	130410	181940	161130	160200	133900	176780	162810	156080	135330	163720	134610	174790	142130
YER175C	P32643	TMT1	32313	21051	26709	19386	30254	28469	28353	22612	26045	20345	23986	24878	19306	18785	0	23227	0	0	0	35077	0	24950	0	30319
YER176W	P32644	ECM32	12912	13645	0	12057	0	16234	0	0	11141	14039	13656	8356.5	0	15615	10456	13602	15561	15322	25216	22866	24956	22988	19286	23763
YER177W	P29311	BMH1	5140500	5479100	5644300	5309800	5882000	5259500	5456300	5425800	4677400	5365700	5122200	5241500	4686100	4783500	4583600	4749600	4768600	4700700	3902400	3285900	3436900	3223400	3932800	3454800
YER178W	P16387	ODPA	1198000	1196100	1147900	1222000	1222400	1247600	1282500	1368400	1238600	1251100	1188200	1241100	1017700	977020	1011800	1034400	977070	1038300	921520	943600	821840	883310	936780	883460
YER180C-A	Q3E784	SLO1	25990	32144	24271	0	27428	40796	24313	29904	26957	32997	31213	32088	20370	35404	23372	0	23481	29269	33641	29689	25538	27022	27080	28891
YER182W	P40098	FMP10	68531	111000	61248	82485	50595	83316	78098	99649	72990	90763	97770	89080	88691	90359	81294	103000	62435	123010	51076	54801	38025	53275	0	51843
YFL001W	P31115	PUS3	35874	46535	33112	50804	29591	50049	32927	53111	0	50122	38591	50054	0	29883	0	36492	29276	35398	7943.9	51171	28349	49802	38324	50025
YFL002C	P25808	SPB4	86679	68409	91187	66685	79680	73055	93068	86664	82845	75525	65525	75047	103970	88389	84233	82742	90901	77197	157930	160140	144200	137710	139810	148140
YFL004W	P43585	VTC2	122410	115170	126090	115880	130840	127120	141570	122390	122960	113160	131470	118290	141560	122690	128700	122650	133530	115070	167640	147420	146000	139290	172790	152430
YFL005W	P07560	SEC4	530380	835670	493340	763830	502310	864830	628240	828380	577820	801720	725980	768380	682530	771880	452590	803040	582630	804580	522360	915560	594720	804430	728610	865550
YFL007W	P43583	BLM10	76072	68472	75270	71474	79156	72863	75997	75733	76512	75857	72451	70015	86040	75294	79008	69932	80468	74320	71498	59288	56811	54578	60109	53826
YFL008W	P32908	SMC1	34776	43232	35496	46060	34833	45175	45621	49431	41139	44404	56423	51305	54486	60955	51850	72566	53826	74256	55547	58799	56074	66750	57466	81591
YFL010C	P43582	WWM1	116930	104310	121410	111030	124010	114090	130430	112310	120430	113090	112280	112000	128390	116880	124630	113650	131720	116180	257670	222710	211410	198570	228070	211050
YFL013C	P43579	IES1	30506	29671	29925	31948	31915	35664	35201	36288	29566	34118	31605	34203	24643	29345	28020	26373	32144	24969	32353	29482	30511	30365	31672	27081
YFL014W	P22943	HSP12	200470	1760800	381610	2822900	123740	1108000	373800	368450	408150	3122600	333110	1377700	962730	3086000	811210	2870900	417070	3466900	86252	415970	274750	693420	161960	657170
YFL016C	P35191	MDJ1	377350	361100	348920	312540	323510	293900	345560	278800	374520	324260	320630	291710	229610	247800	258060	233250	273510	209730	307530	262740	259040	256410	293870	262630
YFL017C	P43577	GNA1	166210	157870	154310	163550	179920	170730	182500	191910	166400	160040	141610	148260	93502	92777	98181	104710	101790	114380	95876	89393	89638	96095	79095	83354
YFL018C	P09624	DLDH	1217300	1225200	1257400	1290200	837740	867090	1212400	1186800	1221600	1226900	1057800	1128500	1231100	1199600	1096700	1103100	1114400	1070300	804060	761100	677280	664470	788210	744920
YFL022C	P15625	SYFA	304980	292560	331090	312910	343760	321800	352440	333450	319740	305680	296950	303630	338340	279230	290710	289470	312990	298370	401620	392440	359130	357320	424200	374090
YFL023W	P43573	BUD27	0	7082.4	0	0	0	20029	0	0	0	15259	0	0	0	16945	0	5584.3	0	0	31393	21931	30054	0	22822	19829
YFL028C	P43569	CAF16	230050	183520	259250	214220	217810	202980	211090	213980	225170	186030	187230	208310	183400	168470	176750	168520	166600	191810	238790	219890	211820	191480	237320	234120
YFL029C	P43568	CAK1	479250	661420	462630	538870	498690	607870	472030	566820	412860	481070	388580	336230	842270	675130	760420	751990	699730	824480	593940	501120	487550	534340	684690	465900
YFL030W	P43567	AGX1	652330	649820	710960	729470	741090	686940	830040	686730	701300	678070	745630	681820	888480	687500	789220	656150	773870	672220	442200	336620	408110	343920	464350	350310
YFL033C	P43565	RIM15	1712700	1519400	1671100	1599400	1762000	1960700	1605400	1508700	1711800	1590600	1578700	1642900	1354600	1433300	1601100	1441300	1770200	1228200	1053400	858850	1057400	829530	703910	635540
YFL034C-B	P43563	MOB2	0	51568	0	34996	0	42096	0	0	43146	40623	51750	0	0	35717	23677	36998	0	37078	0	50296	91440	74333	0	59819
YFL037W	P02557	TBB	646370	628460	660700	708810	691160	668170	676050	697780	666210	722790	556680	594760	740950	713130	668090	702250	691190	682170	779860	726480	740910	766360	766860	705640
YFL038C	P01123	YPT1	368800	573370	410830	654180	434220	588490	491790	663390	374270	583780	563770	576710	581650	640380	381560	598710	457150	600340	543950	753270	493220	664630	579450	744950
YFL039C	P60010	ACT	3341000	3357000	4046400	4056600	3555800	3930800	4079100	4437200	3724400	3664500	4069600	3894800	4151600	3792300	3580300	3622600	3460400	3729400	2360600	3145800	2549300	2999600	2833900	3263100
YFL041W	P43561	FET5	142500	137110	156990	163220	174360	183090	179840	169860	138250	136170	179060	171100	228860	219390	218140	214050	218450	210040	259620	260420	241630	234870	240310	236910
YFL042C	P43560	LAM5	254740	252570	269200	235140	290860	257120	274930	249620	266410	245340	226530	227190	285600	311910	335610	220780	358100	305140	285520	240340	242180	217630	134920	188890
YFL044C	P43558	OTU1	37975	38296	39601	42416	41429	42995	44357	41511	39552	40782	44906	41811	49458	45377	42254	41706	45274	43598	32627	28489	27786	23930	29796	25552
YFL045C	P07283	PMM	944130	1573700	1057100	1482900	977080	1463800	862590	1543100	1164000	1638200	1593100	1634100	919380	1382000	814770	1489400	1013600	1473100	1252100	1793000	1409000	1661700	1194600	1836200
YFL047W	P43556	RGD2	43680	49832	41046	43254	41395	50279	46462	45726	44431	45510	53676	44816	35952	36343	31526	35459	39587	36051	48065	47256	44946	46052	43355	47088
YFL048C	P43555	EMP47	141640	119690	115920	115630	127360	122480	124080	111920	126920	121050	138860	133550	99319	117820	123100	114300	123310	105220	138500	118260	112800	115070	131540	119470
YFL053W	P43550	DAK2	21704	16209	28706	19667	40485	22870	16018	14972	26388	16373	17116	25339	299650	270010	288100	273110	280080	230070	135210	87894	114340	91712	119660	77746
YFL054C	P43549	AQY3	0	10180	0	0	0	0	0	0	0	27184	0	0	0	0	0	0	0	0	0	0	0	0	0	0
YFL058W	P43534	THI5	3504200	2790200	3587400	3229400	3750900	2936800	3939800	3369300	3938400	3470700	3666200	3665700	2197400	1689000	1861900	1736100	1612600	1933300	3254100	3220500	3523200	3522600	4122300	3468700
YFL059W	P43545	SNZ3	733150	825360	802040	810300	755870	843340	826380	931630	754720	842600	901410	905170	623640	681390	751810	722290	570010	594010	725980	797610	803460	832900	566520	684810
YFL060C	P43544	SNO3	50694	0	0	0	0	0	0	0	11654	0	0	0	0	0	0	0	0	0	0	0	0	0	0	0
YFR001W	P43586	LOC1	47382	37487	53143	50164	47198	46477	58009	52961	51210	44693	64865	57712	89316	91742	89170	87272	92134	86800	159400	139550	136900	125770	157220	145620
YFR002W	P34077	NIC96	141900	158740	139050	164550	141130	173000	135530	172330	137180	168770	154400	160020	153840	143020	127330	144540	139720	148360	183310	198950	164930	184090	177100	183760
YFR003C	P43587	YPI1	198290	284160	182640	225920	234370	290210	0	270770	208440	246480	392860	418610	0	168500	169060	170020	0	137040	0	163720	101190	133560	0	147030
YFR004W	P43588	RPN11	2008500	1929800	1932500	1861400	2052500	2013400	2024200	1918200	2193500	1959600	2035300	1966900	2281700	2135400	2372500	2170200	2285200	2259700	2289900	1986800	2216700	1998900	2373700	1848800
YFR006W	P43590	YFH6	485520	473900	536810	509700	562900	542270	547460	572050	437070	446290	455940	453360	490410	452080	479340	421680	488060	428950	384420	388710	392750	375510	379950	373040
YFR007W	P43591	YFH7	69825	62401	59847	52921	62694	57499	71405	62492	56372	51617	64140	63444	14987	22816	15546	16928	21698	19076	34276	31406	30252	31228	31885	28670
YFR009W	P43535	GCN20	76263	67044	77693	70860	78211	73247	81348	68776	65189	68859	76128	70228	76967	75783	79338	72015	78794	76677	91702	103340	87518	91406	107630	86675
YFR010W	P43593	UBP6	398960	443950	425990	465050	428010	477890	416430	454350	433410	454290	485930	457380	437830	508610	422910	457910	447100	470750	480060	481010	449310	445830	467040	452860
YFR011C	P43594	MIC19	347670	291010	336160	292770	364980	312800	340780	286510	314760	266280	301650	284540	214050	189620	210720	181260	215020	193950	186180	171040	161160	147350	147230	163640
YFR013W	P43596	IOC3	81120	69644	78652	74916	83297	78322	77771	75327	80357	75306	70314	74434	81577	77371	70616	73540	90395	72107	104300	90925	99491	78790	96566	84087
YFR014C	P27466	KCC1	305360	314540	309810	318000	312580	328320	331030	340370	304850	317000	293500	304070	213180	214480	196900	221070	189550	210000	141180	153000	137940	141590	139260	137060
YFR015C	P23337	GYS1	32119	33563	29171	29900	38324	37405	24917	30323	23925	34969	29434	31868	74888	81514	62698	74109	64603	76528	36312	33371	22908	25665	32475	29595
YFR016C	P43597	YFI6	46202	42333	32040	42603	38291	43054	35555	0	44657	43343	45257	44762	54845	68825	61100	68336	56641	63289	63548	65406	54535	58961	45018	69523
YFR017C	P43598	IGD1	146040	132050	142550	141950	138360	133050	138750	119110	155380	133880	133490	126190	206950	192550	211410	206400	214910	184320	126010	111930	125640	110490	108500	107780
YFR018C	P43599	YFI8	0	61434	0	69866	55405	74131	66690	75092	0	73709	65054	66380	84562	72224	0	62391	0	68341	55284	48580	0	46505	68527	50431
YFR020W	P43600	CSS2	68850	48725	24495	0	0	0	0	0	73456	55899	49869	46409	0	0	0	0	0	0	0	114660	105450	102830	0	109270
YFR021W	P43601	ATG18	59673	21576	69634	10490	87316	37155	54648	34502	43608	22210	26646	0	32852	37438	59130	34008	51475	30633	79309	41141	65969	45389	66859	0
YFR024C-A	P43603	LSB3	364680	298450	372830	317250	379170	299500	385280	313000	350640	323830	289910	288480	271980	212120	247880	210930	265240	190140	244150	184160	204250	166600	210630	170170
YFR025C	P38635	HIS9	26354	31496	24682	27513	13019	25541	24478	35310	27204	26207	23319	20503	21283	24100	21435	23585	21273	24115	35538	36803	28846	31961	36899	34326
YFR028C	Q00684	CDC14	0	44980	0	48387	0	53928	0	46451	42124	48689	48803	47693	0	39704	27916	32267	28968	32797	67911	30052	56573	44826	42971	32571
YFR030W	P39692	MET10	46841	17327	55295	26874	49879	15712	53669	21599	57911	8569.7	19668	18492	218520	170410	194130	186710	248860	249740	802020	770150	703930	749110	1006200	897490
YFR031C	P38989	SMC2	171320	153220	174180	129240	148700	140440	167040	127860	148510	158430	116690	0	157450	167770	166780	141080	180520	133310	236850	183210	170930	166320	200480	181790
YFR032C-A	P05747	RL29	78594	94007	76050	81300	102920	113800	95619	118100	101060	112250	126860	110510	89989	115460	0	128990	121680	120100	125260	120550	150310	141130	0	103740
YFR033C	P00127	QCR6	384730	621920	335040	477340	431500	523460	207970	464600	453240	374200	532080	388490	213550	549650	263260	591800	252180	364510	232300	305450	266140	288710	0	397760
YFR037C	P43609	RSC8	157700	143530	153650	141060	165980	148950	162550	142280	154130	147100	155760	143620	147960	141470	141690	137380	153940	140730	190680	169950	172050	165670	180780	169370
YFR040W	P43612	SA155	46129	47753	49800	45885	50880	45855	51288	43658	46382	45309	43995	41982	45467	43194	40999	45657	46557	36697	37457	34698	38664	35471	36460	36831
YFR041C	P43613	ERJ5	25128	21828	17207	17270	21973	17414	19088	19031	20815	16387	20875	18168	35888	32141	31185	25772	33304	30178	53722	45418	51032	47059	49484	47922
YFR044C	P43616	DUG1	1075500	1031600	1015400	1050500	1116100	1093300	1204000	1123600	1016800	984950	897820	1000600	1184500	1051000	1117800	1095000	1159100	1123000	936450	851600	827120	769340	918790	853620
YFR047C	P43619	NADC	117740	110170	130500	128920	131860	133470	146750	152580	118240	117650	118660	127740	130100	116950	101060	114890	103900	103600	91342	78851	79446	86734	51999	74194
YFR048W	P43620	RMD8	21966	19209	20149	19764	24145	21840	23906	21627	19845	24393	17555	18342	21590	21249	23122	23027	23602	28239	20831	22422	0	17200	20396	18631
YFR049W	P19955	KGD4	243720	224040	202110	201610	222180	207160	195500	197900	213510	233770	187550	180870	228720	247620	237260	220290	228380	240730	158790	149140	142530	151240	140250	148870
YFR050C	P30657	PSB7	305000	369440	308670	299840	274520	296940	284510	219540	260430	323560	237580	222610	327140	260110	288840	217460	308340	240240	213050	112000	224010	174040	233200	143190
YFR051C	P43621	COPD	57726	158520	92347	163940	81336	130580	87291	156730	93063	139930	178420	137810	55029	143090	78740	131620	72045	145610	54355	169740	92937	150380	110260	172800
YFR052W	P32496	RPN12	306570	349010	329910	336100	364840	366240	336830	352880	349790	357120	358290	349620	296330	344000	307220	342630	294950	299960	291640	317570	300900	310920	260660	296340
YFR053C	P04806	HXKA	7113900	7499000	7573000	7425400	7519000	7221800	8811700	7894800	6485400	6467500	6912900	7135800	6055100	5223000	5777500	5496100	5392800	4851500	2810800	2322900	2454700	2342800	2775400	2275400
YFR055W	P43623	METC	642050	481290	655070	495550	620600	513470	635210	525740	573460	531470	575070	543360	105120	83702	119750	90480	111530	84361	95246	70358	125300	108240	98853	99725
YGL001C	P53199	ERG26	243680	194330	178410	166280	195360	163260	202710	221890	237200	189180	184720	171330	186770	142970	194570	149300	195340	146620	197860	184540	187200	180020	202060	173440
YGL004C	P53196	RPN14	71524	45895	66660	50122	77303	49769	54508	40120	51928	44326	50160	46434	53611	37124	45572	38818	55267	49807	42199	39299	25065	26778	38692	31845
YGL005C	P53195	COG7	38830	32729	37961	33413	32000	28329	40603	37034	31778	32353	36816	33148	28498	29142	30481	36629	27267	36915	30926	27239	30559	28457	25577	24854
YGL006W	P38929	ATC2	187800	228570	205120	217950	227860	235100	213360	232720	204090	224130	228430	227810	170870	192960	185540	201440	188070	198340	167200	194020	166320	174830	174460	174750
YGL008C	P05030	PMA1	2471800	2819700	2254800	2521200	2332900	2492200	2056100	2347000	2641500	2814400	2348700	2412400	2367300	2068500	2192200	2130100	2154200	2205500	3105200	3172100	2906800	2969200	3207000	3034500
YGL009C	P07264	LEUC	1315300	1178000	1148900	1042400	1140400	1005500	1252300	1099400	1149900	1065200	929420	900420	274750	249750	245080	237250	247240	230030	220380	216550	191060	195150	207970	203020
YGL010W	P25338	MPO1	33129	34777	33514	38711	38296	40540	38234	45415	36989	37186	33198	35279	39311	39805	37891	37386	45937	36711	30576	28988	26770	25017	29312	29584
YGL011C	P21243	PSA1	402120	398090	389470	389050	431750	420540	423020	379840	399470	398240	396710	393270	365420	367340	367110	349350	383800	363020	393790	355630	346650	331310	365920	333280
YGL012W	P25340	ERG4	235210	261810	262990	272710	303760	298130	287060	288460	267200	261280	248230	250180	189800	170860	185270	174230	172090	168840	288720	267510	282710	254240	287040	248530
YGL013C	P12383	PDR1	18552	14883	0	12469	19358	0	0	14760	19412	17056	14523	16030	0	14534	14308	17462	19041	14732	20493	28333	19928	28044	23524	23300
YGL014W	P25339	PUF4	1090800	911880	1040000	921060	1135300	1052800	843640	821630	824930	932800	1069000	1328300	685990	893060	1005000	1268900	963330	1048200	799920	1263300	1290400	1194000	1129200	1357200
YGL017W	P16639	ATE1	105530	105460	125660	90794	106350	96103	96927	122750	108060	96078	111070	85025	72085	82506	100430	78639	111010	75064	113770	79471	99987	64414	81476	98545
YGL018C	P53193	JAC1	65750	65204	48420	46110	48086	48304	56473	51516	61837	61321	45155	43018	42015	33167	40783	31033	37809	31439	34733	31211	31020	27096	35405	29395
YGL019W	P43639	CSK2B	115180	111970	115920	113770	96427	106110	122360	121910	124320	118650	127840	138370	124170	138390	138460	141480	131930	138740	140700	152800	125990	147120	126850	141580
YGL020C	P53192	GET1	61578	65137	62953	68928	71594	77419	58968	73960	75445	68238	70750	68582	74027	78645	64999	71265	69291	76928	103640	103290	89029	95144	93651	96308
YGL022W	P39007	STT3	171800	176900	174020	179970	177490	183890	203540	206950	184450	193660	160720	169680	176060	166220	167890	165240	174180	172630	214420	209120	185230	189440	224340	202130
YGL023C	P53191	PIB2	9754.5	12614	8367.4	10726	0	0	10608	0	14893	15664	0	13774	18615	23054	20749	21070	24203	20236	46039	41454	35781	36327	39519	40732
YGL025C	P40356	MED3	38316	47197	38247	53859	39098	51213	49244	56021	42043	48212	41566	44827	34333	38542	35393	39274	37222	37573	36098	39073	35264	37238	41906	37686
YGL026C	P00931	TRP	538040	530680	531110	531760	550140	551430	574640	528360	540050	516850	536280	529760	675030	628820	687230	610160	656980	542840	761330	641790	748800	697870	757160	658330
YGL027C	P53008	CWH41	117680	114870	101750	103730	111670	105060	103020	95998	116660	117740	92238	90181	85236	85263	91868	82919	93509	83780	88720	81340	81502	75856	80436	75453
YGL028C	P53189	SCW11	0	12610	0	10223	0	12506	0	0	0	9808.6	0	0	0	34864	13904	38928	0	35366	28323	48607	31402	45814	0	41107
YGL030W	P14120	RL30	501500	403810	463000	498600	426340	411480	440590	397940	441280	411290	421790	436500	587580	392820	461030	414110	456750	415910	264300	170480	316290	300920	442050	305840
YGL031C	P04449	RL24A	260310	234790	286090	281470	278070	265560	271170	283490	251550	247520	241200	251540	336150	285650	360650	310660	275700	256010	87003	106060	146220	132510	193230	122230
YGL035C	P27705	MIG1	431850	415730	444430	475280	478020	472560	513090	516360	448660	492480	480560	490130	323870	315980	266900	298540	304940	288220	431490	420570	368920	376930	387040	381080
YGL036W	P53185	VIR	7786.6	15640	11834	0	12208	17063	10187	0	12693	15808	16197	8579.1	24821	32316	26863	30325	37220	36723	38972	37701	33212	31758	33864	36013
YGL037C	P53184	PNC1	1938500	2010800	1910100	2046800	1998100	2163500	1876600	1831600	1759000	1692500	2067800	2002600	2040500	2231800	2214000	2373500	2323800	2251900	1506700	1464900	1289100	1567600	1518100	1477000
YGL038C	P31755	OCH1	47203	48240	44507	46137	48392	52323	55150	48264	48653	49269	45786	46973	41237	44072	42261	38054	46429	40755	33798	36203	31866	31350	28982	30800
YGL039W	P53183	YGD9	72108	49046	64827	60145	67949	56917	65268	48146	68443	65528	61802	66896	85830	73393	79942	71220	80735	66503	259060	223350	251470	217830	230640	205830
YGL040C	P05373	HEM2	293410	264850	283220	240480	301850	263010	309950	258870	259630	248040	274520	267040	214680	199440	217490	191910	217020	171950	224940	204630	210480	190250	209460	192270
YGL043W	P07273	TFS2	75193	71041	71167	69595	60894	50953	92001	76656	73775	71418	88974	90159	78607	71643	74590	67062	72318	72665	84686	60201	71446	59312	93147	57511
YGL044C	P25299	RNA15	40147	39471	33734	47296	42252	52818	43626	61691	35775	45190	46577	39590	37137	38342	43559	42716	36209	42075	63848	60505	47410	56934	46355	60917
YGL047W	P53178	ALG13	75476	84360	76623	74506	73763	93310	80743	84717	90049	84389	95505	103980	111420	86553	101060	83133	87654	89145	94242	81469	94532	79262	109980	89018
YGL048C	Q01939	PRS8	461640	413850	424710	378170	441170	423900	407550	429790	455230	391930	461840	425990	581850	463470	487130	432630	507920	435360	511790	411700	461320	396380	460920	416890
YGL049C	P39936	IF4F2	94595	87381	98862	101400	102870	111940	98438	102000	99927	102070	99905	95532	96675	115670	103060	117950	109370	106450	135640	137850	123700	124960	125120	136360
YGL050W	P53177	TYW3	47125	50149	45935	52819	53900	51179	57718	55834	45650	49243	50749	49384	49664	49669	50693	50477	54654	49859	87918	78552	76876	66491	72205	70072
YGL055W	P21147	ACO1	141310	127900	139280	126130	162090	141010	216940	224890	206030	194980	165180	166750	633690	599020	661690	601650	634880	542350	581590	464340	477290	418990	493490	400440
YGL056C	P53172	SDS23	136800	118190	146400	99238	145580	101570	148230	93814	132860	99943	109180	93290	101620	86340	116280	83220	110670	99915	182990	137730	174800	130240	175160	129790
YGL058W	P06104	UBC2	55681	0	44928	0	60171	0	32654	0	36871	0	0	0	0	0	0	0	0	0	0	0	0	0	0	0
YGL059W	P53170	PDK2	31938	42369	36357	42302	44510	44062	42799	46679	42180	46763	40168	37722	42264	28686	41584	31023	38655	31499	40534	33052	35708	26399	36129	28046
YGL061C	P53168	DUO1	25654	20648	22313	25975	24224	21832	27993	30301	19233	26829	19209	19622	21975	25938	0	24760	20140	26756	27502	36547	24364	27548	20617	31859
YGL062W	P11154	PYC1	343110	305700	297760	259130	339370	266630	319680	267100	288890	250910	295440	261320	375030	325020	299090	276940	345950	272830	379170	325580	332860	302140	353470	301160
YGL064C	P53166	MRH4	36180	29055	30726	25891	30763	24202	28159	30550	29094	29481	26639	25018	23655	26534	27000	21411	28704	18569	37076	30443	32233	30645	33501	32448
YGL065C	P43636	ALG2	90423	84162	88372	79534	87570	90176	84953	90813	79979	86121	83377	86180	80209	84103	77772	81922	83392	80071	98307	87584	85124	87373	82947	89401
YGL066W	P53165	SGF73	9573	6746.2	8000.2	7157.2	7950.9	5357.1	10106	0	8704.7	6026.9	10252	9169	8132.4	9730.3	9609.8	8229.6	10366	5294.1	17481	13150	15127	12861	12323	12567
YGL067W	P53164	NPY1	77162	83135	69831	80624	56619	69461	83384	87997	78139	84786	78273	79074	47425	49628	46164	52915	47109	47006	64406	61602	58822	61277	56709	48197
YGL068W	P53163	MNP1	422930	408520	363570	480360	457270	314430	418840	473280	471490	365990	320940	292810	405060	246090	193090	276060	206100	188660	92504	276810	179120	205400	173670	216170
YGL070C	P27999	RPB9	0	72154	0	0	0	0	0	0	0	0	86862	171110	0	0	0	0	0	125270	0	0	0	125130	0	0
YGL073W	P10961	HSF	52453	38637	45893	52877	50860	45481	0	40676	31800	41906	41410	36030	0	58923	37040	58869	47358	51043	62063	65364	42440	58150	0	53804
YGL078C	P20447	DBP3	84672	69434	106300	81660	110790	84813	76493	97984	58353	87309	75845	71493	175720	156240	163730	150370	157690	183820	219130	232740	217220	226960	230780	222920
YGL080W	P53157	MPC1	20433	41871	26096	42897	21285	45989	23862	40057	38594	45933	45615	49230	0	41557	24622	42612	22684	46170	28727	49267	42105	41469	19802	45535
YGL082W	P53155	YGI2	127470	86625	126540	96226	132190	114860	127680	105910	118750	103370	137980	134950	119310	98640	120960	100220	123380	116690	101300	88145	102540	84858	103090	85233
YGL083W	P53009	SCY1	34029	27482	32299	28620	35277	29504	36655	26853	28299	25710	26098	23701	23295	24418	25344	24705	32888	20902	35628	28143	29599	29983	33545	27838
YGL084C	P53154	GUP1	129870	96713	117930	93418	128640	111200	124480	101430	123470	105510	96343	97036	84503	64979	81768	70202	78210	65789	78224	76102	93131	75061	93438	71956
YGL086W	P40957	MAD1	366920	351770	327180	357730	409550	379540	383390	374530	359670	358710	347300	379420	343100	362160	355580	334720	346980	344270	496240	473160	469370	439590	486950	460590
YGL087C	P53152	MMS2	384660	324520	360870	266190	393660	329400	337450	279820	330900	277340	325330	293290	469210	396340	395300	346710	426720	309400	438790	316250	429490	346620	439440	325880
YGL092W	P49687	NU145	91042	89928	91623	89505	93671	90663	96641	81731	90060	87479	86558	92609	88179	79673	82591	76559	79551	80943	114450	99374	100820	93028	115870	97887
YGL094C	P53010	PAN2	26603	26059	24539	26039	27148	29415	25899	26968	24547	27284	24322	26147	21787	23939	25170	21980	24583	22333	24532	26686	23151	24900	25418	23638
YGL095C	P38932	VPS45	77309	78832	74868	79878	76992	77719	71064	72430	64455	67290	70034	75758	78984	76345	74277	68939	81929	76389	85568	80120	80570	85341	84856	76283
YGL097W	P21827	RCC1	136520	139700	123800	133410	128170	143160	124830	133160	135250	144840	129060	125050	184440	180180	157750	155650	173290	174670	187700	197810	201980	190330	243090	203190
YGL098W	P53146	USE1	17077	19611	0	17101	24293	23533	6245.9	21751	16818	23272	20901	22054	21057	25283	22965	26190	19765	30527	43040	35185	30696	31771	31771	30546
YGL099W	P53145	LSG1	30435	29347	29249	31845	29795	36673	33694	33198	34925	31470	36977	33487	53323	51613	45818	53581	52570	57189	78199	73625	76553	71450	79222	73318
YGL100W	P53011	SEH1	148210	162760	173130	184560	180090	191480	185410	190880	179340	175640	177650	176670	134930	143710	133830	148560	137340	144630	164510	161310	150630	148570	160190	158420
YGL101W	P53144	YGK1	46726	34100	34176	28688	46128	35194	38733	34517	38782	30065	35671	29829	37687	35240	35359	34822	41638	34101	46051	41625	44539	38481	42497	37026
YGL103W	P02406	RL28	1326500	1236300	1412200	1410100	1350100	1493000	1620100	1554700	1390100	1418700	1363800	1417600	1674800	1592500	1618400	1594500	1546300	1601200	2045800	1819900	1662200	1622600	2044400	1747900
YGL105W	P46672	ARC1	814210	748200	794940	736410	930740	824440	788290	765660	774510	732380	783450	783350	935900	850660	871140	818970	889540	826890	856910	870770	856840	805770	774180	820630
YGL106W	P53141	MLC1	505830	606840	554620	635110	519400	676330	646850	718190	541270	624550	589890	564310	715350	639170	630380	681510	638120	674250	814060	812160	732170	762820	880240	804880
YGL107C	P53140	RMD9	84930	87876	81400	83227	82605	88064	87450	91952	84335	85668	69259	72904	62834	60827	58967	61422	62793	58922	77325	81540	71324	73418	74499	77414
YGL111W	P53136	NSA1	98825	110010	88825	111340	98497	112670	92496	113180	79768	107620	98054	97924	115070	117240	97496	113250	98242	123820	127430	162080	123440	148910	142880	160000
YGL112C	P53040	TAF6	98793	85149	89638	79783	95272	81517	99160	76464	90638	84151	89094	88712	97139	75563	94060	70118	104330	81268	145810	96533	113860	92927	129630	96130
YGL115W	P12904	AAKG	239560	218640	208460	230140	230040	223970	226980	231830	204000	192860	201350	216830	198180	167480	177530	161090	198500	169890	160700	171400	166230	147730	180600	161570
YGL119W	P27697	COQ8	84172	59763	63358	59814	67902	61994	78911	73823	87976	71318	69737	63563	68624	60370	57059	62196	66686	69679	66298	53778	54664	55197	68423	43016
YGL120C	P53131	PRP43	105140	101250	109230	102520	111380	109590	107840	106530	101840	100700	105550	103740	163280	163760	159500	165670	180500	165410	216150	221880	203670	200240	214630	210600
YGL121C	P53130	GPG1	127600	95842	181320	213310	200930	122970	227290	122460	132900	99015	93291	112670	163130	0	110990	57877	119760	136120	49501	0	56508	54766	61297	61571
YGL122C	P32505	NAB2	40784	28677	47733	42246	17085	0	48638	48394	48206	36478	33461	34348	56112	56714	54910	50092	64061	65056	89191	76224	80159	72031	85945	74060
YGL123W	P25443	RS2	844660	864920	978990	953630	925670	941420	1153400	1248300	994450	738430	785770	966600	1403700	1072500	1303000	1154700	1287100	1472500	954270	894680	1130300	846040	1423700	981390
YGL125W	P53128	MTHR2	103680	89649	101280	92231	117030	102130	106770	100920	100150	97555	100630	88194	103000	102240	109360	102740	116380	111490	155640	131180	126740	115960	138740	130640
YGL126W	P53012	SCS3	68637	74398	65737	61566	75097	68561	69438	64515	68320	70449	70967	72486	62155	56093	56081	54071	55515	50024	64316	57403	58213	54964	57152	52959
YGL128C	P52868	CWC23	0	13979	19194	0	14324	18476	0	27322	28938	0	16315	0	0	19444	26666	17708	25772	0	14064	8640	17095	10034	0	10471
YGL129C	Q01163	RT23	52105	51304	40084	43757	43884	46295	36766	39128	49018	51720	39808	39663	62147	60762	56665	55424	54946	61220	60072	53692	54803	50359	61974	55191
YGL130W	Q01159	MCE1	122600	103910	127230	114130	136140	117270	133860	108260	121370	113530	117370	97046	99642	92651	107690	83505	102510	80145	133690	108640	114990	89006	118810	103450
YGL133W	P53125	ITC1	44740	42759	42986	44869	50700	54730	47131	47669	43954	53870	50133	49471	37167	45757	38171	42616	47393	44760	49358	40538	44520	42122	38930	37078
YGL137W	P41811	COPB2	353820	346920	367480	360920	365000	358190	371380	374000	357390	361650	349630	343030	324210	315810	331100	307370	323220	311230	388930	356770	336850	322390	365320	337470
YGL139W	P53121	FLC3	37977	6652.6	29192	0	30715	0	0	0	37265	9034.2	0	0	39100	5685.7	38794	0	42045	0	82434	0	72422	0	99903	0
YGL141W	P53119	HUL5	56861	53513	58459	54262	59085	57413	50537	49180	46693	54578	48331	48963	68031	56671	52096	57765	59094	44152	51279	41080	45064	40228	52543	38883
YGL143C	P30775	RF1M	86940	56232	0	34950	40286	41825	0	0	51340	51713	50358	0	0	0	0	0	0	0	0	0	0	0	0	0
YGL145W	P33891	TIP20	56583	48938	43582	51002	50547	51286	44844	62499	39464	46916	55002	51094	58844	55701	49879	60961	49577	60113	72654	71071	60553	67176	79910	66631
YGL147C	P05738	RL9A	1492300	1491400	1387000	1466500	1616600	1477700	1553900	1411600	1356400	1306900	1326200	1402500	1472500	1457500	1466800	1455900	1456400	1488700	1286100	1204500	1267900	1203400	1185400	1305600
YGL148W	P28777	AROC	256310	268190	267840	279750	256580	271410	298520	279770	248270	257740	274800	246510	347990	314040	334430	287260	326300	277060	405030	379690	412090	368780	453500	393520
YGL150C	P53115	INO80	49731	44899	46966	47618	51691	49647	56450	47833	46395	43882	45778	46416	46212	49115	43413	46115	46710	47226	49494	48935	47198	44971	44353	44201
YGL151W	P53114	MED5	64924	60616	61085	62279	66775	60688	81854	69018	68739	69403	56246	60111	54433	55638	68343	53392	56982	55700	95592	81894	77383	69770	91162	78215
YGL153W	P53112	PEX14	44157	43103	37242	40963	44995	50234	39306	43819	40775	44143	44128	44240	43000	43472	38774	41634	40213	43102	68238	67934	54773	62133	59524	66364
YGL156W	P22855	MAN1	1660400	1712700	1757900	1834400	1941200	2004100	1873700	1931000	1622100	1738000	1804200	1814900	1623200	1658100	1518400	1591900	1666100	1674100	1014700	974270	893970	882570	947150	892840
YGL157W	P53111	ARI1	590890	567600	585890	571500	603090	562490	647880	588540	610120	563550	575910	548920	427810	378360	404830	379150	402170	359200	511310	513990	473220	478750	500250	487820
YGL159W	P53110	YGP9	42690	40081	38167	42642	37798	39547	38328	43345	38919	40884	39305	39631	27406	28307	24943	25544	26333	19307	23753	22934	20163	20983	21429	21819
YGL160W	P53109	AIM14	124320	135190	116070	132810	119890	130050	119540	124690	116730	135830	134030	126790	81110	80027	89376	84328	87100	90554	112000	102820	94967	91867	113310	93764
YGL161C	P53108	YIP5	81160	102220	98498	111470	80012	85987	92573	92970	85317	87598	64599	62347	72071	67750	73693	68356	63315	61568	54703	60032	63990	59001	62997	59010
YGL164C	P53107	YRB30	42968	41833	38418	41337	51727	33697	37182	40511	47470	44979	41338	43588	35684	37973	31938	40982	37498	47800	24140	32068	27262	32857	30981	44067
YGL167C	P13586	ATC1	228550	233850	211660	247130	226930	241450	220660	225560	228490	237540	229890	240510	233050	227120	225890	236830	229280	231950	296850	295520	271780	272210	297970	280670
YGL169W	P32579	SUA5	80822	80432	77853	90135	86298	91289	88985	90147	80478	87314	93019	93891	92064	88399	90157	86550	85806	84739	121210	111810	105190	100660	111640	104990
YGL171W	P45818	ROK1	40992	45905	49091	83954	51607	52119	53407	85014	56104	46609	33496	57325	76508	62264	68556	95165	54581	72312	83625	85489	94765	115270	94446	67191
YGL172W	Q02199	NUP49	90908	80679	69997	69512	83164	79836	94025	48507	64861	76829	100370	95391	106660	83892	91161	93934	89047	76200	137070	90385	128000	85573	126950	81203
YGL173C	P22147	XRN1	284880	249890	274740	246710	291180	251130	298160	257130	255440	247290	253080	256470	225780	204160	222820	193250	232940	201400	221800	210370	203550	195040	230230	198010
YGL178W	P39016	MPT5	178440	148830	183790	191960	194060	195110	190980	215740	143170	151280	128500	186190	161090	152220	148670	153120	169690	198030	193010	145090	133720	150440	198530	155750
YGL180W	P53104	ATG1	27327	17240	27914	22094	26752	19533	33678	17787	23803	23012	24291	23436	28787	28771	29774	25431	30063	25612	43762	36873	45933	38279	42345	40653
YGL181W	P40956	GTS1	73189	64615	68897	67971	78021	74808	73363	75158	72578	67110	84480	74227	66136	61282	65901	67251	69812	76938	96767	91086	83167	84820	84941	84556
YGL184C	P53101	STR3	12942	0	12096	0	0	8806.5	0	0	8286.6	6340.9	8832.8	11859	0	24711	24829	23442	27756	18358	95507	79543	87632	79383	79376	85533
YGL185C	P53100	YGT5	32804	32582	41653	36622	37241	33221	26867	24220	24295	35695	35193	39579	0	35956	0	29757	8388.6	28875	0	22284	20947	21368	0	21217
YGL186C	P53099	TPN1	0	0	0	0	0	0	0	0	0	0	0	0	0	0	0	0	0	0	28624	26477	30775	26809	0	27280
YGL187C	P04037	COX4	1418100	1146500	1423000	1191100	1406600	1181900	1375100	1245800	1411600	1135100	1156000	1126700	1935700	1633300	1783000	1692800	1893100	1703700	1378800	1147500	1236100	1117400	1229200	1192500
YGL189C	P39938	RS26A	2102700	2344000	2434500	2687800	2562200	2811100	2758200	3121200	2183000	2378200	2029200	2131200	3062300	2709900	2502600	2587800	2668000	2704500	3593200	3462600	3122500	3081300	3727300	2995000
YGL190C	Q00362	2ABA	92622	93572	103510	105840	114050	112030	116380	101870	101780	109260	99793	102300	95705	112370	107560	110540	111880	98237	75580	78343	72020	73371	69127	75710
YGL191W	P32799	COX13	669190	630190	643620	674930	719740	784300	765400	686670	823220	659420	689420	697880	1012500	977230	951310	1091000	996390	1012600	825810	809600	764750	784140	916010	773030
YGL195W	P33892	GCN1	174240	160610	177060	171020	181880	169700	190700	181360	184260	168150	173970	171900	184220	167260	175190	170970	168790	166200	240030	229650	223810	209790	241400	217640
YGL196W	P53095	DSD1	50097	48592	42986	45249	56635	49379	41341	36304	54755	45573	45167	37483	51515	50087	42940	42509	41885	44066	55887	47661	53080	35293	42073	36347
YGL197W	P53094	MDS3	55617	58215	52601	61533	56251	60110	58792	56927	51570	60221	75975	71971	108890	122350	105040	121490	112890	112450	58437	59737	51596	55694	48511	52945
YGL198W	P53093	YIP4	147400	143020	144920	147150	149690	162820	154290	191120	141280	140030	133100	163960	132330	113450	118520	98321	130860	117050	118400	93810	117490	115090	118030	107410
YGL200C	P32803	EMP24	207880	178160	193420	202890	217890	201140	203730	173140	189350	181310	206380	190740	202230	180780	209990	181640	187980	157390	180040	160340	151660	148970	202960	164340
YGL201C	P53091	MCM6	92888	94968	85427	94691	96324	95832	92006	96719	87916	93930	94858	89303	99262	128250	103720	115850	104400	119850	168520	171210	148520	154640	161400	161000
YGL202W	P53090	ARO8	533530	517650	529630	545150	551870	557280	603630	539660	521060	550840	528610	557580	504960	500820	491510	495780	464960	465120	699430	654740	625580	590250	649210	614890
YGL203C	P09620	KEX1	108850	112690	99903	114260	108380	121870	102700	110310	101000	111710	118840	122440	65713	82973	75022	79141	62045	81406	60869	91390	70243	66742	61601	75998
YGL205W	P13711	ACOX	67885	55484	72713	59010	72599	47466	71512	58646	58846	46255	55436	52224	78089	61494	77717	58791	98300	60798	75437	45938	69344	48897	76441	58581
YGL206C	P22137	CLH	1502400	1434100	1490000	1451300	1538300	1466400	1543000	1416500	1470500	1459200	1402900	1419200	1256300	1137500	1266100	1156800	1231700	1147800	1142000	1063600	1054600	1012300	1133100	1024200
YGL207W	P32558	SPT16	218650	191360	225450	205940	252500	221580	231120	211250	208210	195710	210850	206680	212740	183340	190210	180270	202150	184150	213170	195970	190380	173080	208990	178100
YGL208W	P34164	SIP2	119270	104280	92038	100620	111490	106380	135070	110930	104990	103060	102520	91573	105990	95908	89984	92860	91541	95181	58633	46836	57741	48718	42579	47978
YGL210W	P51996	YPT32	275340	300160	276030	300700	282300	309870	320230	320820	283810	296780	285840	295900	272220	265090	255020	285910	240960	293700	312770	313870	285870	288800	321750	300510
YGL212W	P32912	VAM7	19757	20905	17336	16711	20155	18910	18443	14093	20887	18198	19139	17135	32815	32712	35807	28127	36203	31912	44963	37746	44368	37381	41845	36951
YGL213C	Q02793	SKI8	0	40595	37559	46068	40925	41528	0	32192	0	42390	38390	45280	38242	52734	46243	53785	41369	44457	59088	35307	0	50255	46669	25097
YGL216W	P53086	KIP3	0	0	0	0	0	0	28667	0	19574	0	0	0	41221	0	46799	0	65492	0	85001	0	73553	0	61907	0
YGL221C	P53081	NIF3	175660	150580	151560	139190	150200	145970	152400	143630	143540	149900	136850	127090	183680	163520	176970	155370	179250	162400	215560	174480	193640	181520	199170	180810
YGL224C	P53078	SDT1	0	0	0	0	0	0	0	0	44333	0	35512	0	0	27189	28583	27326	55718	0	113180	81773	94046	78348	95886	80476
YGL226C-A	Q92316	OST5	44706	42418	43574	45771	38859	39692	48755	42859	47413	45138	41377	43270	47909	47372	48503	41899	48767	38924	64216	49193	55045	54737	52433	50766
YGL227W	P53076	VID30	239250	226860	252900	245870	248550	254440	268240	261820	237630	258620	238660	236520	245260	237490	240150	246360	228780	231850	186770	178460	161760	158780	176160	171270
YGL228W	P53075	SHE10	226090	253310	224950	260150	222890	260260	241700	275010	246310	270860	231130	240640	217350	231620	213830	225980	214310	239980	301550	317800	264850	275130	290040	293850
YGL231C	P53073	EMC4	62857	63009	66573	64875	63609	71778	77160	68404	61086	67762	61270	60971	62350	55660	52556	54495	56400	51437	78431	77315	64228	69010	84456	73946
YGL233W	P22224	SEC15	307880	306410	302050	319590	360420	334960	340500	406800	340210	332030	289340	310100	287630	272400	303260	276300	328720	297250	345000	296550	287610	305220	291440	288140
YGL234W	P07244	PUR2	550360	554810	556800	539640	581140	573920	636630	617970	557680	556050	502240	497260	445490	402790	431870	411060	432280	410890	868440	788510	777330	720920	863040	738950
YGL237C	P06774	HAP2	0	14148	0	8607.3	0	3187.9	0	0	0	16238	6483.9	0	0	12113	0	0	0	6177	0	19560	0	18895	0	21032
YGL238W	P33307	CSE1	1972400	1623100	2092500	1669100	2008200	1761700	1877200	1525700	1681000	1670100	1567200	1632600	2210400	1860300	2164200	1812700	2115500	2071600	2417700	2270400	2237200	1792700	2830700	2157500
YGL241W	P53067	IMB5	119020	97190	121140	99548	123280	104140	119820	106720	111550	100320	91744	90366	81348	75914	94385	73371	100790	77841	163080	117940	134440	114690	138310	110980
YGL242C	P53066	YGZ2	189970	181380	190920	196160	216890	203950	210280	196270	191520	181370	218730	212060	157760	158210	148740	146530	153400	141210	182230	170150	164640	160290	168020	168870
YGL244W	P53064	RTF1	249730	190300	231360	209520	217040	207210	252040	238720	217930	197460	219060	210690	244170	223070	209980	200440	232350	182650	286240	270130	264120	206580	285950	240030
YGL245W	P46655	SYEC	888460	937720	930230	977610	934710	1021900	976680	1004200	932220	966920	924810	934640	999370	979620	931630	1009200	943280	973550	1204800	1185800	1068500	1170700	1269900	1205600
YGL246C	P53063	DXO	82879	74347	73407	77283	74058	78716	78875	81911	66991	78555	63978	71324	85586	80434	85928	75572	79903	71330	114820	124490	116470	110050	113320	118890
YGL248W	P22434	PDE1	50989	58690	59006	62018	56984	68198	52819	55423	49038	61043	59753	56924	36967	34160	34892	40126	38236	29440	22688	0	17754	0	0	0
YGL252C	P32608	RTG2	171830	160230	176990	167660	195500	174080	186420	174880	169350	169130	177100	162830	173900	169470	175920	163090	183100	154850	231150	201600	213950	193480	220220	204910
YGL253W	P04807	HXKB	1116000	1083100	1208600	1151900	1211100	1186900	1224100	1148900	1118900	1116200	1146900	1108100	966590	861420	897800	835940	909500	921780	1111100	1059200	1012800	1033300	1183000	1054300
YGL255W	P32804	ZRT1	3472000	3178700	3629500	3470500	3133000	2968800	3924300	3767400	3648100	3453600	3389900	3591100	2607800	2141700	2341600	2179700	2281300	2368200	3014300	2805900	2407200	2353600	3884100	2862900
YGL256W	P10127	ADH4	2513700	2591900	2224400	2387600	2334800	2435000	2649700	2656600	2145700	2153700	2141300	2179200	1852700	1763800	1700300	1582200	1783800	1804900	1958800	1765900	1922000	1793800	2081100	1725300
YGR004W	P53203	PEX31	0	57879	0	0	0	0	0	0	63384	0	86745	90017	0	110160	0	82593	94994	93815	78010	110020	113230	118810	105600	120430
YGR005C	P41896	T2FB	61883	50767	60855	52006	68335	53214	66549	52474	56998	47108	43972	45412	52195	48403	52289	46733	52744	46470	66620	67973	73927	62615	68414	62990
YGR006W	P33411	PRP18	0	10311	0	0	0	9423.6	0	0	13474	5308.4	0	0	0	0	0	0	0	0	0	0	5670.2	0	0	0
YGR008C	P16965	STF2	351590	296900	369440	227470	361370	217640	418080	205500	359080	267610	284710	147850	436900	164880	374830	155760	505910	149090	238490	48954	172280	70667	198070	99381
YGR009C	P40357	SEC9	31755	36559	33683	37304	41004	41917	34522	39885	36886	38752	40344	41700	29392	48348	41418	46692	48484	50278	68804	71104	61640	64983	47681	70290
YGR010W	P53204	NMA2	65085	59786	60630	51931	47291	42805	67078	55708	67652	62955	50304	55967	44112	40067	45862	36935	46536	39535	65544	51236	60120	53520	49157	48377
YGR012W	P53206	MCY1	97470	102050	96452	100690	98852	96851	96756	99976	108950	96651	99390	97082	109930	99319	104210	104850	110610	103540	149130	131460	132830	125510	134180	143480
YGR013W	P53207	SNU71	28730	31435	24019	31340	31007	32441	32513	32765	33070	34752	29924	31058	32670	33505	29837	31207	35855	31529	31079	32741	32259	29741	31422	30499
YGR017W	P53210	YG1B	67328	65797	66809	63862	65787	63875	67559	69471	69323	65652	82537	78330	43340	48639	46425	50080	47175	46349	55108	55482	50863	48090	44431	45846
YGR019W	P17649	GABAT	704120	645380	755700	710230	800720	718570	736750	738190	703370	662320	701260	729800	994090	955000	928590	922050	891880	870910	548230	552200	473170	499440	528420	555850
YGR020C	P39111	VATF	26340	255110	263860	208560	293950	252900	221820	228490	300710	249530	315720	308990	243820	235720	275260	228550	305850	186920	157790	201270	213900	225220	143740	183630
YGR021W	P53212	YG1D	78771	58633	50663	44119	49921	38077	62213	46349	59507	38828	33021	27446	34785	13965	22946	8506.8	23957	12661	17269	0	0	9378.2	0	6829.7
YGR026W	P53217	YG1I	11300	38552	0	38728	0	37812	0	33737	27543	44600	41746	41991	0	27704	17421	27281	0	29975	0	35976	23559	32642	0	36755
YGR028W	P28737	MSP1	72764	74118	64645	78364	81279	77799	84503	100870	63719	75492	74006	73537	50186	52829	50595	57996	47997	69521	57742	62477	51365	54908	73455	60825
YGR031W	P53219	IMO32	61564	69429	37840	44552	60282	51201	40730	44877	68717	74463	41652	43840	48356	46480	42610	43828	39001	47788	44200	48890	48801	45422	48759	45164
YGR032W	P40989	FKS2	192110	170840	193370	176060	194020	173930	207490	190610	197060	176820	172810	174620	142270	128930	144430	126050	141140	125410	121060	105570	108060	95965	107290	90394
YGR033C	P53220	TIM21	0	0	0	169240	196150	199230	151620	168490	116150	0	173160	168200	196640	196500	203630	212820	170900	208050	115580	126820	120290	131230	132290	224970
YGR037C	P31787	ACBP	1450300	1216400	1381700	1099000	1633500	1315700	1582700	1198100	1544400	1147200	1291000	1181700	1398000	1045900	1347100	1083400	1335300	1150800	841640	759820	949040	840250	796240	520700
YGR038W	P53224	ORM1	30288	37802	26713	31813	22689	30361	27391	0	30625	35599	25039	26376	44492	19143	34631	0	41391	0	84053	67003	64843	60913	74330	57828
YGR040W	P14681	KSS1	44817	54452	41275	54760	52627	61244	59177	70122	52329	57469	56353	37322	49959	48724	55631	45447	54761	49722	91318	69822	71378	59623	84007	65983
YGR043C	P53228	TAL2	2161400	2209900	2018300	2305800	2053000	2199600	1868500	2069700	1979700	2280200	1999000	1985900	2487500	2418900	2173100	2560300	2174900	2532300	1161100	1166300	1150700	1218600	1119600	1163000
YGR047C	P33339	TFC4	33246	30923	37004	36085	38185	41317	36745	35342	35588	34739	28396	28341	31353	24112	28942	23315	30403	22987	32278	29667	30314	29103	32964	25817
YGR048W	P53044	UFD1	125980	138170	144560	170290	133380	157690	155340	193190	168510	173750	148360	156360	189070	172080	156000	177720	136700	191220	130730	179000	132470	168800	159410	167650
YGR049W	P32564	SCM4	75452	169210	0	141870	68596	152520	79781	152110	128350	29527	131190	148740	0	0	0	202240	109370	201810	87621	184830	140580	186890	0	173790
YGR053C	P53234	YG21	18012	19539	16601	16179	15637	16411	15675	18613	18336	17825	12777	13496	0	8641.2	6538.5	9317.9	6825.3	0	0	3328.3	0	3436	0	3412.1
YGR054W	P53235	EIF2A	262550	250530	261490	250880	267010	276090	284530	258180	246890	262580	262800	261610	343820	332990	350390	322890	347240	370670	476650	493790	491320	500910	481770	480470
YGR055W	P50276	MUP1	0	0	0	0	0	0	0	0	0	6091.6	0	0	0	0	0	0	13634	0	26460	33803	23037	26745	29778	28371
YGR056W	P53236	RSC1	26830	28198	25753	24317	32854	33044	16590	32251	37381	31650	32366	27121	0	21826	11729	22394	0	24965	0	42045	34819	43386	0	38365
YGR060W	P53045	ERG25	0	59811	0	56175	35888	54972	57515	93429	60452	73410	53047	64579	0	93921	102340	112350	68443	106330	184520	195310	187630	205460	256460	185380
YGR061C	P38972	PUR4	542640	525990	551920	546400	590880	580770	585130	578270	552310	530670	566260	576300	451620	451360	432080	445170	456600	435570	685300	694030	647550	636020	670990	653690
YGR063C	P32914	SPT4	102190	89845	96658	84794	25667	26843	113840	90650	92688	88549	80126	75544	86111	57065	74533	61000	81581	50113	79146	56114	67878	54283	71214	49940
YGR065C	P53241	VHT1	19716	21922	18693	23081	19959	25491	26311	33708	26852	26942	25253	23311	30011	33059	24117	33424	25709	29923	73099	68751	62662	60892	64588	67802
YGR071C	P53246	ENV11	38565	44264	26513	52976	44556	40337	35338	48005	34387	47338	36949	25369	61919	70425	50499	56731	57776	73358	50917	73510	43683	52388	61298	38071
YGR074W	Q02260	SMD1	43374	33790	45163	20358	57582	33602	69506	48060	42000	25227	29830	0	42101	23348	33596	38323	24697	35068	47215	35369	40658	22457	47983	23870
YGR076C	P23369	RM25	45163	43387	39600	40953	44772	50750	50968	45607	37689	39152	43615	37854	44578	39776	38245	42380	33874	50415	37684	42832	0	41897	50899	42205
YGR078C	P48363	PFD3	45968	42401	39913	39792	48261	45579	47831	44005	46355	46050	43934	46749	43994	39711	40709	35017	39617	36591	65134	55780	67187	53929	77521	49061
YGR080W	P53250	TWF1	173210	140750	170730	126510	189630	139970	128860	117250	139990	128720	151460	144420	171490	154980	175570	157210	189080	159000	141580	146360	151290	117060	113890	96289
YGR081C	P53251	SLX9	0	0	0	0	0	0	0	0	0	0	0	0	0	0	0	8186.7	0	0	0	0	0	17506	0	14563
YGR082W	P35180	TOM20	44402	167120	39266	129060	0	83176	61644	148830	0	153200	0	52246	98820	128370	85495	133880	58114	132430	54343	117600	35924	121600	72970	85752
YGR083C	P12754	EI2BD	54762	54783	55818	62927	52792	66057	59710	69694	55003	63985	62655	70003	62294	69122	56354	66458	59409	72764	91204	94254	79832	86895	97570	99956
YGR084C	P12686	RT13	62928	58046	43521	34844	42930	37042	36649	27649	53899	56242	33291	24286	42961	44143	35267	36289	38714	39845	27544	23951	29660	25342	31167	18274
YGR086C	P53252	PIL1	4603200	4929800	5493700	5879700	6114300	5451700	5753400	5731200	5235700	5023300	6273600	6124700	4754300	4106100	4309000	4339000	4736500	4569500	2640100	2907800	3021900	2761300	3260300	2885700
YGR087C	P26263	PDC6	3213.9	0	7725.2	6961.7	7922.1	3949.5	9548.5	10723	13431	6283.3	7308.4	5847.9	12248	13110	14785	13029	18049	12101	94920	106890	100890	102010	127520	121960
YGR088W	P06115	CATT	2275800	1942500	1840100	1618200	2003400	1678200	1783000	1519900	1578300	1408000	1565800	1435400	3399900	3349100	3340200	3052100	4045900	3094100	1148400	987960	1040900	1046400	1098200	1028600
YGR089W	P53253	NNF2	0	0	0	11725	11376	10435	11945	0	0	11790	0	0	0	0	12384	11226	12302	11593	19780	0	16516	15222	0	0
YGR090W	P53254	UTP22	92336	79732	94318	82199	100950	89718	102450	77652	88462	77324	86157	84363	114610	98029	115410	97959	120920	98658	172420	142750	156630	139050	165630	141200
YGR092W	P22204	DBF2	28140	30229	30430	35799	28457	38688	35607	36942	33083	33203	31538	33469	48791	46983	45568	48314	45060	55463	80089	77261	71674	68650	78863	73298
YGR094W	P07806	SYV	509960	491560	514400	510550	521730	531990	551620	554760	515320	516870	519730	519210	613730	564460	589410	573000	577600	591350	824970	815040	767140	760220	841080	775920
YGR095C	P53256	RRP46	44708	65072	49743	68501	47071	69570	56080	81798	55247	71054	63128	72977	80937	82763	76415	86188	62811	106120	78068	110240	93078	105110	74177	98463
YGR097W	P48361	ASK10	71509	80807	77123	82199	78673	82214	78712	72149	79411	73755	80202	77514	119540	111390	123920	103590	116820	93472	157150	123860	129910	126730	122710	124260
YGR100W	P53258	GYP2	57764	60243	61696	59958	67033	65048	72903	66025	65375	61689	67805	61479	54197	43588	46201	43932	47433	41630	55165	46431	46087	40842	52315	43055
YGR102C	P53260	GATF	40125	33600	36937	0	32753	33278	42100	29414	0	33876	0	31399	0	26683	0	31357	33397	27688	34991	29825	29785	22846	0	22588
YGR103W	P53261	PESC	76179	77541	75300	77829	79868	79595	87788	78731	78455	71496	84440	83139	146330	142020	146550	146240	152520	140700	254640	231410	231330	214860	235210	231060
YGR104C	P32585	MED18	0	33355	44817	34317	42990	37570	0	33701	0	34203	33150	0	22918	30812	30670	27612	0	22736	46871	44777	49924	45526	28854	45691
YGR106C	P53262	VOA1	18686	0	18704	24548	14812	26281	17789	25707	26443	26350	34465	37533	0	41707	33407	43239	31710	47729	48140	58960	56907	59832	55251	64419
YGR111W	P53265	YG2W	52298	44354	49902	45970	52688	48515	56843	44802	50373	49024	54461	50785	98307	92814	88777	77975	89200	74675	75073	68355	68253	63297	81273	68365
YGR112W	P53266	SHY1	46967	39559	40645	34954	41230	40695	44366	39594	45154	40892	35935	34644	33479	32827	36386	28618	34728	28408	30188	23598	26889	22418	24818	22319
YGR116W	P23615	SPT6	122210	118190	126340	122640	130490	128730	123820	119260	117520	119070	122830	113550	110740	110990	112660	113160	113850	112460	129710	137270	124160	125510	124710	130640
YGR117C	P53270	YG32	36764	31748	35052	37752	40196	35148	36619	36612	35571	33098	38751	35747	36345	32122	35538	31230	35431	32141	43291	30709	34583	29685	37023	27892
YGR119C	P48837	NUP57	44571	66919	46490	64327	48275	63573	43179	79351	52667	71925	54365	65896	62769	69173	61898	71091	54711	80841	65560	81072	69901	76742	85879	77699
YGR122W	P53272	YG34	302260	243150	289580	282690	387260	361260	185230	354410	205260	350260	271470	272360	0	277680	0	258500	0	247090	187300	216700	193590	206910	114560	178320
YGR123C	P53043	PPP5	44661	39186	38709	42885	51325	39173	40892	50267	40997	46496	44403	43323	49684	52814	55252	56014	50597	59604	72857	76770	68071	62845	72906	66228
YGR124W	P49090	ASNS2	793180	750820	763480	735120	796460	793780	845550	744030	753200	762090	750100	697900	843060	745900	789270	695620	798380	666010	1050200	898210	1003700	897300	953410	822670
YGR125W	P53273	VSB1	34956	35257	32569	24215	36619	31462	46114	24412	34936	32230	27338	31138	40266	44981	45804	41393	51962	43110	48545	49604	42418	45471	48895	41215
YGR126W	P53274	YG36	0	26871	0	30475	0	27833	0	15490	14592	30451	28411	32679	0	16264	0	18539	0	19425	0	19049	0	22923	0	0
YGR127W	P53275	YG37	96167	87133	89950	98834	99072	103910	86073	90245	76089	87323	85531	96208	196350	210040	194130	208870	198590	202520	99520	103800	91231	89632	106360	92147
YGR128C	P53276	UTP8	76591	75063	77741	71192	78849	72368	85678	80113	82519	78156	81176	79173	116730	108130	116210	112380	129050	116180	212090	188720	188210	167100	203210	179100
YGR130C	P53278	YG3A	1253000	1447700	1201400	1454100	1307500	1523500	1487900	1486100	1552500	1520800	1787500	1663100	1516300	1547000	1563700	1596600	1606100	1654900	918080	1136300	963450	1033400	911370	1037400
YGR132C	P40961	PHB1	778130	639940	715500	632920	678150	569520	702930	674090	675590	592860	512460	519030	620310	540370	544010	506150	545830	476400	434700	391050	432090	411440	432930	396780
YGR135W	P23638	PSA3	518480	636420	538600	631710	554270	653730	560610	640130	546440	642810	567070	588440	577000	630130	553460	539890	607590	563780	491920	472810	506560	497930	506910	482960
YGR136W	P53281	LSB1	87202	67286	98030	70648	98390	76620	119670	98970	107910	68968	106070	84285	111320	75602	115880	92181	104700	93462	142980	96383	161940	95828	162370	94981
YGR141W	P53285	VPS62	30141	27134	28457	27960	33166	28818	29905	25348	27247	26752	24564	24624	34708	30520	36724	28044	38312	27794	25313	0	24325	16356	20721	0
YGR143W	P33336	SKN1	98226	122390	87404	114160	100180	110610	85939	115950	112050	120650	111520	122170	79657	112230	96610	112490	109330	114350	54657	71153	72031	74455	41321	42442
YGR144W	P32318	THI4	1580100	974440	899710	664290	895040	598460	832020	416060	803730	546580	637760	761070	1334900	421750	940070	280690	648400	350730	391500	298350	675600	486740	633010	176760
YGR145W	P48234	NOL10	43205	45265	40445	43613	43645	48477	47294	74531	51095	47413	41358	50602	76517	81436	73228	69280	71651	80659	117780	114780	99646	110960	126430	122810
YGR147C	P37293	NAT2	130800	1308700	0	1409500	783470	1560600	0	689370	614330	1228000	1727800	1469000	0	865390	224230	1163100	0	755800	1140400	1280500	648100	819460	906920	1000200
YGR148C	P24000	RL24B	933700	1245500	1285700	1545300	1347200	1536300	1314600	1535200	1236500	1386500	1739100	1701000	1621400	2015600	1773900	2018600	1635800	1719800	1135300	1917100	1614000	1941600	1415000	1849400
YGR149W	P48236	GPC1	48925	47335	52285	48699	54552	55846	54454	53813	46899	49073	57909	52107	65411	64329	63841	62364	64298	59443	43835	47382	38302	40567	34804	54798
YGR152C	P13856	RSR1	113270	129720	120360	131100	121270	132620	122690	134170	118340	125360	107090	112340	103250	104180	96714	114160	98746	111510	198730	199910	176190	173970	215860	211560
YGR154C	P48239	GTO1	0	16281	14362	17816	20516	24413	0	14992	30596	0	14694	13438	32373	27941	30913	28168	16343	27267	31671	24594	23876	26941	28418	23498
YGR155W	P32582	CBS	690140	614870	723190	648090	741250	676610	722090	663350	635100	619230	668290	655970	861740	761410	883600	767860	866380	800950	1471700	1322700	1387800	1272000	1545800	1278600
YGR156W	P39927	PTI1	51716	50850	57212	53353	59999	58050	51181	47550	48373	41754	55323	47079	39858	40313	37984	39539	39004	36737	50734	63570	43703	44607	49841	57840
YGR157W	P05374	CHO2	59459	46506	53858	52198	65305	52025	64646	60960	58429	58204	52639	52810	58779	59846	58567	59013	59009	59480	91883	83816	86482	77838	97366	83719
YGR158C	P48240	MTR3	765160	915450	947590	982220	1047000	1033700	969430	850490	1098200	1006400	860790	554580	1267700	890950	1052600	905620	1128000	1327000	1182800	843100	1123800	530620	1458200	876370
YGR159C	P27476	NSR1	519070	590460	537670	599740	548560	626350	607670	566860	520490	579200	630560	614220	1001300	1004200	976550	940750	1015800	945350	1282100	1328200	1131100	1241100	1317600	1347600
YGR161C	P53289	RTS3	49796	59730	51035	62480	51531	65053	52979	97189	61495	76377	72370	76067	30668	38107	26920	32720	28756	31864	32967	41031	34388	35491	40218	40550
YGR162W	P39935	IF4F1	139490	177270	155270	181530	151910	179430	159510	182390	162140	179500	211070	203340	176520	248120	222330	260860	226670	251460	358250	404090	367780	363150	326740	368230
YGR163W	P53290	RAGCD	39252	39106	38751	40456	38893	43499	46621	44313	37234	43724	36294	39630	43477	29352	39591	32379	38224	51147	44947	59354	41171	49096	51109	39359
YGR165W	P53292	RT35	50498	58808	53798	60920	56244	63961	58032	61498	54990	59658	61566	60513	51860	58882	55504	56564	53609	58690	61049	62654	56201	53621	56454	58975
YGR166W	P32893	TRS65	0	0	11342	0	9593	0	0	0	0	0	0	0	0	0	0	0	0	0	11778	0	14019	0	0	0
YGR167W	P17891	CLC1	339770	514120	375570	511050	361630	534560	443920	501770	370690	534700	549500	570740	372940	392920	359180	414620	381310	460690	325390	411850	270290	391040	367610	319470
YGR169C-A	Q3E772	LSO2	106480	131490	131560	152380	127600	164470	111430	170490	132350	142810	168930	186580	149350	171330	158660	173640	140820	133130	147220	179710	155360	161690	140490	163290
YGR171C	P22438	SYMM	182810	186860	176300	135520	171980	167090	165970	156810	168210	162260	143030	143820	0	85899	109630	83872	88907	67401	91310	81706	96644	85450	77650	80345
YGR173W	P53295	RBG2	102040	103320	98718	105410	103330	111940	108300	104160	101030	107440	108650	105100	127860	127500	123730	133940	134460	131650	176580	168630	164660	163160	176930	163720
YGR174C	P37267	CBP4	197430	200250	148100	189330	143110	173040	147590	187300	157060	172470	167870	162360	104540	157230	122280	144850	113570	142240	69273	72477	77051	63738	69159	74668
YGR175C	P32476	ERG1	45240	39938	37845	31910	39069	34284	45146	49772	37540	37946	36549	32309	97369	106810	103980	104390	104330	98231	416170	404730	388110	374960	405220	381990
YGR178C	P53297	PBP1	222410	230050	232270	233620	227330	230810	245460	232070	257190	259640	261100	260380	307160	301160	279380	274130	278310	275870	356700	391550	340370	352650	368680	365120
YGR180C	P49723	RIR4	867010	924430	962230	949880	932790	965610	1073700	1128000	960940	899170	858160	829210	1481000	1207000	1181800	1214800	1100100	1342400	1095700	1250500	1014500	1104000	1459900	1206500
YGR181W	P53299	TIM13	160340	221110	92899	192400	151760	196760	148530	220140	138370	199280	196500	202560	142310	136890	100280	131020	104710	133090	65073	125480	98751	133020	78327	122200
YGR184C	P19812	UBR1	41186	24906	49587	26140	41955	28309	37995	27941	32074	30952	32593	29407	29649	25960	28461	22612	33134	27675	38232	28376	30814	25328	28735	28929
YGR185C	P36421	SYYC	332900	301370	329190	302390	327840	300460	374040	353180	362280	290750	270390	293110	378760	295660	395600	329310	338890	354790	460910	444280	492650	462990	630670	433700
YGR186W	P41895	T2FA	337720	323180	359230	329930	398880	351910	360940	383290	331590	321480	348180	345220	318110	333310	312340	331180	317000	330950	441800	442530	402140	430810	417480	444790
YGR187C	P48362	HGH1	91892	89065	104470	98047	104450	95048	115360	91275	95977	88829	104440	101840	120680	115860	110200	111560	123770	114880	178730	162270	158100	139550	178440	151400
YGR189C	P53301	CRH1	794590	852940	885430	888850	947070	911350	885540	919820	851300	835030	879420	886050	831040	796020	822350	888610	814920	829700	980190	1013100	880660	918770	916100	938990
YGR193C	P16451	ODPX	250260	202470	244320	216610	248420	195170	258690	226010	237940	201480	165250	185010	229690	159020	184360	172430	206810	153570	184150	172390	180470	153460	208410	162270
YGR194C	P42826	XKS1	150320	154410	153820	149950	164610	157570	165920	157220	152920	155110	140500	148570	122090	108870	120930	110670	115290	111660	85074	85616	77794	71045	86362	76271
YGR195W	P46948	RRP41	73524	56550	64367	59800	71266	58610	70160	51372	69013	52610	52646	48672	69335	48372	64844	58359	69475	65295	84248	59350	83819	57539	76927	49226
YGR196C	P46949	FYV8	0	14854	8280.8	16358	11645	14922	0	16238	14772	19052	13533	13582	9552.8	16210	15887	15885	14511	17827	18592	18077	16250	17610	0	17089
YGR198W	P46951	YPP1	71047	63462	68219	58153	75848	70455	75040	64691	67490	60036	63380	60731	63708	56779	68500	59432	60745	58078	73294	62363	71128	62919	73070	61624
YGR199W	P42934	PMT6	63586	49876	58481	38616	53265	36827	67619	71469	62404	44821	59792	59909	53505	46867	56372	41287	53739	38005	73554	64435	66047	56227	65729	60257
YGR200C	P42935	ELP2	63286	54844	62620	56259	64572	56856	68942	60333	61057	56384	54194	50120	64780	52400	63814	56576	63760	56822	91495	76332	82642	71846	87697	73680
YGR201C	P42936	YG4D	134030	186860	168710	230590	206030	234730	156770	204800	171110	216290	197960	198980	583660	579460	557730	592210	507710	598600	184140	213490	172300	182050	166930	176720
YGR202C	P13259	PCY1	69282	81786	66901	64142	71422	72462	94735	85244	67474	70471	67801	76879	61093	71108	57118	67051	60606	71352	64408	69366	67930	76635	63331	62423
YGR203W	P42937	YCH1	53278	65421	59888	76040	63223	72652	60099	72794	63082	74785	55183	67254	40742	63591	50793	64430	54062	61205	52614	63624	41284	58073	41961	55628
YGR204W	P07245	C1TC	722240	665940	654850	622360	695470	650240	705650	672230	654630	623360	642940	635230	890090	843660	887780	815950	868910	828280	1642100	1421700	1519700	1432100	1574900	1412300
YGR205W	P42938	TDA10	224630	178610	310790	198780	299270	207040	206170	173720	194390	183530	210020	193540	154220	111050	140380	118910	146380	116560	63396	71503	62915	71258	57084	68979
YGR207C	P42940	ETFB	247020	238790	202490	190420	219850	200260	218480	205690	242520	228450	194870	199420	160020	145270	145280	143290	168190	133470	220880	197010	209120	199260	230780	198520
YGR208W	P42941	SERB	138400	131820	119180	133040	128220	124780	134520	130930	132140	118030	118200	114840	177680	178080	191540	183580	187210	191800	309510	249360	272830	267910	304660	264520
YGR209C	P22803	TRX2	3670200	4117400	4732000	4887300	4250800	4506700	4956900	4701500	3711300	3875000	5057700	5012100	4861600	3583600	3342600	3301300	3208500	3677000	2800800	3020000	2842700	2849300	3157400	2788100
YGR210C	P42942	YG4I	47152	38175	42816	38480	49484	43498	45990	41412	46621	37774	43884	43593	33623	32373	31314	28710	37543	31339	50783	44705	50075	41668	49094	40040
YGR211W	P53303	ZPR1	204560	198510	201360	186490	197140	195690	199130	193330	195360	198240	204070	191460	307160	299470	289560	281970	325270	287390	477430	436620	395740	413070	444510	444660
YGR215W	P53305	RT27	30930	0	49827	22610	38614	21598	0	0	0	0	0	26896	26051	23718	20761	0	46417	0	0	0	33638	18722	33657	20427
YGR218W	P30822	XPO1	219490	211250	205530	218300	226270	219870	231250	219900	217270	217730	204810	215390	223330	211980	213180	204540	221660	205450	230920	231700	223170	217720	231750	218130
YGR222W	P10834	PET54	38130	35448	32272	27571	37239	31471	34589	30336	34974	31747	29244	26280	22585	20088	29681	20223	27252	19120	21055	19247	16898	16068	19287	13887
YGR223C	P50079	HSV2	22980	20180	23565	18466	21874	17498	22423	24013	18605	18183	18833	16773	30120	27356	27820	25217	27972	28209	27197	27569	25546	26048	26546	28330
YGR229C	P32566	SMI1	49564	61787	41045	49245	34193	49989	41726	50171	59177	59837	56411	50385	40023	74255	50715	67457	61478	71968	92188	107680	97045	101220	83457	107160
YGR231C	P50085	PHB2	582580	545840	445330	457020	455990	478420	443000	464870	533000	526610	429630	414330	454470	423330	429240	383400	457750	412790	384830	333530	375760	324950	385470	328570
YGR232W	P50086	PSD10	232160	217140	201780	201000	237940	203370	227290	193440	226720	205470	232180	217700	185670	185570	203480	165640	208030	165530	142450	108850	130920	123260	130720	107990
YGR233C	P17442	PHO81	65804	63375	59742	54392	71725	62313	73411	62985	59014	58148	59901	57391	39734	39661	35236	32581	38616	37036	41149	45434	32187	39981	33979	47259
YGR235C	P50087	MIC26	88576	89443	53320	50920	58275	40991	41799	39755	80663	90649	56485	55353	108420	88531	92068	91139	90666	102220	75316	84299	66470	68597	88865	76464
YGR237C	P50089	YG51	318550	315050	374070	328800	443210	333000	389470	369200	370340	296240	288350	294080	403860	291770	389590	328270	355440	320300	346630	263470	319330	253490	330280	250240
YGR240C	P16861	PFKA1	1105200	1132800	1136900	1149100	1115900	1189600	1252900	1212500	1183900	1117200	1138000	1151200	1037800	952510	991620	971220	991760	920670	1155800	1073600	1184900	1123700	1246200	1059500
YGR241C	P53309	AP18B	41009	31481	40372	32319	47406	49116	0	0	55117	27891	54531	56954	0	66736	0	67368	52760	0	63132	0	58992	0	30724	86296
YGR244C	P53312	SUCB	1496000	1290600	1248300	1145600	1339700	1191900	1292300	1201000	1354900	1250200	1355700	1116400	691700	797780	751170	721340	800220	761570	679110	634430	593070	558070	579750	571470
YGR247W	P53314	CPD1	156930	150080	153180	142400	156680	148330	172360	168360	169510	163170	129400	145340	123940	108020	123240	113570	114570	123160	127700	117200	113360	112830	121790	112740
YGR248W	P53315	SOL4	1356200	1241000	1549300	1445200	1563700	1376900	1653100	1556300	1446900	1290500	1333000	1310200	2594200	2154000	2526500	2223200	2434900	2282700	1007500	862820	909740	814910	1020800	864340
YGR250C	P53316	YG5B	184830	166920	192400	183560	199830	180430	197070	179320	188670	181940	176050	180600	171620	158470	167150	138880	171540	138030	114330	109460	107640	100210	113730	98769
YGR252W	Q03330	GCN5	20186	18936	17123	20177	18146	18872	14763	17780	18158	17445	16789	15938	28201	25357	21672	18590	23636	23995	28679	24472	24170	30103	22088	26093
YGR253C	P32379	PSA5	240680	247180	253860	235530	221750	248020	235900	282780	243860	267280	238430	230220	257350	266540	238330	289280	257460	269180	237300	258090	209610	237280	229440	256610
YGR254W	P00924	ENO1	11528000	14687000	16558000	17403000	14666000	15436000	18630000	17818000	14903000	14962000	14010000	17550000	14045000	14348000	14751000	15050000	13212000	14552000	13223000	12524000	11094000	11022000	15478000	13620000
YGR255C	P53318	COQ6	74701	66876	76864	68785	69295	72186	74614	62456	75133	75793	76546	84027	112490	98594	93935	91089	118210	97829	88478	74734	70145	64476	75527	65644
YGR256W	P53319	6PGD2	1768000	1732900	1929400	1961000	1848800	1964600	1989700	1962600	1905600	1878400	1743600	1837400	3142500	2677600	2689900	2753800	2624600	2802000	1202000	1119800	1091600	1087900	1340000	1073200
YGR261C	P46682	AP3B	56354	59561	56154	58182	62875	63308	61785	70307	60952	70876	59559	56946	46401	55362	47718	55572	53473	61610	75316	73578	65766	64223	67573	68363
YGR263C	P53324	SAY1	28824	25299	24380	24014	30143	26930	29728	25316	26348	28215	23935	29299	26176	30242	30262	22094	28126	24697	33314	31953	28550	30639	23833	26573
YGR264C	P00958	SYMC	216730	208320	209030	220920	217890	217540	232880	224240	220150	215710	218160	219860	234820	224550	237460	229610	226870	226040	333250	323550	301970	304270	324240	312970
YGR266W	P53326	YG5L	204460	200030	193940	200760	215020	213950	209870	219060	199610	206760	173770	185190	226720	225350	219480	228240	231330	225590	247310	240360	206450	209510	232780	222120
YGR267C	P51601	GCH1	142060	138480	144470	132430	160180	145990	154300	143450	145810	133670	130420	138910	145930	120240	129910	115650	120890	124500	144060	146410	129350	136150	159930	122530
YGR268C	P40325	HUA1	68539	59815	71989	69925	25252	0	67988	74447	63656	63101	60354	54614	0	48151	55134	49654	51019	44722	0	50794	22199	45678	0	38706
YGR270W	P40340	ATAD2	51725	53368	48347	51969	47336	54268	46566	44823	51262	55037	53143	48064	41575	50663	49168	50824	51906	43939	66935	61527	58226	57431	66006	60196
YGR271C-A	Q3E705	EFG1P	47378	51493	48851	52136	48596	51396	58484	55528	47005	51728	51152	51472	80876	95858	79619	90199	83791	90321	150310	147810	128260	143380	143480	147310
YGR271W	P53327	ASCC3	33559	28758	29678	26546	29754	29157	30526	27698	30265	26748	30607	28487	21546	27625	29225	30681	30230	22076	39801	34508	34512	33066	35111	34545
YGR274C	P46677	TAF1	42834	38593	40861	43423	38710	43353	48199	42874	33701	43494	43228	37967	45151	44899	47009	41075	47938	35627	57778	47372	58141	48121	57141	50350
YGR275W	P53330	RT102	64926	60179	71100	70301	56183	67613	73498	68493	70071	72976	72413	74242	60585	64579	69366	64559	70966	64586	100830	89315	90497	82151	95982	92369
YGR276C	P53331	REXO1	9946.3	19127	0	14709	7662.7	16149	0	17050	18788	17281	17948	0	0	16309	0	16061	9367	0	28326	33629	31294	25684	16013	20272
YGR277C	P53332	COAD	96959	86314	91061	78611	93965	85509	101270	90598	106370	88004	86959	84448	94981	78449	89432	83465	92624	92561	105970	90369	97309	78677	94612	77814
YGR279C	P53334	SCW4	1108000	1158600	1251800	1336100	1331500	1542700	1400900	1543000	1266700	1303400	1280900	1330600	1266000	1273600	1220300	1481600	1296800	1406800	1488100	1697300	1240100	1469800	1516900	1602900
YGR280C	P53335	PXR1	0	0	0	0	0	0	0	0	0	0	0	0	0	12195	0	14850	0	0	21648	34227	27967	30914	0	34233
YGR281W	P53049	YOR1	10488	14819	12607	10121	13740	18469	17469	27702	13481	0	15322	18002	28323	37655	26166	33984	29164	39283	43909	51471	39738	47006	42159	42453
YGR282C	P15703	BGL2	3229700	3774700	4173600	4443500	3402400	4240800	3972900	4519700	3213900	4164700	3483500	3914200	3832900	3643700	3573800	3862600	3469100	3930900	3376200	3023000	2880300	2746900	2898700	2742700
YGR283C	P53336	YG5X	0	12226	13404	0	7449.3	17862	12535	0	0	16572	15232	11671	17727	18844	26366	16298	27543	14132	40834	22285	35554	26352	38306	23169
YGR284C	P53337	ERV29	135800	153260	177510	201080	150730	211590	242070	202260	208600	201930	260920	261830	287650	258040	260000	264250	264310	266040	355220	364230	327030	317780	366080	347620
YGR285C	P32527	ZUO1	625110	540040	632870	537370	676090	599860	660870	608680	564170	511450	590020	571010	797530	719150	771160	670250	830610	652690	891230	906370	808480	877740	945340	841620
YHL002W	P38753	HSE1	58073	55892	50136	50919	56625	51875	53551	47373	54551	54220	56534	57995	46268	53741	52470	56440	55037	48792	68098	69404	68023	71464	64453	68573
YHL003C	P38703	LAG1	223610	177900	224940	185020	203410	195920	245440	221820	195250	214490	172820	182460	152630	160250	169180	161240	181130	164020	241450	225810	190450	177820	210910	197390
YHL004W	P32902	RT04	25264	30822	20619	27025	23275	26392	20875	26889	25951	30202	24978	25663	29305	28971	26006	29844	30203	28747	32972	32750	29029	27692	33173	32217
YHL007C	Q03497	STE20	34168	31601	32639	32491	36224	35832	21861	33426	28958	32097	26740	41639	34134	36230	34893	44753	37510	37511	51939	53219	49675	53832	41200	51296
YHL009C	P38749	YAP3	92850	1147500	0	120550	274200	2356200	585260	0	290340	886770	159500	0	0	1510800	749330	1436100	754350	1162000	571530	1165200	784460	995400	0	1089300
YHL011C	P38689	KPR3	236800	232490	231440	255090	253430	249750	255760	243970	231810	228350	240200	204170	218720	204800	218260	225170	208310	220650	271960	293580	242120	273260	300350	281860
YHL013C	P38747	OTU2	24366	24388	19563	21467	19529	14647	20457	0	23276	19431	20448	17676	33491	35945	45260	32857	41226	29378	61959	42030	57862	40647	27185	42569
YHL014C	P38746	YLF2	54329	58636	44489	53165	47361	53150	57812	62823	42385	53142	42300	52772	22484	29585	28520	27471	22131	24491	24016	25727	20066	23842	24982	26087
YHL015W	P38701	RS20	1013200	1090900	764000	1232100	1047500	1248900	1073200	1417000	1071100	1252600	1419000	1489100	1096700	1442500	1173200	1409200	1331900	1543000	1459600	1778100	1568200	1646700	759640	1653000
YHL017W	P38745	YHB7	29567	26155	28425	22045	14074	25382	30743	27463	33516	37865	28558	31556	29251	31380	28222	28767	31107	32408	36483	28407	30876	29447	28587	26361
YHL018W	P38744	PHS	0	17462	9384.4	22342	14216	21841	16563	16217	20660	21377	21103	20040	24955	29638	24197	33005	21137	30351	24061	29484	23295	23645	14051	28425
YHL020C	P21957	OPI1	0	12152	0	16087	0	26635	0	24736	0	16028	0	15863	21559	20368	0	15781	0	18400	25422	32182	23779	29407	26433	32263
YHL021C	P23180	AIM17	1248300	1178900	883870	906230	902670	854830	866660	810100	1003700	993850	750980	729110	617200	619530	661740	569440	615090	555190	387000	311360	385510	346840	359310	301520
YHL024W	P38741	RIM4	43443	37063	52644	43925	46123	46805	51252	49146	51487	40724	43527	43016	111800	106880	112730	107490	105540	103730	57621	48256	43587	44252	54188	48731
YHL025W	P18888	SNF6	0	27369	0	28524	0	27793	0	22101	0	26730	34978	31315	0	27584	0	23082	0	22439	0	37062	0	30874	0	35558
YHL029C	P38738	OCA5	33690	18887	37917	21187	38073	17858	42157	0	41427	26625	25614	0	0	0	28628	0	26707	0	41900	0	29165	0	0	0
YHL030W	P38737	ECM29	102660	102710	102610	100210	118660	107520	110940	99347	102480	100720	102950	96258	119820	119820	113440	108040	119200	114090	136020	129700	127790	125160	120390	132130
YHL031C	P38736	GOSR1	96025	103270	88271	100860	101610	106960	92952	97107	104660	108940	106860	106470	111960	147420	103200	121870	109280	135250	155860	165530	154900	167010	150120	159520
YHL032C	P32190	GLPK	65123	69517	75119	77590	71509	70149	55510	58992	71607	62114	64069	60631	88017	95542	97235	94140	94340	98459	47305	49618	48099	46247	45102	45548
YHL033C	P17076	RL8A	877910	1038700	1007100	1104600	1005900	1126800	1144200	1132800	1070700	986260	1210200	1105700	1315500	1391600	1437400	1430400	1389800	1277800	1538900	1610500	1545200	1495800	1587000	1523200
YHL034C	P10080	SSBP1	1082700	916100	1286200	946820	1363600	946430	1231800	918650	1021400	892040	1075800	1117100	1018500	808590	1139000	824020	1085000	934140	645160	595250	691730	591970	733410	516160
YHL038C	P03874	CBP2	47029	47184	43405	46112	43775	46019	53545	48745	46175	50178	36708	43750	34481	30667	33880	32796	33505	31411	39019	36034	34478	32387	41233	35936
YHL039W	P38732	EFM1	80830	60104	75388	64923	77776	73408	70125	65624	78022	69181	64196	61456	68986	58153	67303	63131	72660	63502	98013	87804	97870	88211	93504	85574
YHR001W	P38755	OSH7	461590	440040	456400	449470	463060	475070	469460	452520	423880	453510	419880	412260	382100	369120	372030	352220	366260	383550	315300	309870	286430	274770	259830	283090
YHR001W-A	P37299	QCR10	518940	508590	591170	599260	577470	607170	514230	490210	516170	538310	577690	559550	668610	644590	570370	646510	671810	681640	503510	465720	419110	418290	434290	495340
YHR003C	P38756	TCD1	74532	73197	67143	70670	73051	70136	75262	80784	59660	71978	72238	71305	50429	54770	54956	49971	55364	51259	63416	66765	61814	61382	64447	68462
YHR005C	P08539	GPA1	157660	169410	138790	173880	140550	178080	169740	176660	161980	177210	157470	158180	172720	178940	148810	163830	153980	168820	179710	197360	148310	190990	210370	194220
YHR005C-A	P87108	TIM10	297180	252200	213960	174420	291250	188170	246150	209750	247560	179390	196640	178720	148390	93194	154740	126340	164900	103170	158790	119960	166910	119170	153130	92469
YHR007C	P10614	CP51	141650	118340	132240	116380	141860	123850	152770	141690	119610	120320	108610	104480	162580	144460	173440	151260	182800	146790	348580	260330	318060	267690	366270	291550
YHR008C	P00447	SODM	3260300	3171800	3747400	3429500	3151900	3104600	3696000	3172900	3471700	3671700	2884000	2477100	4666300	3036600	3325700	3004200	3512000	2993900	1695900	1673600	1744300	1568600	2260600	1628900
YHR009C	P38758	TDA3	133480	125110	124560	127800	135940	142210	143330	131200	132730	136790	119150	128890	210170	187570	191400	180980	182850	189810	141390	129190	140750	125320	143930	131850
YHR010W	P0C2H6	RL27A	950110	1207200	1349400	1308700	1245400	1381400	1535400	1388200	1016400	1152400	1387500	1382200	829350	1589000	1561400	1746200	1404500	1357700	1378600	1566800	1481900	1645600	1703700	1687700
YHR011W	P38705	SYSM	77275	80385	64129	69169	69977	73204	70791	74635	66708	78361	57605	67497	53019	44108	41960	42332	42487	39412	37161	31945	30165	33796	38529	39049
YHR012W	P38759	VPS29	93236	70163	78430	70281	92106	71335	88596	65153	85696	68893	69559	66296	91114	70726	93919	62681	85981	59465	92277	57299	86143	54785	77595	57953
YHR013C	P07347	ARD1	89933	115320	91302	110160	89992	113100	93529	115870	95742	102710	103020	104220	118110	117190	95278	123320	83742	112960	105510	117500	97345	118000	117130	119030
YHR016C	P32793	YSC84	173280	198790	174890	188870	169780	187350	195000	217110	175060	197910	194370	189570	193900	149420	169460	150540	166490	144530	127550	109440	98181	82735	130670	73854
YHR017W	P32792	YHH7	141050	124570	103660	116200	128890	125780	127100	118900	133980	113390	114400	107460	175290	143250	151260	137290	159650	145250	132660	120020	126170	108160	137640	112550
YHR018C	P04076	ARLY	1358600	1302000	1335900	1265800	1411900	1307500	1506300	1437400	1272300	1311300	1460100	1400500	607560	539200	511210	565890	540050	520140	599280	630970	590300	547680	577330	547330
YHR019C	P38707	SYNC	704780	714090	705740	689590	710700	728380	750680	719470	679470	679530	684470	679290	797750	753190	739290	734520	744850	761200	1021100	982770	943430	922320	1004800	929320
YHR020W	P38708	YHI0	359390	323280	393880	360610	395590	370390	396690	358990	349020	338430	341990	361480	536720	529730	539070	511530	575790	501270	752850	677400	744790	683390	705810	641140
YHR022C	P38763	YHI2	28481	27861	24670	25265	23803	26577	29885	35104	26675	26716	24758	26430	34848	33040	33192	32945	29354	32107	12219	11147	11252	11243	8622.4	11138
YHR023W	P08964	MYO1	286670	285620	334400	347150	387280	339150	326440	280190	249200	235210	362490	243680	468960	674970	487660	674400	603770	484630	1026900	1457900	1154800	1263800	1025900	1341600
YHR024C	P11914	MPPA	152490	159410	128360	132240	135470	146030	142290	152360	151120	157230	136670	140970	101700	97815	92225	93842	94347	93432	110610	111130	101150	111540	115170	105760
YHR025W	P17423	KHSE	453010	481090	453470	530310	521590	559140	519520	597560	508220	501800	471690	508400	627970	597410	539350	603500	492610	543690	829850	776140	740230	758380	846420	732150
YHR027C	P38764	RPN1	402500	402080	396760	416830	433420	440530	418660	433890	417390	426770	419660	411800	460580	458320	443040	444410	446610	427160	454490	418160	422710	405650	424360	411550
YHR028C	P18962	DAP2	128300	137700	169740	175610	177100	177780	172930	179460	131340	141560	136620	155490	166400	153920	152340	145960	151770	148430	121430	131700	116740	127710	125940	128970
YHR029C	P38765	YHI9	60368	49824	72200	55491	81464	64708	63071	64415	56303	65128	58553	58042	18831	43817	30150	25567	20582	31529	68719	48719	59649	53219	30317	45033
YHR030C	Q00772	SLT2	119830	93294	106100	95249	113980	91560	117490	95713	105960	93110	97678	88027	166810	157510	168450	146550	171990	146890	143900	117740	127570	114100	132760	112440
YHR032W	P38767	ERC1	0	23813	0	0	0	25726	0	0	20920	0	0	0	28748	33540	27497	25548	27857	19221	40761	37955	45488	37933	37983	38946
YHR033W	P38690	YHJ3	52672	55100	54897	59208	58276	59775	76789	63167	64209	55106	56368	61108	52707	53259	50751	41653	48917	42751	24846	0	33999	24594	28900	24671
YHR034C	P38768	PIH1	36691	40958	36029	42871	48638	40667	40761	42096	43051	43702	42133	40327	56893	63874	48910	66437	54260	63753	59599	69641	63543	65787	60519	69189
YHR037W	P07275	PUT2	506380	522640	486680	485710	465190	485250	483460	508510	493750	499560	442850	434380	345470	308400	301460	302990	314190	312620	251480	241650	227070	217620	250820	233840
YHR038W	P38771	RRF1	120830	145740	52880	87175	61269	99250	65797	90852	71309	101390	80909	85592	43193	46468	39587	43535	30990	37415	24606	18063	20355	21543	26060	15279
YHR039C	P38694	MSC7	205180	198350	218480	196510	215370	208680	225040	225610	204370	198370	196160	205530	234440	195830	202360	184610	205080	194710	230730	210650	222860	201770	222990	207330
YHR039C-A	P48836	VATG	368630	378130	276690	324080	265010	294700	255200	320900	318330	367920	271750	308690	263350	403420	370550	366760	334060	338970	251860	281000	271290	295560	227040	287960
YHR041C	P34162	MED20	41040	31445	33334	38938	47380	37567	39780	39306	35341	42059	37057	32856	27165	28063	28214	27674	29871	25215	36809	31645	30998	24895	30727	29496
YHR042W	P16603	NCPR	585340	528660	623070	551500	649740	607250	647640	541440	560390	552920	561320	575620	586590	553370	586940	518520	621390	500210	845510	746500	781960	742990	845160	723840
YHR045W	P38775	YHK5	38081	33505	33516	27237	37267	32446	39678	25929	35664	33764	22843	28754	29334	36692	30338	31106	34677	34665	51325	58834	44168	43779	46612	47955
YHR046C	P38710	INM1	53999	36269	31825	35027	41275	40077	49005	52562	40108	40507	33235	35441	39047	35711	33503	43384	30343	50484	92707	107690	91223	92568	87090	94429
YHR047C	P37898	AAP1	49494	51049	42582	46840	51475	54343	43819	45080	42277	42816	49966	60673	121480	124860	134870	130710	126620	112260	180280	161920	174710	168270	162660	162760
YHR049W	P38777	FSH1	257870	211550	254770	218820	285490	224500	267070	228070	233610	202390	234250	241030	293530	276250	299320	277120	341770	286300	719130	637480	638310	578130	721160	648920
YHR050W	P38778	SMF2	39702	35977	40406	36956	38623	45062	45000	48663	42098	0	41261	37512	31213	32373	33681	39351	28556	29719	39835	45271	40918	0	38054	33921
YHR051W	P00427	COX6	608030	851300	621990	792900	711410	741660	569640	757820	692700	803120	566900	607700	1010900	1053800	874600	901980	920200	897910	649660	655800	648240	618210	699630	619990
YHR052W	P38779	CIC1	94552	94282	90357	92647	84992	87093	98827	85312	90379	94032	92078	83368	136820	131050	142410	123540	138380	130430	194590	192190	195670	201840	208510	189390
YHR056C	P38781	RSC30	28046	26843	29189	31432	25269	29803	33992	29551	33762	29027	35077	34541	0	28286	18198	21719	28570	24543	40471	38415	38986	31532	38079	38282
YHR057C	P23285	CYPB	41776	39823	38272	36453	42193	43716	43182	41369	34251	44369	45997	46333	58218	66104	58317	57087	57020	59610	49506	47077	39530	42326	35729	44694
YHR060W	P38784	VMA22	36171	27940	42154	23843	44710	35465	34420	0	35254	21607	28001	0	29176	18964	42769	20922	43846	0	48478	0	50002	29956	39859	21984
YHR062C	P38786	RPP1	30080	0	24870	22508	0	0	0	32330	26489	0	0	0	32675	23802	0	28938	0	34799	54438	44076	46465	0	48364	33653
YHR063C	P38787	PANE	152500	146630	143390	151070	151850	160430	163340	166920	152000	157930	160020	151200	113170	113190	110610	105430	112590	109730	156280	148190	137900	130520	151850	131480
YHR064C	P38788	SSZ1	811810	781270	921310	912870	797010	792980	946150	994290	795270	764800	859570	843560	1352500	1097200	1060000	1270600	1000100	1268600	1049400	1234100	1081300	1158100	1637900	1307000
YHR065C	P38712	RRP3	167280	119360	116220	88980	136140	115460	126360	99401	115190	103310	114980	96132	246940	249130	236830	255610	274880	257660	570170	499180	499490	494260	478560	500000
YHR068W	P38791	DHYS	213330	213760	215640	223490	235180	224080	224970	225730	210760	222320	254440	234060	288130	273640	248110	269210	261480	257260	417670	399570	408140	382650	398890	375070
YHR069C	P38792	RRP4	53619	56388	53224	51464	55860	59130	54161	49832	47495	52755	45777	49249	67164	57995	59240	62553	63338	65871	97001	95128	83878	83888	92877	86967
YHR070W	P38793	TRM5	36494	34788	38094	36852	35537	33026	38833	39812	37901	33809	30661	38492	48612	49439	51975	46801	45489	53007	72253	78301	42601	76703	65464	77514
YHR072W	P38604	ERG7	84704	72951	75042	64942	73909	65844	82770	71760	68129	67407	66474	60142	92250	83868	87383	72827	89887	76823	110900	89960	92455	86873	102780	82402
YHR072W-A	Q6Q547	NOP10	83137	106160	138890	160130	88250	153990	157970	143290	118090	119510	67990	93300	0	119190	221300	205890	198120	74807	120980	91770	162100	97178	172850	78360
YHR073W	P38713	OSH3	36167	38173	34707	35982	36549	38266	37388	36409	37473	35193	36576	33074	42250	42693	38568	39313	39727	38356	39245	41963	38715	37458	39199	38760
YHR074W	P38795	NADE	338750	324370	304650	342610	349150	369000	365250	360010	359160	341630	340510	335190	298290	280890	286300	268510	281110	286690	274890	264790	259970	256700	277960	256380
YHR075C	P38796	PPME1	43440	45916	47865	47005	48769	54196	52574	52625	52092	51080	45946	48308	37904	31028	37799	25281	37817	24356	20301	21787	27516	20882	37329	19226
YHR076W	P38797	PP2C7	100540	107760	83433	93838	90126	91983	91701	98194	92346	105360	88324	90573	66177	66891	56700	65708	58532	66990	67184	69153	61125	69338	69308	67406
YHR077C	P38798	NMD2	16469	12881	12310	14160	17678	16158	20120	15957	16362	16116	19448	19559	15717	21002	19893	18248	18789	24242	28081	32328	20332	25751	23001	25275
YHR080C	P38800	LAM4	0	0	0	0	0	0	0	0	0	0	17506	0	0	52929	20287	0	0	0	0	21218	27116	21974	0	0
YHR081W	P38801	LRP1	38491	39160	27945	45879	35428	43061	34048	47989	36074	41314	41986	41182	35823	35536	40850	38208	27304	34584	70843	80489	61340	69271	72877	78423
YHR083W	P14693	SAM35	69694	65720	57693	60285	60446	60940	67969	69071	59213	63592	64586	61327	56543	50605	47158	50044	56494	52171	72363	65028	67518	61480	64497	57549
YHR085W	P38803	IPI1	0	0	0	0	27101	0	14891	0	26875	0	0	0	0	0	22518	0	0	0	27207	0	32604	0	18086	0
YHR087W	P38804	SDO1L	1599700	1677900	1899100	1921300	2292200	1331100	1801000	2053100	1606700	1355900	978330	1335800	1207400	1675500	1143800	2621800	1227400	1907300	723930	153220	944800	1075900	144620	137810
YHR088W	P38805	RPF1	20195	21196	17198	20020	19932	21971	32681	23015	34165	20073	17711	17823	37898	35511	29762	39127	33903	43397	81525	78642	68388	66656	74044	70270
YHR089C	P28007	GAR1	357960	243780	466170	278000	437560	310370	435590	393910	279780	228220	217660	209350	361530	388030	307960	393470	330460	275260	364080	559540	314180	378020	337320	317010
YHR096C	P38695	HXT5	993730	843740	1131900	1016400	1097600	884560	862100	740120	860690	766290	940290	916340	383660	330570	302100	347280	331450	319980	186110	163510	160200	153570	157160	146240
YHR097C	P38809	YHP7	103420	135780	114240	146580	103000	131800	123650	140270	127240	138840	142250	134380	219010	258600	192040	246560	207810	259400	113400	119110	99160	101560	78553	101040
YHR098C	P38810	SFB3	94616	107270	98661	111240	101900	117770	100290	129290	103910	103150	112770	114150	116520	108790	100540	104850	104820	111300	118410	125020	113640	119170	132190	121090
YHR099W	P38811	TRA1	64414	55036	57387	53874	68803	53826	57193	49005	51710	58776	55359	62026	54383	57424	49659	49608	56494	50474	68733	68385	65184	65618	68461	68793
YHR102W	P38692	KIC1	0	66312	0	0	0	0	0	0	0	0	0	0	0	34764	0	32511	0	50565	0	53328	0	59973	0	59060
YHR104W	P38715	GRE3	2658600	2340500	2863800	2708300	3068500	2623900	3159800	2869700	2810500	2576300	2722000	2620000	2394600	2056100	2374100	2341900	2277300	2258400	1403300	1260200	1235800	1173800	1524700	1149800
YHR105W	P38815	YPT35	37506	42498	36386	37727	34906	42093	38072	35293	0	41687	0	0	0	22767	0	0	0	0	0	0	0	0	0	27326
YHR106W	P38816	TRXB2	199970	164280	195890	158760	199550	175720	160870	165000	199330	173260	174890	170780	149310	142310	158640	138240	144940	141170	110920	81586	114550	80533	119250	80903
YHR107C	P32468	CDC12	150700	176230	151830	187810	158220	179930	149180	200060	154880	183190	161630	186980	213170	198750	150590	223550	171400	238320	179140	257470	187210	241100	232110	242480
YHR108W	P38817	GGA2	217200	214720	221280	223810	228660	228460	241040	232840	221840	222050	230210	222150	218280	197020	215260	212960	224960	212340	288080	278890	259600	250730	292290	269120
YHR110W	P38819	ERP5	20265	0	0	0	0	0	0	0	27962	0	30776	0	0	0	29805	0	33960	0	0	0	0	0	0	0
YHR111W	P38820	UBA4	63711	70017	70708	79495	70161	83388	77457	86951	73250	76216	82558	84536	73543	68356	62382	67708	66912	66131	82688	84473	76569	75562	92239	80111
YHR112C	P38716	YHR2	0	33414	13470	35285	26256	31406	12257	29530	26592	30897	37516	34062	47396	48124	44315	51543	45232	40719	97456	88859	93118	85063	83422	87827
YHR113W	P38821	DNPEP	245130	206970	241230	202430	273470	210870	238290	215860	238560	219660	235640	219960	234630	211240	241580	217350	265660	222800	211510	171540	182890	158930	191850	152620
YHR114W	P38822	BZZ1	89895	82285	88585	78864	85340	83519	94482	82149	86092	80101	94400	87764	59317	64297	72911	61536	72587	66328	73966	66517	71908	64610	60732	57576
YHR115C	P38823	DMA1	11931	0	0	0	9715.1	7745.4	16119	16884	14534	15258	0	0	15455	13876	16574	0	15837	0	30575	29329	26126	26003	31504	27836
YHR116W	P38824	COX23	52805	122860	98723	81368	95277	83125	111140	93303	90607	106350	94742	63231	0	51616	0	53751	24413	49063	26731	51617	41530	50538	0	47100
YHR117W	P38825	TOM71	43283	36287	44071	35530	39141	35806	45768	36539	34049	38253	40450	39086	38587	33932	36264	33131	35730	33130	43982	35274	40076	36101	37864	34632
YHR118C	P38826	ORC6	0	0	0	0	0	0	0	0	0	0	0	0	5291.4	7974.4	0	5384.9	8616.9	5208	22543	22364	19146	20663	18637	21940
YHR121W	P38828	LSM12	133960	134950	129980	136510	141130	141150	136590	141070	141460	134300	132860	133060	148860	133030	139330	125870	142280	132770	162290	137090	138290	119180	150590	132740
YHR122W	P38829	YHS2	62618	75491	56629	83561	0	111460	0	78270	0	0	68429	79617	0	84785	90237	73074	23001	69772	102740	81618	115330	88513	121400	85758
YHR127W	P38833	YHS7	19271	30605	29869	34037	30868	30098	28452	29703	29404	32447	24738	27662	43149	46198	42083	48054	39438	44652	46183	46199	46251	44711	49438	55135
YHR128W	P18562	UPP	357510	374360	383650	424130	430960	427890	395270	419610	353390	387860	384510	413710	486030	488240	468350	520480	452350	510350	542740	557790	476880	495330	529030	566510
YHR132C	P38836	ECM14	303670	286730	294420	293730	348230	278450	298890	267440	304920	275500	300910	249300	299760	232440	297570	273880	309600	251470	213100	239590	262890	244520	246710	230110
YHR132W-A	Q9P305	IGO2	2514200	1531600	5594900	738320	2102400	2671200	2823800	3449000	2836700	2115900	2983600	3009300	2343800	2378200	2824200	2723200	2967900	2787800	2061600	2530900	2443400	2436100	1945000	2050400
YHR133C	P38837	NSG1	31049	22097	23312	0	28805	0	26054	25371	24670	22763	23410	0	27850	30551	0	0	37586	0	66447	53674	58891	60030	72524	61759
YHR135C	P23291	KC11	93770	107810	109350	118870	109020	122140	112620	120440	104900	116690	107100	114580	104460	118820	107230	122460	106620	118860	161370	161960	158950	153720	148530	154970
YHR137W	P38840	ARO9	47421	54637	48450	57729	49993	52655	64217	72465	58139	60241	52738	56107	52893	55469	49042	53631	57135	58767	90343	91305	76918	82562	93511	89796
YHR138C	P38841	YHT8	937940	1015100	1053500	1209000	1151200	1223400	998310	1148200	1020900	1145400	1099700	1083900	819220	819470	794280	841350	853080	845670	479520	440480	416910	407000	456310	394260
YHR143W-A	P40422	RPAB4	114430	88966	107860	88499	112220	88110	104840	100300	105470	94639	116400	106810	135530	129480	140340	124750	139500	112950	175580	151810	139730	155700	170760	145850
YHR146W	P38845	CRP1	315980	295230	322900	333360	332590	345820	342820	368920	333040	358050	354990	345090	346310	377440	364770	392140	348770	405520	323210	337740	308340	313300	323730	339620
YHR147C	P32904	RM06	50143	74235	0	58790	56908	58789	68888	29556	59268	0	69555	65430	0	73537	0	65330	0	76448	0	62901	0	60515	0	58811
YHR148W	P32899	IMP3	45440	38776	45773	31913	48176	34498	46819	30735	48708	34116	51718	43304	0	56935	76889	54042	68788	59876	112920	78160	91240	90026	94939	98823
YHR155W	P38851	LAM1	64549	53161	66620	37935	70671	38046	41094	26914	61312	36783	19458	36206	55516	42281	42668	19364	68674	48063	27626	25129	34250	34702	27460	0
YHR158C	P38853	KEL1	110960	97782	120240	103520	119030	110980	121430	96921	118980	106970	115060	101050	112190	94279	112730	96805	115930	92101	119850	101600	111140	97992	117540	96353
YHR161C	P38856	AP18A	50594	50999	46653	48681	54255	52226	56528	51648	49853	53189	56297	55659	33639	47497	37047	44374	46257	51934	42346	39808	37434	33723	28067	37905
YHR163W	P38858	SOL3	427280	377250	472610	407560	468190	408360	500770	426240	429920	387760	385050	367200	292710	228750	254170	227220	252660	261130	352610	294830	327600	240570	327510	229320
YHR164C	P38859	DNA2	175170	259550	182770	218350	335920	169970	259350	345170	217040	281460	250000	172780	0	141430	0	0	261930	163810	246060	198300	201730	167860	124670	137210
YHR165C	P33334	PRP8	148410	137440	168340	205340	220320	190550	224500	191750	179720	167750	187010	181340	122070	132360	140190	152680	159460	140380	180960	183260	157390	155390	145910	128300
YHR167W	O13539	THP2	40476	43122	38243	51531	39768	47170	44036	44362	42138	46695	50145	50105	44335	47159	36490	40227	40214	38409	57534	47676	45131	46921	61851	49787
YHR169W	P38719	DBP8	23417	24476	10390	23173	22101	22307	0	24595	0	19350	0	0	39030	38877	24293	42860	0	42653	38910	47586	41618	49642	46406	50102
YHR170W	P38861	NMD3	58237	65634	56920	63976	54206	59618	52126	58591	63251	59027	58207	59069	103540	110400	113070	109700	109410	110230	189390	180030	189350	174590	183340	180910
YHR171W	P38862	ATG7	54952	63000	54028	57061	65098	54674	58065	55169	58752	54085	55078	56116	51685	51929	62811	57554	58152	56495	43210	28572	43920	17629	37502	31742
YHR176W	P38866	FMO1	25223	22179	25866	24510	24977	27607	27749	25220	25640	24919	25083	22239	36617	38998	40814	37201	47990	37470	108090	97877	101440	97895	113110	104330
YHR178W	P38699	STB5	0	47337	0	0	0	44975	42299	0	38514	50534	0	0	0	0	0	0	0	0	67024	0	0	30974	0	51070
YHR179W	Q03558	OYE2	2739700	2565800	2914500	2707200	3062300	2677700	2958600	2769700	2814400	2460100	2696200	2628100	2113800	1954900	2202200	2149000	2120200	1845300	2609300	3371100	2879500	3167100	3164900	3451300
YHR183W	P38720	6PGD1	1321800	1351700	1358600	1444400	1368500	1420300	1475200	1513100	1304000	1365500	1336300	1425500	1198100	1058500	1166100	1164300	1195300	1068500	1146600	1056700	1133000	1044100	1197000	1019900
YHR186C	P38873	KOG1	32648	25737	32948	24007	33719	31697	30455	21375	31662	26498	25687	22213	26611	22930	31796	21966	32798	24015	48637	32203	42861	33241	42400	36598
YHR187W	P38874	ELP5	43117	35804	38451	33868	37905	38133	38264	30021	45648	38986	42110	41933	47752	46575	43067	41057	41588	46223	86504	83226	74721	79029	77670	76921
YHR188C	P38875	GPI16	69749	96610	79504	96253	78288	96342	91604	100360	84011	97581	86092	88079	94376	103650	78785	102390	91181	103440	106860	113450	96770	100040	94159	108020
YHR189W	P38876	PTH	45946	47048	0	0	32381	34885	0	19912	40446	45179	0	37323	0	41244	0	34575	39230	28650	36369	47560	47243	37168	36812	42542
YHR190W	P29704	ERG9	726290	727580	716560	750750	731100	678180	776730	781370	753280	734490	769370	748170	833420	786790	764310	769320	749670	774250	844480	778640	722660	720310	858240	748470
YHR192W	P38878	LNP	44041	38096	37652	39113	32406	50948	32941	43751	47732	40218	49823	41203	32113	45991	44419	41366	52976	44676	59856	54444	62835	58386	51586	51602
YHR193C	P38879	NACA	21439	73706	36127	0	53830	36611	0	67835	50217	103540	150230	201450	214280	85636	99486	203680	0	201230	75761	111050	22160	173880	38621	134490
YHR195W	P38881	NVJ1	32152	26420	27158	25110	31798	25387	26860	24800	38214	34605	30396	27528	49608	53704	51988	52104	54107	45501	30817	32020	28204	28437	24078	27160
YHR196W	P38882	UTP9	47439	37659	35364	24556	34887	27359	40663	31400	40718	0	20607	28029	67426	62032	69056	60563	73161	57620	100270	88533	115080	83642	103720	104800
YHR197W	P38883	RIX1	35210	24795	24105	24864	29459	25277	32258	24066	31081	29270	22375	18861	38261	30655	40007	31045	33007	31977	72146	60550	72005	57506	72220	74328
YHR198C	P38884	AIM18	115560	117510	108620	121870	109000	112640	124420	138550	120130	108780	99042	97078	102710	103210	95181	104410	85446	109870	74821	70158	63585	64036	76654	73804
YHR199C	P38885	AIM46	81051	76385	90779	84874	91938	88511	89194	77623	90206	90991	79226	76704	114030	95860	112570	90900	103690	90458	119840	103030	126360	102330	120440	97062
YHR200W	P38886	RPN10	256650	273350	246570	260570	268550	289720	262050	231210	257900	267930	305230	288480	284590	301980	286650	280550	302290	296070	305970	292100	290500	303990	318260	284550
YHR201C	P38698	PPX1	168730	145560	174140	154420	182750	168430	186540	173250	171200	152060	157270	154710	118190	109850	119820	117290	135990	109980	192500	167060	170700	160360	191060	165300
YHR202W	P38887	YH02	70309	59885	67003	64078	71692	65573	73498	76324	65785	65144	69911	65314	109780	96747	95665	92195	87946	97223	49555	41867	44833	43506	55580	48895
YHR205W	P11792	SCH9	32848	70083	61305	75004	65617	69283	0	77952	41668	0	69860	70457	72636	75552	78838	76145	75580	81181	123250	126910	105960	111250	122500	112800
YHR206W	P38889	SKN7	27637	0	35881	0	28563	0	23005	0	0	0	0	0	0	0	0	0	0	0	0	0	0	0	0	0
YHR207C	P38890	SET5	0	1638.6	0	0	0	0	0	0	0	0	0	0	0	0	0	0	5268.1	0	25446	17542	16548	0	20979	13759
YHR208W	P38891	BCA1	4820100	4048300	4736900	4099300	4291700	3777900	4862300	4578100	4510400	4159300	3256100	3208600	1335000	795300	1158300	911240	1004600	937900	1233600	1033000	1191900	1128300	1136800	956100
YHR209W	P38892	CRG1	87576	85350	91286	100050	97587	104140	87960	106380	96621	97810	90767	91092	213520	209390	201980	203820	198480	202430	112140	109770	95792	94151	100320	99283
YIL002C	P40559	INP51	43324	41928	40892	38229	45694	36046	40814	38755	44520	34802	42898	39287	35637	28541	29958	28273	35825	27464	48587	39971	38072	27893	43652	39057
YIL003W	P40558	CFD1	0	14781	0	0	0	0	0	0	0	0	0	0	0	0	0	0	0	9585.4	0	0	0	13896	0	12641
YIL004C	P22804	BET1	38715	31791	33258	29721	33131	31366	38076	34466	39645	37533	23973	26424	47938	49017	45593	47380	45762	47274	42748	44305	38395	41852	39067	38804
YIL005W	P40557	EPS1	168720	184310	152840	182270	151040	180210	178720	191850	162010	191220	155330	178650	162980	169070	159680	172110	169180	172320	163520	166810	159160	170110	160810	169230
YIL007C	P40555	PSMD9	69453	64236	66207	63160	71164	75164	71411	52641	70906	62262	73227	66124	86298	75508	80085	80021	80282	83264	54424	56953	64867	56783	61567	54365
YIL010W	P40553	DOT5	213670	200050	186350	211740	234320	225760	220790	211840	197040	193660	206520	208280	159310	148470	138850	148330	131120	135160	143340	133110	119820	127740	129050	124420
YIL013C	P40550	PDR11	35124	28327	26302	26723	31942	31196	28327	23403	27297	24227	26877	28166	54485	44059	53839	40763	56375	39612	30977	21446	24460	22607	22192	19226
YIL014W	P40549	MNT3	37475	37720	37584	35419	39312	34663	39926	30132	39722	38430	31142	30016	25967	20553	24347	21045	30276	17542	27413	20036	24475	25364	27805	21022
YIL015W	P12630	BAR1	32715	0	0	0	0	0	0	0	0	0	0	0	172810	169660	181090	165270	191750	163730	196780	170700	176200	148720	182640	159140
YIL016W	P40548	SNL1	59143	54380	46336	58455	61170	70329	44670	56626	54647	54482	66995	67716	85450	78874	82557	79817	88175	73482	137250	116950	124550	114520	111900	110550
YIL017C	P40547	VID28	46622	42229	44987	45039	47655	43352	45967	48801	43335	50771	36332	40802	35100	40244	36097	37805	38126	35466	32864	28821	25866	25768	24470	29994
YIL020C	P40545	HIS4	38409	36243	36834	37201	40653	40819	38268	38961	33464	36186	36297	37915	41285	44085	43533	47256	41754	43206	63496	66033	51383	57945	66470	60086
YIL021W	P16370	RPB3	207000	175830	209870	156670	218090	160570	180780	144910	194120	142680	168140	160540	188960	142040	176740	138410	181670	128770	169890	141180	184850	163390	165380	136560
YIL022W	Q01852	TIM44	264500	257010	222010	224450	228270	234870	233170	242410	228590	247580	214780	208290	172740	177190	177030	169430	180730	172420	212640	201020	197800	193000	209550	195390
YIL024C	P40543	ATG45	18014	24322	20560	25857	22919	28651	0	27042	25308	30200	26585	0	47942	39715	41662	38614	41167	42587	20763	25058	18136	17801	24506	23499
YIL026C	P40541	SCC3	29397	31928	28913	40199	29829	42936	28874	32290	28231	28234	28628	28546	30318	48559	45987	45942	48566	48687	53322	40071	55180	53020	47326	54138
YIL027C	P40540	EMC5	66042	79439	62172	75372	66481	79972	54512	79590	59010	78447	64832	81381	94777	75008	64047	83052	69034	84309	99296	111500	86629	100140	101750	106700
YIL030C	P40318	DOA10	45607	46642	37872	50547	45975	53393	50191	44150	44832	51706	51320	51313	63083	69279	67628	66362	65699	59314	102340	91905	90453	83907	94772	91429
YIL033C	P07278	KAPR	956080	928810	931140	949010	887920	854710	899900	859050	1015600	980460	907500	875880	1123600	1017500	1117500	966910	1080900	898590	762260	659500	719160	699360	758440	624410
YIL034C	P13517	CAPZB	356560	326500	349450	339890	389920	356010	392000	337100	385930	354430	299090	297690	240340	235980	232730	236500	262450	232670	267320	246660	243720	223380	229120	224000
YIL035C	P15790	CSK21	60449	62689	62365	67262	56574	66303	73708	74631	65220	65252	57382	57411	56888	58154	58852	58982	59609	65211	98103	88955	84216	79022	93428	83541
YIL036W	P40535	ACA2	23675	33078	25551	24346	23225	22140	24493	32850	23814	32571	32821	27133	29845	32283	30260	36484	32109	26884	36368	39808	39913	43799	43762	41037
YIL038C	P06102	NOT3	280640	272860	286230	283300	278040	267040	291950	250190	266860	273820	289890	262320	277790	273190	239670	227520	270710	255480	400160	370380	311250	328350	378560	356480
YIL039W	P40533	TED1	62925	67481	56843	66381	68238	62066	72231	81612	65483	70641	67102	71635	74136	68472	62826	70907	64182	74744	81144	81294	69057	66843	68145	71140
YIL041W	P40531	GVP36	1189900	1192900	1158900	1263900	1257000	1277400	1224500	1374500	1163300	1217800	1238800	1254900	1282700	1297300	1164700	1257500	1190600	1351200	1382600	1363400	1187100	1234800	1265900	1329000
YIL042C	P40530	PDK1	23154	29610	29096	30462	24536	26230	26030	29982	27330	31877	29786	30254	0	29944	0	30792	28773	32509	27353	25137	0	20881	21693	21373
YIL043C	P38626	NCB5R	184290	155680	195940	163650	204540	178610	211800	201170	192370	159570	183300	184600	253640	205390	210050	194610	204830	192690	201370	198630	194240	199300	192940	197330
YIL044C	P40529	AGE2	69529	45587	58078	45673	70619	48981	57166	59988	58216	46923	44211	25327	40535	32814	33907	0	30373	0	22353	0	26009	30392	23952	0
YIL045W	P40187	PIG2	0	42262	26958	36831	0	44824	0	44834	33740	44702	46033	40384	0	30294	15614	26486	18576	26534	56844	34774	39517	34756	0	36808
YIL046W	P39014	MET30	6437.8	6734.3	0	6411.7	6799.7	6504.5	6803.1	0	6588.5	6329.3	7624.7	0	0	8244	9515.3	9280.3	11339	0	21900	18364	20188	18346	16925	19659
YIL047C	P40528	SYG1	45506	48664	66338	47868	74756	52117	65290	54770	49326	41531	50191	45292	69674	73757	76416	62382	73727	47937	112800	90610	98492	95657	110700	87680
YIL048W	P40527	ATC7	50001	61152	54720	63451	54528	66786	58287	62313	55251	65157	58945	56007	51238	56354	53708	59691	56365	58857	63657	72031	66235	67171	66319	66069
YIL051C	P40185	MMF1	2215700	2322900	1742600	2047700	1852600	2158900	1619600	1973000	2021700	2263500	1621000	1781100	1364400	1340700	1349300	1335700	1250200	1323000	1242200	1235700	1248700	1284400	1136900	1179600
YIL052C	P40525	RL34B	488820	512600	562990	583450	438930	484450	643550	804440	601400	533760	487990	474310	1321700	909930	601850	1166700	669790	1277100	692670	939280	796750	912660	1068000	873470
YIL053W	P41277	GPP1	3139900	3952700	3126900	4026200	3228800	4049600	3619100	4545100	3440800	4147800	3621200	3706000	2881600	3456000	2731000	3472200	2903600	3565900	5070200	5515600	4440800	5223300	5053700	5164100
YIL055C	P40523	YIF5	103490	99126	113010	104850	115830	113660	111550	107570	101380	100590	99677	93316	84336	79815	82403	75896	88364	79900	75981	75330	75005	68760	56263	66995
YIL057C	P40188	RGI2	34853	34392	48620	49435	48405	47568	27813	18314	29800	28758	42520	41634	18826	21356	20712	17680	14274	16886	0	0	0	0	0	0
YIL061C	Q00916	RU17	28352	19463	24667	19880	28385	22328	26908	21956	28943	17023	20800	0	21985	17423	23291	16014	19854	18131	25136	24495	24957	22162	24868	20407
YIL062C	P40518	ARPC5	520850	498960	552900	487060	579390	504140	566820	498220	530060	496730	564460	508500	479400	414310	477710	394150	519320	364350	501190	440060	480390	418900	460270	399160
YIL063C	P40517	YRB2	140750	153240	134540	142490	133110	157870	137980	140020	135910	150580	128210	120850	183250	169630	147960	171060	164000	185530	142230	174170	151240	163870	171270	167910
YIL064W	P40516	EFM4	45982	65347	46754	68283	54165	81988	57650	58940	48678	75090	58558	62879	73297	76464	68758	74370	65875	50059	81867	109800	86443	68583	90637	94413
YIL065C	P40515	FIS1	460550	505880	429170	427240	432470	482530	399040	406960	408070	474280	384210	361360	302830	398380	371850	336960	374300	352670	220330	299370	135370	269430	156200	223890
YIL066C	P21672	RIR3	41937	35497	39485	42363	52482	43256	39831	25243	44210	46607	26998	27120	0	22955	0	19857	31789	19022	0	0	0	8715.5	0	0
YIL068C	P32844	SEC6	46725	41734	32585	31439	52045	42228	39223	43636	38454	41591	38876	35995	40937	36691	32639	40600	32539	42596	43563	30387	31642	25787	38141	24566
YIL069C	P0CX32	RS24B	1423900	1689300	1558900	2074700	1641600	2040400	1965300	2169700	1775100	1998800	1433600	2018100	2262500	2406700	2254200	2663600	1960000	2687400	2096000	2438200	1990800	2450200	2521300	2359600
YIL070C	P40513	MAM33	702640	685130	605720	611050	648660	622480	760240	699890	629300	569150	595050	619250	335700	306730	316890	342380	335140	321970	292440	256230	245930	245900	268750	255120
YIL074C	P40510	SER33	251760	274330	245100	280740	238680	291480	256730	311000	260040	256700	286500	278980	640260	791540	699370	740710	698180	790190	1326400	1390100	1261600	1287000	1322200	1500300
YIL075C	P32565	RPN2	340700	380630	346650	415270	362700	419490	344100	436730	357020	406400	385480	390770	404820	419970	368630	406640	369020	401510	353490	386940	346310	353620	379220	366870
YIL076W	P40509	COPE	340740	349850	348640	334590	333200	358450	357140	347850	359560	341870	344290	332280	356420	336890	308570	316420	307860	330580	287310	265760	324400	305510	378660	284320
YIL077C	P40508	PUP1	83829	89778	83742	75304	86420	82176	82570	85265	84781	83212	82738	83387	45965	58261	51878	53681	58252	52819	56442	53226	47919	53262	47012	56423
YIL078W	P04801	SYTC	548310	488630	515940	505030	570260	521210	581170	541710	521160	491170	453960	458940	524710	492170	530770	490430	527840	497770	611380	612810	596780	591210	613180	575650
YIL083C	P40506	PPCS	174220	164490	184340	168070	187510	171750	190150	178170	173730	169090	167150	164280	145140	134090	149540	134260	153850	135510	168230	176100	163840	145220	182270	160270
YIL084C	P40505	SDS3	48728	45408	51075	45999	52287	47464	40399	48319	42199	47164	46939	43942	28350	29879	35552	27833	36964	29503	45861	36926	43537	38889	43425	37070
YIL087C	P40502	AIM19	76404	182380	136900	235350	122770	124090	0	362200	0	185590	0	190200	436380	368170	321830	422590	140070	410480	146480	150110	168760	178500	0	159010
YIL088C	P40501	AVT7	0	0	54110	0	66477	0	54839	0	0	0	0	0	113010	0	113670	91433	100830	105670	99476	0	115300	0	130680	90406
YIL091C	P40498	UTP25	40644	44443	38108	42991	40683	49473	42234	46204	36268	44097	43382	44847	51777	53394	52993	57582	53395	58501	81810	79437	69972	75167	81130	79027
YIL093C	P40496	RT25	35258	25975	31915	24432	34100	19606	0	0	33037	34802	27074	30947	0	28861	27241	23896	30405	14778	0	28607	18275	20229	0	28437
YIL094C	P40495	LYS12	693800	745240	602960	655110	646640	692170	720210	745450	697550	701900	647800	648490	450240	418000	407160	416030	384770	398920	598630	641060	571300	619440	563600	541910
YIL097W	P40492	FYV10	52444	50198	56063	53637	53402	51214	55288	51994	57785	57319	50018	40579	46730	41291	42607	37634	48001	41750	35507	30053	32740	34478	32504	31720
YIL098C	P40491	FMC1	36914	49478	40189	47582	33657	47955	41357	57459	40782	47847	36828	41122	23948	33186	24851	30746	19174	31617	17684	21514	20362	21667	0	20483
YIL103W	P40487	DPH1	0	0	12466	0	11165	0	12041	0	11682	10151	10508	0	22504	19587	23899	21910	22213	20778	38597	32373	36513	27911	39873	32155
YIL104C	P40486	SHQ1	0	0	0	0	0	0	0	0	0	0	0	0	0	0	0	0	0	0	39482	0	32713	0	0	5070.7
YIL105C	P40485	SLM1	130320	120410	125340	109180	122450	119930	104380	96535	122050	114970	112170	107020	62240	88156	103300	89068	99981	90700	101390	81483	87504	79840	85999	81628
YIL106W	P40484	MOB1	60190	47958	114680	0	93692	0	83420	96897	44044	34798	0	0	66063	67625	67165	54211	69272	79568	86014	0	46705	0	49205	32932
YIL107C	P40433	6P21	88368	79886	87581	84969	91516	86970	88410	73808	83950	79611	87756	85435	142800	129270	131020	128580	130530	121730	72809	65012	59266	58991	70912	63192
YIL108W	P40483	YIK8	181680	171690	172100	179160	188930	191270	181730	191640	184020	195930	181970	182810	218210	227320	197170	215080	208930	205490	224560	228280	205450	209290	199230	210400
YIL109C	P40482	SEC24	275330	272960	273880	285560	296640	290060	291060	300470	269170	258550	254220	282790	308260	299290	300340	295140	314440	323250	303740	284820	277620	271350	300420	265160
YIL110W	P40481	HPM1	65762	66986	68951	65138	73741	74987	70558	66999	64994	64378	65153	58243	75775	67659	76541	67773	80947	69089	113920	103570	104820	97877	109270	104580
YIL111W	P00425	COX5B	100920	157790	142390	187520	133540	191610	152470	187620	149980	181560	153130	148710	154470	172300	161890	170220	153630	185130	134510	125170	109260	115150	134080	112500
YIL114C	P40478	VDAC2	184650	184560	165370	173490	169530	195300	239090	153550	203240	158960	199220	164220	145300	167190	149350	149490	117540	138000	173530	211160	205080	208850	207960	224940
YIL115C	P40477	NU159	110710	110920	104000	118070	103180	125700	104680	125870	108070	122760	131940	123200	110150	126740	112390	114360	109620	112880	150040	163010	133610	162220	140830	151990
YIL116W	P07172	HIS8	264640	283690	219170	259970	226540	261150	309240	309180	246760	280180	241630	250630	239700	223160	231880	231030	215400	211650	402250	369870	372990	360610	363160	344620
YIL118W	Q00245	RHO3	275680	263500	248960	252170	274760	259590	265120	289230	251910	245140	294980	268660	246870	238690	234140	233010	233080	256560	304960	305280	303610	293100	342130	291950
YIL123W	P40472	SIM1	44722	208270	66850	198070	72236	217830	84011	211640	129830	211210	203730	202780	27422	131580	79438	148900	68476	133930	62656	189950	125500	168000	39569	155280
YIL124W	P40471	AYR1	181720	215550	219660	216920	167300	216600	199540	210150	201610	274720	243680	219390	171810	189370	167800	188070	161660	186430	153250	172710	156180	160630	166220	179770
YIL125W	P20967	ODO1	909980	832450	869640	744250	862780	748700	861910	725710	846410	779230	711300	709910	1081000	942200	1061500	905510	1087100	914640	627850	549820	590410	559810	650510	598470
YIL126W	P32597	STH1	110080	104490	102240	105410	112670	112710	124140	115890	112640	104310	102790	100770	100820	95652	93740	90012	106660	107030	149860	131010	123610	124900	150850	133030
YIL127C	P40470	RRT14	210750	312810	126200	140000	163350	223530	112640	126100	146020	218450	101570	73188	0	0	0	0	0	0	135730	108310	144860	123240	0	85788
YIL128W	P40469	MET18	38589	46509	38489	44230	37987	44972	42702	45729	39663	45438	43270	43189	44238	46851	45388	42875	46755	46325	72417	71358	60532	65603	67836	69512
YIL129C	P40468	TAO3	9325.5	10233	8459.4	12194	11141	11418	8715.6	8164	9765.1	12255	11850	11785	0	11095	11938	8402.3	10578	8047.2	15661	14075	14305	13251	13161	12318
YIL130W	P40467	ASG1	53224	54123	46961	49256	43482	51803	55526	54681	52812	52872	51805	58145	42757	42452	46075	36414	39860	42175	57532	49407	50754	45900	55104	44919
YIL133C	P26784	RL16A	487370	472880	424840	539980	475750	475890	552300	508430	519600	500560	497860	474640	543720	657400	556500	586220	461520	579780	732000	646540	644620	667880	577880	563130
YIL135C	P40463	VHS2	41470	32284	0	49439	28988	35437	36533	18127	29655	42522	42861	48172	52505	61406	22723	57400	0	54133	62084	36349	43812	51753	0	57170
YIL136W	P16547	OM45	1359700	1662500	1464800	1838000	1396200	1730500	1489400	1781100	1513300	1747100	1687000	1679100	1526300	1760700	1542800	1943900	1508300	1992600	739380	972300	732660	907020	773020	944480
YIL137C	P40462	TM108	117790	105840	121540	111020	127640	115350	127040	113590	125100	114440	105360	105310	113530	95845	103230	96486	114590	104590	161760	128900	132000	122000	165070	131180
YIL138C	P40414	TPM2	336130	319730	339850	316650	355070	356760	341460	325420	334450	327030	365200	334230	327160	368860	357000	346640	352910	360130	415590	383660	368030	355870	352850	360040
YIL142W	P39076	TCPB	187880	186870	176570	194150	197720	181620	190910	189070	183540	187940	191820	204000	273860	235130	240470	242670	217810	235780	271670	258450	258980	275670	296850	269660
YIL143C	Q00578	RAD25	34173	35730	40214	31539	31453	37023	36339	31648	39931	38501	37306	29085	30359	34751	38866	32812	37612	38778	45009	43184	43102	52063	35888	39631
YIL145C	P40459	PANC	25275	31188	22002	28231	24201	37535	19220	37611	27431	33427	27527	32490	42810	61315	41325	49373	36554	57997	64261	95826	57692	83753	79327	94599
YIL149C	P40457	MLP2	376860	351960	377080	371800	409390	400330	387480	363740	372920	379520	388010	383390	271460	292480	291220	288520	283950	255900	457100	398110	399160	390040	413500	383480
YIL151C	P40456	ESL1	0	0	0	0	0	0	0	0	0	0	0	0	0	326170	0	0	0	0	0	0	0	161320	248380	0
YIL153W	P40454	PTPA1	45521	44840	49295	46282	46614	47249	54831	45699	44278	50537	49275	57488	29085	33717	40905	36855	37614	36453	54827	48699	38228	48761	49740	54209
YIL154C	P32351	IMPX	144980	119080	161630	145320	162680	138210	170930	140480	157680	141560	138060	146890	150580	133820	129570	139650	144360	134210	106250	103810	103650	99628	117910	108570
YIL155C	P32191	GPDM	723770	705570	768310	750230	753710	757880	808790	797980	709890	723760	689690	683870	824890	777640	771250	774550	730850	732020	503750	486080	444390	444680	476630	461220
YIL157C	P40452	COA1	47837	83949	23941	110060	0	103240	0	132920	83610	104910	76000	97643	0	71802	61827	83824	0	80683	0	64049	44009	58543	0	57240
YIL160C	P27796	THIK	122800	114280	113120	125010	115740	128360	110910	114790	122350	124090	108080	105760	328990	305860	295840	293360	302280	293730	160630	143610	148800	135190	146970	136040
YIL165C	P40446	YIQ5	36904	30775	43844	33170	41554	36287	51576	38021	40526	34299	35595	32648	0	16001	0	0	16703	7250.1	31984	24456	25086	0	0	12756
YIL166C	P40445	YIQ6	0	0	0	0	0	0	0	0	0	0	0	0	0	0	0	0	0	0	0	37691	25507	33929	0	45727
YIR001C	P40561	SGN1	55918	49262	59677	51826	65082	56854	59753	62850	52997	44294	53588	47975	44893	41644	43122	45424	39754	37816	26213	25767	25617	27686	32534	27590
YIR003W	P40563	AIM21	131960	129260	116230	121150	100600	97041	123100	121610	124370	111510	97398	110260	142170	151570	167890	146730	158580	137290	188320	147580	161870	137860	174840	132040
YIR004W	P40564	DJP1	75884	87062	81679	86635	87129	88946	86672	84931	78655	80411	83005	83745	82856	94120	77648	84937	82197	87008	108580	112130	99283	104030	90994	111350
YIR005W	P40565	IST3	27665	24356	29573	24472	28717	24736	31278	0	24980	23926	26839	27663	22435	18538	21515	19654	20762	21220	23627	20870	25698	21118	23481	20610
YIR006C	P32521	PAN1	195100	210860	206890	240510	205850	220020	228210	258460	208770	229050	217260	237300	269310	266050	245520	283770	235340	275210	274370	335640	269290	299750	325700	339850
YIR007W	P40566	EGH1	72498	61486	71143	61549	69524	68272	71674	59265	22159	56584	65095	60358	23470	49959	58972	46326	55041	39624	39846	30227	30860	34094	17572	32031
YIR008C	P10363	PRI1	439890	387480	369100	353320	415960	431930	352950	449210	368040	352740	326490	290720	263750	325690	324090	291240	318480	311090	431930	311280	379790	320530	249590	327800
YIR012W	P35184	SQT1	146500	77564	176940	89923	149620	90416	151680	0	120230	0	134980	0	153020	59422	160240	112970	163200	86937	176620	117730	225370	137300	261140	149270
YIR021W	P07266	MRS1	65235	49246	54869	26768	61967	33218	44728	38011	56567	39243	38485	26010	19105	21499	26076	16656	31747	17997	24879	0	29469	34323	0	23322
YIR022W	P15367	SEC11	115960	109520	103680	102000	118570	109500	106520	103150	110530	96208	98599	76483	97530	78864	79298	76345	95752	83999	82212	61680	79088	54857	91647	48802
YIR026C	Q02256	PVH1	44297	45138	49113	45759	45909	50561	64029	42775	49884	51027	57358	47548	49404	51727	52786	54218	50469	47438	79160	74507	67524	67361	70315	63691
YIR033W	P40578	MGA2	0	0	0	0	0	0	0	0	0	0	0	0	29221	29969	26366	21162	28592	25107	37156	44837	28654	37128	45800	43838
YIR034C	P38998	LYS1	264030	213700	239590	213650	262540	229180	268080	234290	229850	193130	197400	195400	188350	167500	176970	166960	163720	164770	420450	398870	431460	374790	358000	337510
YIR035C	P40579	YIV5	251750	179370	195400	153750	147850	109770	173730	115800	219600	213810	119410	163670	147150	105230	144090	108510	147520	96467	149820	102430	199230	172210	224420	149310
YIR036C	P40580	BZRD	313500	331970	313070	317350	297050	311180	322600	350220	324470	301460	306190	295190	355210	321760	329020	340680	294830	340490	224690	242400	221880	219510	240440	228320
YIR037W	P40581	GPX3	487640	415240	724130	587130	561150	497060	696900	602640	582800	510340	390470	472080	731390	560320	522150	441730	526420	436900	282980	226780	243230	205770	375480	194910
YIR038C	P40582	GST1	1157000	1117800	1081900	1268100	928930	1346200	1240700	1446700	1365700	1423100	1212600	1259300	1736500	1814800	1789600	1836400	1726600	1899300	1046000	1049200	806920	955690	827740	1070100
YIR039C	P40583	YPS6	1855.2	0	0	0	0	0	0	0	0	0	0	0	31018	33067	34947	24522	34365	24255	16245	11005	9595	0	0	0
YJL001W	P38624	PSB1	522620	523830	518490	573860	586220	553960	613420	562160	567470	541730	548570	573560	540440	570670	556900	518190	502080	468140	396950	372530	382760	398550	429210	382060
YJL002C	P41543	OST1	164980	159730	152260	134730	164830	150060	170820	181080	164360	143400	131040	152240	180280	151770	157530	146460	156390	150890	185960	172650	156780	145880	201540	156530
YJL005W	P08678	CYAA	73776	88428	103730	79921	95854	69927	69177	58815	96604	87313	88949	78096	5054.3	6484.4	0	0	0	0	3072.3	0	4885.7	0	0	3076.1
YJL008C	P47079	TCPQ	359390	381520	351410	380450	376570	382870	380680	373460	372530	383150	377430	371370	423990	412130	382430	399700	403640	403600	579950	571550	530620	529830	545190	523900
YJL010C	P47077	NOP9	78908	72612	83480	70858	77107	71222	79138	65018	79580	75091	71987	66609	84777	86753	84730	88833	84223	96089	133410	127530	126740	112350	125100	117730
YJL011C	P47076	RPC9	0	17786	0	14429	0	20704	0	15124	12081	14890	17222	14927	33996	25387	19620	19547	24510	28609	31693	42001	37575	41385	29302	41627
YJL012C	P47075	VTC4	68028	83587	73565	81324	77826	91948	85312	99545	72485	88892	81325	86425	109470	100570	106370	104640	111900	97300	134190	148070	131530	131700	153700	132660
YJL014W	P39077	TCPG	212490	238070	235620	259000	219940	247170	217770	260920	230530	258880	234560	240410	248240	271430	240700	265580	229710	273380	297670	318620	290200	308110	325460	317890
YJL016W	P47072	YJB6	48698	24827	46057	24340	47638	26964	43025	0	46679	31391	33164	23255	48810	26372	49841	30300	50901	0	42399	19751	31119	18811	33547	0
YJL020C	P47068	BBC1	175420	183170	174800	196760	179180	195290	196260	197660	183240	191790	196340	194890	210150	218970	207120	215850	215400	214950	194030	194350	181380	177430	181450	178640
YJL024C	P47064	AP3S	46787	29136	54256	83982	49745	61972	76494	75639	47632	65398	43424	53103	68240	0	0	56948	53797	64622	82382	77128	67713	58258	92662	0
YJL026W	P09938	RIR2	478680	473370	533720	491600	474190	427080	533260	467240	512680	498240	515360	479490	724010	546300	569920	519020	583930	501530	573060	461460	496810	445590	531320	469860
YJL029C	P47061	VPS53	97911	83240	98915	97299	106270	98981	101200	90129	103300	94806	119130	96384	90623	58398	92488	52586	117250	70644	115910	80918	91633	60213	99582	67749
YJL030W	P40958	MAD2	109530	88471	91934	94338	102530	108850	115330	110580	0	0	71369	95746	0	84865	0	82905	0	93418	0	102790	119370	99957	122810	87756
YJL031C	Q00618	PGTA	4039000	3949700	3853600	3877500	4105500	4073800	4568300	3913100	4242000	3559500	3626000	4143500	4888800	2811900	4197500	3869200	4062300	3227000	4270600	3633700	3819000	3112500	4001900	3117900
YJL033W	P20448	DBP4	20576	18245	17568	16090	20810	16518	18489	11803	19375	13641	19011	16150	50666	42781	43474	44962	48290	44085	112250	89088	94949	92153	119810	86930
YJL034W	P16474	BIP	1376100	1528600	1369400	1590400	1439100	1702100	1469500	1560900	1336600	1564700	1511200	1512600	1622500	1747200	1562800	1785900	1487300	1865400	1782500	2164300	1779500	2082500	2016900	2131700
YJL036W	P47057	SNX4	100280	84360	94873	84448	108760	87508	92868	80309	89516	82449	86388	77043	89554	97305	96605	82295	106850	88212	104030	85934	91928	74797	75240	76223
YJL039C	P47054	NU192	72099	64991	68797	61984	69564	63083	73830	67606	68502	65295	66047	61310	62313	60729	63883	56790	65875	56266	87873	71266	78224	72496	77200	74747
YJL042W	P43638	MHP1	142470	135640	134290	148900	151580	158990	159030	156820	147210	149260	150160	147450	116110	123470	123050	124840	140340	120980	118160	107260	103730	99609	112450	99948
YJL044C	P32806	GYP6	47391	47454	43563	47488	46700	47114	46303	51821	45221	49517	47531	43510	44250	45825	44803	46046	44841	45154	59972	52663	47699	50342	55294	50809
YJL045W	P47052	SDHX	39682	33271	38299	24258	35566	29260	37459	32788	33018	30826	26914	31398	96301	67959	78815	74931	110050	67310	29987	33909	27031	21598	28406	20447
YJL047C	P47050	CUL8	21292	27465	22139	29776	32336	26588	24393	23130	26710	24699	22786	19260	0	9885.5	22303	16626	19664	18630	0	10340	11506	19576	0	16140
YJL050W	P47047	MTR4	70759	62193	59472	56290	68972	64001	72064	61668	64042	64481	61533	60680	79523	76891	77326	74096	82585	75309	119260	106570	109960	100090	119310	109860
YJL052W	P00360	G3P1	17255000	17375000	17723000	18540000	18573000	19363000	19157000	23792000	16853000	18638000	16796000	17728000	12359000	11200000	12727000	12423000	11578000	11967000	8552000	8687400	8227500	8495800	9877400	8602900
YJL053W	P40335	PEP8	86069	54289	66453	50592	73019	47383	64613	46446	63262	66525	50338	55846	64472	63080	70338	53116	69870	60189	42934	58392	63637	66878	48282	57849
YJL054W	P47045	TIM54	77370	76741	68140	69705	71538	74037	77471	81901	74984	71733	65132	63247	47693	43100	46618	45311	46585	45064	59298	59681	52077	53103	51062	54467
YJL055W	P47044	YJF5	418840	343890	407260	304140	390030	307870	439600	294360	387540	314890	336660	315140	492620	365310	492340	352220	556090	367350	948470	636050	834560	639220	866680	691270
YJL056C	P47043	ZAP1	0	0	0	0	0	0	0	0	0	0	0	0	0	0	0	0	0	0	0	12841	8720.8	11255	0	12606
YJL057C	P47042	IKS1	30428	31044	35970	35163	37483	35882	34659	35169	32312	30931	34274	31942	53905	47198	58025	46491	55610	57753	21487	16528	18943	19608	13959	18435
YJL060W	P47039	BNA3	88105	87414	85739	86414	90492	92144	86346	84322	90184	95807	84431	82241	172950	163550	168550	156440	174360	160490	269360	265320	260970	258170	334410	281050
YJL061W	P40368	NUP82	66822	69640	63949	67866	69882	72147	65708	79749	66450	70817	68697	66738	74185	65799	63287	62631	64257	65150	72780	69072	68001	67221	74374	69658
YJL063C	P22353	RM08	44143	30460	45343	38695	46067	38587	49955	35822	39731	32808	51487	39223	41306	39660	43338	36342	42125	34144	44347	30942	35000	31564	37677	32289
YJL066C	P40364	MPM1	470180	459270	406250	404740	410510	353650	391920	332070	395870	403520	302320	289420	316930	247410	228220	224830	232010	255330	177170	173610	142810	154390	165240	161890
YJL068C	P40363	SFGH	209060	187700	207330	186860	227550	222140	221580	189810	206630	192100	187320	195540	211220	184170	198460	181870	205010	163480	121970	111400	136870	121850	107810	113090
YJL069C	P40362	UTP18	25724	21822	19796	17692	25472	20982	19273	16607	20613	20837	25125	25285	53636	55933	50248	52275	57836	55165	96452	88942	88311	85911	93553	88636
YJL070C	P40361	YJH0	192630	174010	195630	184320	203870	180260	207810	162630	175990	170520	167850	164560	173710	170710	180950	159100	187080	139870	131930	110130	104040	110950	115640	115700
YJL071W	P40360	NAGS	92022	77173	71068	76701	82151	72200	92497	69546	94645	85366	90097	73406	71510	61725	66550	64446	57139	48035	104600	75726	96738	75245	89159	69004
YJL073W	P40358	JEM1	18287	17724	15795	19682	16265	21145	17553	14336	18876	18309	16231	19266	24333	30492	20615	27205	25859	27228	30832	29865	25629	34667	29132	26697
YJL074C	P47037	SMC3	38486	37110	35769	33389	39249	38292	47434	39480	36948	37298	40608	32251	38228	39584	42785	36813	50215	37231	51888	26476	44678	40535	37014	38886
YJL076W	P47035	NET1	106640	115820	103380	96179	104670	96978	112230	105580	113540	113260	94216	91584	119570	128760	130930	122570	139540	125300	216330	189500	183020	176850	189690	187550
YJL080C	P06105	SC160	8243800	8235500	8308700	8480900	9041600	8691400	8943100	9000200	8311600	8271100	9050400	9137700	7462400	7316600	7359000	7476900	7263300	7625000	7255500	7836800	7038000	7121300	7842000	7753900
YJL081C	P80428	ARP4	133570	138680	131520	142080	138320	148680	149770	146080	126380	152070	138900	141560	97275	108220	93399	114240	103800	113240	130140	128570	110340	113980	117500	129710
YJL082W	P47031	IML2	125670	121710	124810	125520	135280	129870	146340	142260	141900	127170	127280	124190	103520	100650	105350	105280	106260	102070	85092	83744	78783	78570	76334	75603
YJL084C	P47029	ALY2	58029	46340	58071	53512	67292	63616	56679	59095	59377	63475	63507	64204	51779	59037	73348	63726	60969	57488	50864	47966	49060	43570	44478	46060
YJL085W	P19658	EXO70	42961	38091	40597	38968	41701	38805	45576	45061	42476	38931	48365	50411	39667	38523	44730	39256	40442	37237	45743	44235	44028	39775	42971	42971
YJL087C	P09880	TRNL	178320	195440	198920	178710	214170	194860	238060	197140	211020	165650	205450	176160	215920	167360	214030	189200	221040	169560	246380	163350	223020	164870	248870	190770
YJL088W	P05150	OTC	467400	482050	442820	459000	451170	456620	481940	445130	450030	412800	395770	382730	417140	432810	419230	404600	421510	384030	578740	568880	568280	571160	529130	520140
YJL096W	P40858	RN49	50425	29954	18390	0	20004	0	18170	0	36145	21800	0	11184	31074	34169	29104	0	34118	0	30968	0	38100	32761	27899	14583
YJL098W	P40856	SA185	31437	34842	34599	29738	35899	35368	0	38254	33140	34934	35448	31260	0	25925	25705	25676	31857	38355	67296	56819	56171	52321	35624	54621
YJL099W	P40955	CHS6	22001	56078	23556	32727	33235	34944	27944	50287	22124	28520	22218	23667	41038	39640	44361	36053	46086	43874	39293	38396	34425	33429	26730	31807
YJL101C	P32477	GSH1	362620	333920	402540	393030	422120	434630	396380	380730	400200	403460	442570	422640	588130	521490	554840	547770	578670	576850	664390	608490	631300	585590	671640	649510
YJL102W	P39677	RRF2M	34801	31934	33222	33642	33482	31371	31568	29752	31786	33069	29211	30029	37427	35940	38074	32135	42225	31941	36226	31296	30629	29973	37528	30031
YJL104W	P42949	TIM16	120950	123660	77974	73694	84462	78184	94105	85902	105450	97975	73944	67081	73783	69824	68726	69074	64927	65722	87473	74898	67484	74755	80448	80769
YJL109C	P42945	UTP10	586300	533050	554930	565850	603050	562000	634080	579380	582230	561220	546590	575860	772610	772280	780130	756020	770750	726310	1233300	1185000	1103100	1066100	1205700	1123900
YJL111W	P42943	TCPH	283450	256500	275820	269540	297130	274380	308760	252000	269880	271020	255470	245530	283540	254570	293750	245070	289960	241240	354640	314330	330200	302000	350080	292340
YJL112W	P47025	MDV1	98662	94932	93189	86302	93393	79988	90942	86384	87232	83846	98192	99205	114100	98244	93238	89265	102160	83374	58933	47654	53987	46656	50438	45377
YJL115W	P32447	ASF1	171820	197420	140710	216380	140730	208010	182650	199740	170170	212230	251990	242990	140990	189540	133810	184130	141350	183270	134870	207880	161200	200550	68321	188430
YJL116C	P46955	NCA3	0	45003	0	48592	0	46140	0	47717	31454	57381	43361	41943	0	45219	0	50298	0	43369	0	62906	26453	47401	0	52449
YJL117W	P46956	PHO86	55385	45526	59657	54769	61038	48632	55509	48559	58816	47254	46270	53722	53584	57631	58843	48735	62722	45189	90083	75192	64629	63241	84064	71152
YJL121C	P46969	RPE	127630	166450	139010	188410	144810	180570	138370	151350	123390	168850	120290	145070	149120	155190	133690	182140	105320	177350	128290	210630	135800	194100	153910	199240
YJL122W	P47019	ALB1	0	0	0	0	0	0	0	0	0	0	0	0	0	0	0	4992.8	0	0	0	28770	0	26677	0	27987
YJL123C	P47018	MTC1	299560	332810	290190	341370	311060	352520	346560	327120	322770	329710	332930	310530	349860	313560	311460	296860	328170	304650	356620	372270	328870	292240	375900	326380
YJL124C	P47017	LSM1	103780	97728	86202	84474	110130	97113	103470	91944	109050	97205	98239	90435	83092	77395	94211	82411	95277	65767	78235	68008	91532	77658	71720	57637
YJL125C	P46959	TRM61	59798	53696	59335	57136	65184	57333	61601	59307	58320	52772	61581	58695	71653	65539	72514	60486	68209	59643	99252	98146	89152	87183	103990	92919
YJL126W	P47016	NIT2	26670	20794	25844	21296	28122	24770	26567	23643	24648	21775	24897	23330	32877	29149	27528	28221	33339	26937	30079	25545	24908	21546	26327	23817
YJL128C	P08018	PBS2	274220	255320	265480	269010	302080	279110	259040	256840	240500	238330	316490	336700	196800	292260	244070	262590	282190	288140	332580	364140	317710	361840	264480	337600
YJL130C	P07259	PYR1	607590	600820	631650	625680	652370	646330	665540	662590	626390	615760	626650	648160	649590	623900	617700	613930	612930	624600	872550	824570	806810	763560	869680	770200
YJL131C	P47015	AIM23	37942	35881	36774	38662	38805	38254	40311	34303	36609	35633	31538	32894	32519	32738	37023	30805	38664	28939	28537	26401	25218	24438	28919	26828
YJL132W	P47014	YJN2	180760	166480	177880	186520	195500	204580	198940	202900	180430	187170	167350	167940	224140	208650	221430	203260	218030	227650	148210	142980	126350	130800	128080	123350
YJL133C-A	Q3E7A3	YJ133	14552	41351	9513.9	15175	18122	17151	0	21959	24328	35185	29067	26332	0	11399	0	0	0	0	0	0	0	0	0	5830.3
YJL134W	P47013	DS1P1	0	0	0	0	0	0	0	0	0	58383	0	0	0	0	0	43924	0	0	0	0	0	0	0	41141
YJL136C	Q3E754	RS21B	174230	96148	209530	92343	203230	0	142860	0	99538	0	77492	37256	0	0	199490	0	247930	0	128440	0	206650	87826	256050	12051
YJL137C	P47011	GLG2	131780	116170	134160	130390	140320	132160	121880	101120	124330	113650	106010	114660	315330	301390	301110	271160	305780	231810	92791	67088	69655	52081	95690	79910
YJL140W	P20433	RPB4	195560	191630	176700	228060	205140	244920	221820	198660	183450	193470	211530	196580	265700	223850	239270	202060	240260	216390	220230	221190	227420	226000	260210	219820
YJL141C	P14680	YAK1	153780	166350	149980	183370	153710	189860	166120	176700	164950	171260	156560	163700	196130	198480	188730	210120	184510	215170	136610	128020	114190	124910	127960	127380
YJL145W	P47008	SFH5	216680	200710	222000	214530	225170	220030	234170	209150	212660	216800	199690	207880	209070	172270	197630	171790	189170	168870	262270	245300	232530	222000	267430	213960
YJL146W	P46958	IDS2	72778	57897	75189	57139	81211	64477	79188	50873	69554	54573	62229	65830	57284	46333	58304	40374	59675	45625	59645	48596	57673	46137	55102	43380
YJL148W	P47006	RPA34	50213	43581	44743	35869	71799	38735	51741	48254	47190	52013	40719	53747	67193	64740	69884	67917	84094	65149	114850	98647	117990	105710	115100	102080
YJL153C	P11986	INO1	89195	84862	91554	101620	107210	108730	93682	84858	99657	107650	90708	101440	273460	276230	265010	287380	303780	311890	161170	159410	159850	160180	143030	160570
YJL154C	P34110	VPS35	89159	92553	82923	92425	80844	91558	88642	91285	86326	104370	92886	103060	97674	98665	81925	93802	82005	94555	93922	92424	85368	89495	94293	87363
YJL155C	P32604	F26	97078	101140	98320	111960	96270	113150	94963	104290	97360	103180	108530	108810	129610	133640	133090	138460	135800	136090	90309	99804	81851	96734	94932	95626
YJL159W	P32478	HS150	200770	531200	2461300	0	1570100	0	2157700	0	1169600	912540	2318800	1477200	2254100	3128900	2320300	2329600	2802400	2030200	2556400	2351400	2635600	2361200	3011600	2288600
YJL161W	P46998	FMP33	149100	109600	136500	107610	155320	143780	114880	83489	136530	134960	0	129880	177170	210700	223740	188690	222060	181590	132020	111980	115640	108660	114400	103900
YJL164C	P06244	KAPA	76283	85995	129860	88428	97515	89327	130540	121120	52102	84576	98636	108360	136840	107040	124340	105550	110160	94224	0	48604	45872	58406	98257	52798
YJL165C	P38970	HAL5	154240	187120	135460	179360	146560	208090	153910	224310	155000	183060	156310	174740	161210	192090	159590	194440	172600	188710	119850	142420	111400	165240	92082	140560
YJL166W	P08525	QCR8	177150	0	215530	0	232120	0	198740	0	35646	0	0	0	186590	0	109380	0	240140	0	0	0	0	0	0	0
YJL167W	P08524	ERG20	1651400	1964900	1846500	1966500	1942500	2134400	1968300	2009600	1883500	1960200	2011000	1954400	1385100	1387000	1286400	1519300	1289400	1446000	1566500	1514000	1410100	1459800	1363700	1447400
YJL171C	P46992	TOH1	609440	604820	630420	638390	696080	674240	624880	613390	537450	552310	571640	672030	708790	635740	732450	698800	780970	700190	716590	777240	718650	783540	657320	733520
YJL172W	P27614	CBPS	376370	363630	466310	437670	441320	476910	461020	487370	380670	373110	424710	418340	364940	344400	339330	352490	322050	326550	339770	326770	296740	313590	356750	322750
YJL173C	P26755	RFA3	223300	202860	213720	208720	230760	216310	244900	235710	223880	218640	232960	232030	277610	260460	245710	259800	266980	278210	285310	264530	208100	227070	253110	241080
YJL176C	P32591	SWI3	190910	186880	215390	163160	217400	205970	223720	191460	208630	211940	169220	185890	118360	151180	157140	146240	169020	156880	235510	245970	222410	230830	196300	220480
YJL177W	P46990	RL17B	589030	514360	572070	591260	585110	583820	564920	508410	531760	507740	607530	621360	548530	595630	557940	563930	598580	510430	604620	599500	506300	583390	574330	559580
YJL178C	P46989	ATG27	289700	292050	284090	261430	303400	311770	301600	278970	279220	274820	260290	254120	289260	271990	286440	271250	290700	289360	278510	264340	270970	259850	253010	247030
YJL179W	P46988	PFD1	94434	122900	54860	154450	67648	128900	130100	169730	89260	134310	114910	136910	38077	105760	72389	138470	155620	105850	81041	137740	97173	91542	0	155920
YJL180C	P22135	ATP12	62728	51624	50028	48932	51509	43069	62405	51091	50867	53614	50515	49537	34399	35151	33313	35366	34371	27834	24450	21794	24333	24245	27128	15604
YJL183W	P46985	MNN11	122600	123960	117600	118210	128900	127990	135450	124690	129010	123900	122110	121390	108380	119920	115700	111690	131150	122100	160890	152580	145430	135440	152830	142250
YJL184W	P46984	GON7	124090	140280	120440	126490	126590	135120	150210	152080	132290	132490	136800	134390	118120	133300	123280	125470	123320	130830	144200	147860	128540	134360	141940	136990
YJL186W	P46982	MNN5	58802	57079	64994	60941	63680	70018	67277	58909	65353	66472	57825	61303	97044	87272	90619	85315	99778	74769	63562	59657	57761	49878	58533	47817
YJL189W	P04650	RL39	394700	331660	409230	345530	462900	396680	490140	358320	382490	330590	311880	301760	452830	355890	505770	332810	476690	296830	539460	383060	456140	345390	495180	363300
YJL191W	P39516	RS14B	1615600	1836600	1753600	2038600	1538100	2048300	1774400	2048500	1694400	1874000	2351200	2181400	2561200	2873500	2274300	2526300	2236100	2755400	2790100	3048900	2999900	3268700	2734600	3099000
YJL197W	P39538	UBP12	44640	41080	38525	43176	39671	44044	45243	47024	44496	42610	41386	40691	34729	35590	35999	31029	38115	29690	40200	34186	39271	29824	34462	34828
YJL198W	P39535	PHO90	0	0	0	0	0	0	0	0	0	0	0	0	0	0	26209	0	34635	0	70203	56865	47409	61220	27881	45786
YJL200C	P39533	ACON2	79889	68420	55385	56377	56909	53271	67463	70652	60453	64774	39731	40003	124540	112290	112220	101270	98065	92280	142190	132080	131870	129050	137700	119150
YJL201W	P32525	ECM25	0	0	0	0	0	0	0	0	0	0	0	0	0	10002	0	0	12894	0	41651	31026	41209	37140	44935	34040
YJL203W	P32524	PRP21	0	0	0	0	21898	11210	0	0	14212	0	11911	0	46554	0	11613	0	0	18200	23911	0	23019	0	12281	30986
YJL207C	P39526	LAA1	22815	24756	25938	23275	26203	27028	31844	28545	25655	27557	28749	28124	26080	23373	24012	29016	25361	25653	32354	33430	26708	28751	32163	31957
YJL208C	P08466	NUC1	74203	73809	70776	73650	71861	83249	76527	89811	72160	75535	65459	81092	98177	98497	99757	106900	93782	109520	143440	134550	121590	124790	129500	129360
YJL212C	P40897	OPT1	0	0	0	0	0	0	0	0	0	0	0	0	0	0	0	0	0	0	34225	0	30613	28644	31770	32463
YJL218W	P40892	YJV8	69126	32005	0	0	0	0	0	0	0	0	0	0	63238	0	71845	0	65807	0	96142	0	94939	0	83368	0
YJR001W	P47082	AVT1	32882	41758	39411	48271	23397	39896	0	51469	42970	58053	53595	49899	66865	58989	49465	57603	56885	56441	58721	60271	42528	57474	54428	58817
YJR002W	P47083	MPP10	18741	18187	17823	17987	25017	19497	25900	18577	18417	18019	22268	20232	32223	32825	34916	31382	34049	32903	49364	56369	57985	50461	59478	58587
YJR004C	P20840	SAG1	1149800	1358800	1376800	1491300	1355400	1403100	1293700	2098100	1201300	1567900	1602800	1633300	0	0	0	0	0	0	0	0	0	0	0	0
YJR005W	P27351	AP2B	53385	51052	50799	50423	52154	56084	55371	56072	48843	56249	48537	48231	39859	43866	38838	41519	43134	38419	53893	58892	49847	52180	53356	54147
YJR006W	P46957	DPOD2	21908	38271	21562	26672	17706	38083	25108	34538	26387	36806	29495	29521	31727	28129	32186	34239	27988	33482	36792	54363	35859	46066	53542	47281
YJR007W	P20459	IF2A	577440	554800	490900	524870	440650	423090	504750	537530	529360	587440	503690	505970	592850	564430	609180	572720	584930	582500	814800	727500	725850	706760	793130	725350
YJR008W	P47085	MHO1	170820	170770	193680	192930	199400	194270	177420	176320	180090	170890	181890	189410	277600	315710	280700	282740	274070	256670	138770	127430	135250	124090	128510	119650
YJR010C-A	P46965	SPC1	213250	169730	201910	157710	221570	189450	239260	197090	196380	182350	171610	180330	143530	128110	152480	131400	146120	111860	146320	99767	124080	118320	97679	91605
YJR010W	P08536	MET3	11550	6760.5	7598.8	9354.9	10872	3550.3	5438	0	9489.6	6664.2	8269.7	0	479070	455520	523450	499030	642400	518820	1854700	1611100	1829500	1654600	2070000	1894600
YJR014W	P47089	DENR	145140	130320	137690	126890	118490	112190	134960	106590	119150	138490	135300	131350	145000	139290	155250	115080	126890	102770	137960	131070	123700	132720	136290	126780
YJR016C	P39522	ILV3	926000	896330	749330	770510	756010	777230	816600	895410	802950	836980	675540	711370	413830	371940	358860	348590	328890	356350	410500	392880	386970	372320	392790	337780
YJR017C	P22696	ESS1	345570	319080	330320	319270	376970	344530	362040	314040	308240	318920	326480	327010	286540	271790	285860	271040	313010	293840	371380	361030	337880	360700	382730	374100
YJR019C	P41903	PTE1	120130	121050	87006	123910	95552	141280	107660	109020	107170	127110	113880	113900	99365	127620	105820	145310	108730	140370	91594	140640	84478	114130	61238	121160
YJR022W	P47093	LSM8	35997	18935	0	0	39227	15752	35391	14049	30365	0	0	0	22992	0	19441	0	0	0	15374	0	0	0	21066	0
YJR024C	P47095	MTNB	55101	39840	51515	39670	23755	43292	45776	36392	47319	36809	47105	45425	42710	44459	45312	0	46951	55270	41265	0	42547	0	45365	40026
YJR025C	P47096	3HAO	285040	188960	279930	202680	295530	204940	296940	227790	267970	213440	231210	202300	156810	125540	171140	127350	146910	87659	141180	81941	136540	113780	106840	81799
YJR031C	P47102	GEA1	51584	55614	48600	36554	56360	51787	58190	51829	61957	34780	48435	55495	0	37451	0	0	51187	23880	58218	43812	47988	40821	36595	43380
YJR032W	P47103	CYP7	13360	71352	0	63045	32473	68226	0	52386	58041	61427	67353	57440	0	62318	46699	62226	0	66419	58862	81891	72564	76318	0	71716
YJR033C	P47104	RAV1	74718	65998	69103	69235	73085	71624	71123	69899	71889	69070	69515	69295	69317	62181	62481	61145	63845	60751	64642	62123	53516	52289	62160	55092
YJR034W	Q02772	PT191	125030	189670	119800	155240	116320	169800	119010	172680	134930	165960	154680	147130	33032	90880	64537	93558	62035	93155	55130	90364	77758	80095	28601	86236
YJR040W	P37020	GEF1	32436	28271	31136	26191	34094	25472	36021	20570	27657	28472	34509	32940	22741	18311	23603	15376	23149	0	36389	30971	34359	25874	26806	29059
YJR041C	P47108	URB2	33246	30255	28763	29004	31248	32964	30819	26883	29153	30023	25522	23738	40639	37613	38096	36478	39362	36958	58260	53954	51331	48696	58279	52512
YJR042W	P46673	NUP85	75972	70700	74233	68746	74139	70978	78357	81345	67105	75210	69002	70569	61955	59472	56720	57698	64155	62964	86468	77436	81935	73443	91768	79525
YJR045C	P0CS90	HSP77	3205200	3484500	2498500	2793500	2637600	3032800	2805800	3227300	2745500	3029800	2900900	2957700	1477400	1813100	1449800	1747500	1509700	1753900	1406000	1547000	1381500	1602000	1371800	1588900
YJR046W	P47112	CDT1	22852	24382	20454	26634	24553	0	19992	23792	23150	19623	79072	0	22044	35148	33811	38827	38307	14931	100980	189850	82488	167350	87294	180310
YJR047C	P19211	IF5A2	13646	0	0	0	0	0	16481	0	0	0	0	0	101370	73460	107690	50443	133780	52273	206390	143230	165380	136210	211270	147060
YJR048W	P00044	CYC1	505370	481750	403270	404110	476350	516750	410290	464940	441080	418860	445050	413750	234430	297060	252520	263220	253980	256940	181750	178440	165100	147040	148260	172570
YJR049C	P21373	UTR1	65525	76056	58934	74946	60741	73815	62346	72277	59938	69394	68243	61843	7609.9	63899	57514	64498	53346	64558	55845	62054	64070	62174	24350	55717
YJR051W	P21375	OSM1	114430	100530	96999	89114	110730	95996	110300	87584	117930	105900	99459	93289	106530	97730	102260	93134	104150	94551	91935	82872	85321	82648	93993	83842
YJR052W	P06779	RAD7	28930	34525	31501	0	33452	30855	29624	0	30203	0	24445	21664	14953	0	25326	0	4300.1	0	0	0	16921	0	0	0
YJR057W	P00572	KTHY	0	49078	0	50298	0	54346	0	0	0	48275	54921	55607	0	39832	0	47596	0	47251	0	49601	0	42986	0	43227
YJR058C	Q00381	AP2S	25979	14448	14739	23903	22170	0	23058	11248	19637	23898	0	0	0	0	14286	18537	16690	19518	24423	28775	20681	24043	0	21404
YJR059W	P47116	PTK2	203020	181540	211150	202670	218510	211700	210060	220510	215150	203260	211230	217560	228070	215520	209160	210140	212840	199070	204540	183130	173150	171080	210080	197160
YJR060W	P17106	CBF1	55775	107300	63438	95969	57677	102740	57390	91036	76289	111330	124030	105420	47444	79041	48348	77957	59842	85317	83868	119270	72639	110520	79182	121200
YJR062C	P40354	NTA1	23178	27229	21417	23245	24617	25813	24213	22986	26023	26677	24998	19954	33710	28848	29771	27550	32249	28967	39073	35187	39459	33665	32766	35338
YJR063W	P32529	RPA12	64093	67179	63365	66597	57926	56061	62916	63920	58405	65541	68041	82315	90872	96044	89903	90974	96684	80296	91026	94842	89911	88988	102680	76936
YJR064W	P40413	TCPE	174410	175290	187600	214490	185390	199460	220030	254890	206430	194230	195960	199890	254250	233340	228030	242930	216030	240190	251120	263990	256620	253610	302010	253460
YJR065C	P47117	ARP3	476560	483530	476320	483370	475680	491160	476120	547380	412740	472250	475850	499570	470720	459540	444580	452130	452230	432270	415980	358590	346790	343070	400040	375210
YJR066W	P35169	TOR1	109280	95549	93723	83230	102340	94174	122950	90482	104410	114290	0	83741	87671	121620	112200	114360	128510	105740	150370	151360	151120	119100	132850	152080
YJR067C	P47118	YAE1	15923	0	16978	0	0	0	21469	21801	0	0	17570	0	26014	27358	27276	28823	24785	26123	38748	39478	36673	36184	38203	36166
YJR068W	P40348	RFC2	79410	77381	67228	75281	82134	79496	83064	76731	71233	75368	75069	76156	101280	94803	99941	94064	105130	90435	140490	113730	124460	109930	121710	113260
YJR069C	P47119	ITPA	122680	152570	133590	172940	137910	166590	155270	191080	135810	165080	125000	140080	149870	147760	129300	140610	139250	143490	162700	170420	147440	162700	161720	160560
YJR070C	P47120	DOHH	139260	110420	137560	114520	144210	113660	146270	106540	123240	110160	120530	122740	241210	218840	239480	202180	265190	204290	324300	272210	300230	277670	335410	262350
YJR072C	P47122	GPN1	75165	87997	93351	99275	91438	101430	87005	90060	77706	84807	111470	93902	107520	115890	86812	111110	103470	108430	126150	138740	134300	129390	122710	138010
YJR073C	P05375	PLMT	504600	500650	462150	524440	546960	471240	550170	607250	0	502380	448520	407790	455520	480560	449440	473090	449620	531560	531110	433840	413650	342610	515760	367040
YJR074W	P47123	MOG1	233430	265830	211700	249820	213360	252670	204340	197530	209930	250380	0	208390	227200	265700	214850	242120	205330	219880	221080	264420	195900	234950	229260	220520
YJR075W	P47124	HOC1	100810	102410	100790	110570	103720	115440	110770	114490	98088	111690	112040	109270	94733	94965	88924	96092	94818	103520	122730	119930	109280	114140	103730	119890
YJR076C	P32458	CDC11	105120	91546	106120	100200	107380	104380	110940	101160	113320	104110	102830	103310	97390	107130	111840	108400	108450	112560	131990	100940	121040	99472	117470	111720
YJR077C	P23641	MPCP	1680100	1686300	1777900	1730100	1731800	1819500	1986400	1832500	1717600	1778000	1594500	1639900	1650000	1467800	1605800	1402800	1599300	1389600	1772800	1587800	1555100	1506000	1785200	1569500
YJR078W	P47125	I23O	18683	0	23628	0	22705	0	21628	0	8308.7	0	0	0	0	0	0	0	0	0	0	0	0	0	0	0
YJR080C	P47127	AIM24	116380	93557	76328	67481	78479	71321	73916	79250	91690	86427	59402	61503	80290	70967	68035	67833	72177	68148	59122	52073	52586	52164	65171	53740
YJR083C	P47129	ACF4	12524	13136	0	13441	0	14194	0	9019.2	11142	15320	11401	8202.7	18613	21780	22673	18167	18911	15293	35041	32764	35904	35783	35935	36684
YJR084W	P47130	CSN12	287370	287540	280280	296590	282160	328090	302840	328050	292650	288910	295710	296900	244520	212630	204180	238950	237650	218180	329130	331820	288490	301790	353360	302670
YJR086W	P18852	GBG	68223	76685	69667	75023	72745	76371	65637	71372	75407	76876	78004	76886	54650	63815	61884	64089	61558	61827	70261	71223	66356	64130	54820	65849
YJR088C	P47133	EMC2	245690	218480	206600	209370	226190	230800	216540	178830	217360	210080	207380	211090	193030	162490	176630	163900	193560	182390	247300	230160	215050	196810	273100	204790
YJR090C	P24814	GRR1	17000	0	19448	15049	0	0	18784	0	18271	18332	0	0	17804	12680	17298	19443	19441	0	0	0	23863	0	28872	0
YJR091C	P47135	JSN1	51630	52748	52203	54843	57215	56107	55088	49046	56013	52778	61126	58429	44944	49720	55222	45563	51684	43986	86592	73426	74853	66001	73142	72853
YJR093C	P45976	FIP1	0	0	0	0	0	0	0	0	0	0	0	0	0	9872.1	0	11515	0	0	0	0	0	0	0	13953
YJR095W	P33303	SFC1	31045	36955	36061	48134	40431	57122	30687	31992	38323	51703	38994	35739	126990	128390	122690	130060	113200	130480	86631	88355	88671	89705	87016	94255
YJR096W	P47137	YJ66	1217100	1314900	1267600	1443100	1358900	1474000	1279600	1275900	1311100	1302400	1330800	1254200	2631200	2616400	2476900	2540000	2518200	2494900	1111500	1150500	960490	1011900	967330	977620
YJR099W	P35127	UBL1	126060	136830	128810	146240	134190	148870	124930	138010	115450	119810	120310	122110	107840	96053	109760	98786	102820	103140	92466	76668	100160	70019	107250	65916
YJR100C	P47140	AIM25	114450	99466	126050	86807	124320	92655	130680	64192	105520	77952	80635	59109	89650	47203	85920	43221	91681	63025	65779	42382	56491	42620	72069	42975
YJR101W	P47141	RT26	0	37200	10512	62891	71760	51964	74678	58509	65965	16729	43191	19638	12303	28368	0	32527	0	39906	0	21375	16968	20260	0	27330
YJR102C	P47142	VPS25	38856	25498	35898	23458	41243	30485	36385	0	34660	23725	22550	19392	21462	0	21885	0	28067	0	11964	0	13698	0	0	0
YJR103W	P38627	URA8	284630	278970	280490	300030	312810	312470	281180	296760	275650	297210	290800	309650	317070	334180	296140	348570	291850	336990	207180	241950	193460	228070	223920	239850
YJR104C	P00445	SODC	2748600	4242300	3217400	4713200	2744300	4286800	3075500	4653600	3335800	3860400	3420600	4453000	4043500	5124100	3631700	5416700	3263400	5821800	2279700	3369900	1937300	3276100	2602400	3256300
YJR105W	P47143	ADK	717930	856140	872860	871420	857120	889620	893200	921480	722660	810060	900760	768570	837530	828210	724470	876410	742800	764960	760410	934220	696810	863280	815790	974190
YJR109C	P03965	CARB	875480	800320	818610	814650	898740	817800	890980	879620	809810	779460	760850	744190	947110	944260	855220	874090	785990	783750	1068700	1072100	1041700	1047800	1030200	958390
YJR111C	P47148	PXP2	167460	152170	135290	122420	138510	137380	160090	144210	140190	132790	139240	137330	120610	114160	119230	110760	102410	131150	187590	183160	168890	174570	181650	173160
YJR113C	P47150	RT07	127470	96998	96362	92280	124250	105000	107780	104950	123130	100630	94827	96350	131470	123470	118910	115050	150400	111570	137760	123110	115490	98202	122840	122310
YJR117W	P47154	STE24	544780	536990	580990	607850	614180	618520	670680	666280	619680	642680	622060	664430	729830	656940	714840	683070	721650	679230	776880	794250	699930	697680	870890	755590
YJR118C	P47155	ILM1	0	39091	0	0	0	0	0	0	0	0	0	0	0	39501	0	27833	0	25896	0	36661	0	30222	0	0
YJR121W	P00830	ATPB	5684200	5618200	5445100	5093100	5194800	5187100	5565500	5482900	5264900	5211600	4841200	4993200	5023000	4389000	4413600	4335800	4521300	4321200	3855500	3588700	3565900	3588300	4244600	3570300
YJR122W	P47158	CAF17	63551	59502	47924	50318	56524	48014	56815	51573	61184	55799	50442	53916	33493	35361	36369	30353	34491	29373	35871	35580	36476	31943	33317	35519
YJR123W	P26783	RS5	1525900	1835300	1510400	1777900	1449900	1875300	1517100	1822000	1631300	1820500	1408500	1709500	2048400	2475500	1756700	2320100	1919600	2287400	2398000	2429000	2208500	2388800	2313100	2195100
YJR125C	P47160	ENT3	208150	212720	194300	215220	223020	236270	214200	216720	205040	213860	225490	218350	228020	198940	207890	196670	222340	212570	231010	201430	204760	196620	218070	200040
YJR126C	P47161	VPS70	32178	28202	38895	30800	34596	35686	38940	31070	27644	22676	30684	29508	59265	57216	62802	53518	67489	56896	42432	39784	37694	35266	39434	40719
YJR130C	P47164	MET7	40376	42085	38322	40888	43001	45880	46304	43212	39040	42729	37229	42743	27411	26893	27628	19332	27344	21491	35932	37922	30889	34524	29251	30744
YJR131W	P32906	MNS1	88778	85003	77475	78041	98537	86989	90238	81750	84817	81602	85345	80813	89257	73897	83357	74605	89070	83243	89858	69515	72399	67601	79502	72652
YJR132W	P46970	NMD5	0	36195	41914	37837	75498	40562	34746	19308	35969	34084	34453	33188	42770	35996	36364	45609	29100	41613	56550	68691	51585	48983	61918	99544
YJR133W	P47165	XPT1	197460	217440	208580	256820	212810	260540	214110	236940	211560	225010	196980	223260	222520	212530	218290	225130	197000	243010	169310	198700	151870	160000	164850	186810
YJR134C	P47166	SGM1	23061	27352	30021	27878	31069	29456	36099	35553	28459	31902	34121	27127	40894	35220	36421	37371	36417	29890	46633	41914	45569	44929	46543	45962
YJR135W-A	P57744	TIM8	103380	105950	85267	92987	97901	96273	106200	114370	88366	101620	58384	77759	42058	45718	38768	42872	41832	36082	42602	42834	43257	42536	45004	38570
YJR137C	P47169	MET5	1515300	3033200	1323900	3630200	1079900	4521200	543800	4375400	504830	4537300	525180	369570	4241300	5813800	2013000	2352600	2777400	3121600	6859300	5720700	6397300	5512600	13087000	6870900
YJR139C	P31116	DHOM	1159000	1052100	1150400	1124900	1252600	1177600	1240000	1167300	1161700	1111700	1147900	1088900	1420000	1289700	1367100	1384100	1456700	1448400	2158300	2087400	2038100	2007100	2427700	2130900
YJR140C	P47171	HIR3	71611	70891	57194	65343	67847	68326	65622	58115	66678	69250	75941	65838	0	57475	58071	40306	50148	25649	119000	81569	64572	76666	0	72720
YJR142W	P47173	YJ9J	102770	125190	116290	160790	127150	145910	112750	121550	116000	154790	134380	131080	125880	146470	100240	103910	88365	104820	95230	106950	83358	90979	91676	90073
YJR143C	P46971	PMT4	120250	104340	109120	106100	127750	105930	107530	102120	112920	104990	121810	113440	105390	110910	115480	119450	103140	112250	158040	132890	144880	121140	127760	149830
YJR144W	P32787	MG101	173890	155390	161480	141090	172950	145250	157680	132700	173040	154940	144080	126300	156820	161050	170990	164310	177810	152860	177620	151270	156780	141750	169160	149640
YJR148W	P47176	BCA2	246150	238590	231270	237930	243640	236460	259530	262200	224450	244800	219450	213490	257110	231790	243900	238510	225530	239870	307810	280660	287970	269520	289260	253040
YJR149W	P47177	2NDP	44870	59178	49326	50939	52437	66994	51295	52799	50424	55915	52777	52725	58588	71978	64818	74905	70172	75967	44439	54367	42191	43336	35874	46101
YJR154W	P47181	YJ9S	99092	82209	109710	89950	108690	97252	97158	88963	109240	101010	97335	101950	104780	90480	112350	92490	98512	89242	180330	159410	187160	170560	159710	170820
YKL001C	Q02196	KAPS	0	0	0	0	11479	40282	0	0	0	0	242330	0	410940	412600	475200	347900	549980	474010	1466500	1448300	1564100	1546800	2015400	1763400
YKL002W	P36108	DID4	31036	38091	42134	40374	32742	41155	43038	49700	41847	40486	33969	36558	59290	43971	39809	50846	46320	54667	32359	38496	42002	36278	43791	40828
YKL003C	P28778	RT06	47201	35341	49054	35062	48890	38276	35927	0	44022	34839	24106	22660	24720	0	34876	17011	32074	0	0	0	18401	0	0	0
YKL005C	P36106	BYE1	30458	28441	32934	32145	40366	38712	38954	34970	32807	37817	37915	33733	43971	37038	37956	42371	38708	45089	26544	22481	26826	23067	25369	28435
YKL006W	P36105	RL14A	699930	669750	743820	819460	736180	686450	849070	820340	583680	682500	659200	759850	912920	792600	791490	880140	738600	964600	691280	726670	690680	769790	821310	785730
YKL007W	P28495	CAPZA	370610	368940	373600	362580	379950	389350	401030	396530	372020	364640	357850	368340	312630	295880	295400	287740	313480	317260	280570	295600	286120	281440	307350	262450
YKL008C	P28496	LAC1	195330	0	173420	117820	173690	128690	123910	122360	155090	134940	148800	144020	116600	108500	155900	96581	165250	92821	216450	126470	169860	135800	0	146100
YKL009W	P33201	MRT4	179330	169840	171050	158170	184640	179010	174000	174280	163470	165350	161600	163240	299220	317880	299300	297720	303360	298240	503330	451520	461750	434010	467010	445610
YKL010C	P33202	UFD4	85712	92741	86893	90077	90700	98985	94126	93049	94986	96075	89595	85013	132540	139020	132530	129820	135300	136140	142270	128170	119370	117040	134880	122670
YKL012W	P33203	PRP40	31104	25876	29096	26599	30401	27183	30812	24970	21862	25091	25104	28375	26404	21686	25414	20756	25008	22180	25575	21222	22803	22139	25848	20810
YKL013C	P33204	ARPC4	331090	252540	272110	259580	345610	288690	330670	324730	315010	284020	270520	267420	313270	254820	310000	280990	303100	289680	265680	241370	238550	224400	244160	230130
YKL014C	P34241	URB1	35125	28704	32962	30386	38314	30198	34216	24678	29200	28628	31367	28362	47897	39583	45966	39489	53133	38498	74404	63472	66623	55690	68819	65717
YKL016C	P30902	ATP7	683580	694380	511230	548490	509060	627580	431980	478710	618060	724900	537450	535980	806450	850970	767130	736720	748950	814930	566620	578100	570220	593670	606580	600170
YKL018W	P36104	SWD2	47200	50226	46351	50488	53571	56802	56103	61335	54997	48107	40601	48236	49275	60393	52014	57129	56926	55202	73977	71860	69700	67927	59012	70592
YKL019W	P29703	FNTA	64743	51468	70083	49939	63091	61533	56475	53253	58482	59321	53480	51942	47731	47062	52326	45219	44968	43978	61541	43312	44518	40144	53676	38783
YKL020C	P35210	SPT23	0	0	0	20295	0	16704	0	0	0	0	0	0	0	0	0	0	0	0	0	0	0	0	0	33679
YKL021C	P20484	MAK11	83158	85306	82481	88620	81963	89921	84259	93928	79190	90805	75368	74645	92797	103610	85893	94061	95298	93181	151560	143230	137420	133870	149280	139070
YKL024C	P15700	KCY	222390	217370	201410	208230	248860	228210	230430	205860	210100	210240	199660	197690	244700	217390	246520	197130	266750	201670	362710	281340	384750	331590	353260	279980
YKL025C	P36102	PAN3	17807	23616	29420	23158	16692	24324	23795	25959	23252	24298	22645	19397	19744	18198	18302	19956	18144	0	31973	31093	20921	26343	32071	28693
YKL026C	P36014	GPX1	0	35480	0	35568	0	40814	0	35838	0	33011	0	0	62485	75603	68843	0	0	0	0	0	0	0	17679	0
YKL027W	P36101	TCD2	147010	125990	134490	107940	152580	120560	143560	117500	138940	115730	149040	121000	171150	146620	173390	127910	168210	125500	184750	154740	177300	145780	164330	153550
YKL028W	P36100	T2EA	44189	41069	37504	38597	40674	39080	35541	47278	38383	37010	35073	41469	54302	49512	54531	43061	56670	48897	73490	70197	70186	66824	71099	66571
YKL029C	P36013	MAOM	162190	143000	133130	93860	131410	104840	128540	104140	145100	129030	105910	106150	61893	48124	69734	45886	63683	47619	83640	60989	93290	73876	75098	59428
YKL033W	P36097	TTI1	0	4186.7	0	0	0	0	0	0	0	0	0	0	0	0	0	0	0	0	0	16121	0	13714	0	14115
YKL033W-A	Q86ZR7	YKD3A	168110	167660	173150	185400	185080	176530	201200	256220	188140	169300	177450	174370	190010	223610	197910	234550	172620	206780	249020	278720	231590	241360	235070	267260
YKL034W	P36096	TUL1	0	21445	0	0	0	31333	0	27516	14484	0	37098	34995	0	23524	12914	20893	0	20800	0	18581	0	16102	0	16400
YKL035W	P32861	UGPA1	2081400	2010300	2099300	1939800	2057800	2097900	2127500	1912100	2001400	1979600	1954100	2010600	1978100	1936500	1989800	2061900	1955000	1930000	1139200	1155000	1096600	1174100	1040500	1172500
YKL039W	P32857	PTM1	214560	192180	195310	185330	190280	183960	189890	185310	190320	168430	172070	187740	192030	178700	183410	174110	180160	167580	155990	150610	150910	149130	130960	144640
YKL040C	P32860	NFU1	128850	145230	88485	114310	101930	115850	85954	126120	134690	137270	119910	106660	208730	198300	183720	195960	194530	186510	329470	338610	302610	287920	265240	301430
YKL041W	P36095	VPS24	0	30409	27738	46386	0	29420	66760	39658	41985	54560	60866	45191	0	37135	39015	55900	38043	51676	49686	55921	46408	86258	75152	73361
YKL050C	P35736	YKF0	148540	152960	154300	158070	157260	159120	144950	134010	151910	161320	156320	150240	129600	140010	143320	137100	162440	137840	70889	63039	51933	51019	57817	50944
YKL051W	P35735	SFK1	40256	43417	40931	38298	40956	41537	38260	35130	37555	43298	35077	33288	42130	42383	40580	41016	45350	37748	40359	33948	33392	28671	37996	32829
YKL052C	P35734	ASK1	0	8671.6	0	5731.5	0	5051	0	5901.6	6889.8	9818.3	5129.5	6951.5	0	11891	7559.5	12911	0	12365	0	22083	19438	19822	0	0
YKL053C-A	O60200	MDM35	176130	117320	147060	97248	164350	112220	171330	102970	143410	99789	96949	91156	49960	40717	60583	38023	55560	29526	36792	16368	31082	24387	34099	22216
YKL054C	P35732	DEF1	107650	107000	91392	104810	110890	99638	93245	115740	101020	123290	115490	117740	140280	167100	132310	152500	155530	139980	194000	206640	185040	188430	163750	200810
YKL055C	P35731	FABG	40341	44104	37456	39260	40069	0	42563	0	0	0	39751	0	20647	0	24180	17467	27187	0	29434	24815	26180	21805	21668	0
YKL056C	P35691	TCTP	2743900	3323400	2339600	3193400	2849400	3370300	2704100	3245000	2771400	3275000	3146200	3132700	2600800	3706300	2903500	3798900	3079800	3630000	4371500	4767100	4180200	4620600	3250700	4564900
YKL057C	P35729	NU120	71919	71299	77648	65547	84851	73821	73868	73173	73168	69030	69408	67202	64500	58814	62894	56150	62260	61015	80634	65745	73315	64838	74137	67674
YKL058W	P32774	T2AG	58017	45684	87670	109210	85269	70678	95471	93277	58855	61267	97866	64958	90281	0	73471	94872	56792	62916	30404	82485	45667	56586	67373	58672
YKL059C	P35728	MPE1	47857	35060	47186	35676	44869	34650	49332	34361	43742	37032	41779	33754	29925	28330	33479	27402	37396	22312	54461	42099	43516	38045	44235	37596
YKL060C	P14540	ALF	11000000	9550900	12762000	11764000	12126000	9910700	13700000	11586000	10288000	9401200	10882000	10503000	11374000	8744000	10698000	8789100	9546400	8648800	9042800	9342700	8803600	8356600	10445000	9078200
YKL062W	P33749	MSN4	0	24802	0	0	0	0	0	0	0	0	0	0	0	0	0	0	0	0	0	21457	0	20665	0	18962
YKL063C	P35725	YKG3	77495	46044	72761	34049	68249	0	47904	0	64185	44384	28910	47922	0	0	44847	0	49931	0	58567	44414	42176	0	67917	39074
YKL064W	P35724	MNR2	39969	44591	36552	39334	34832	39694	38213	23110	45426	45334	39376	40388	55583	42036	47625	37747	48933	41896	63777	48678	58913	47638	63212	50370
YKL065C	P35723	YET1	111660	162620	116050	159110	118650	150300	148440	161250	155930	177680	185040	167890	229770	234620	206780	242560	163740	242600	173530	187990	136290	194310	158140	190570
YKL067W	P36010	NDK	2174800	2743500	2419300	3133600	2328000	3107800	2687200	3340200	2804300	2909100	2632500	2716400	3205600	3314400	2960100	3333600	2691000	3468000	1368500	1813100	1589700	1695900	1780300	1677000
YKL068W	Q02629	NU100	66876	71167	61031	64725	64748	76805	62652	75616	68083	69158	84902	76018	61175	73953	67580	67893	71132	70969	116360	110350	105650	110560	120340	111900
YKL069W	P36088	FRMSR	73466	74177	64737	81914	69396	80647	76344	84337	74433	75011	80603	81610	58084	64228	58907	75783	63423	67951	58932	71154	55744	63358	45245	72934
YKL073W	P36016	LHS1	200150	200180	188370	192400	216800	202680	214260	200340	204440	187250	194620	183660	194260	194020	207990	205400	210840	210050	264830	252870	235350	228680	237170	248710
YKL074C	P36084	MUD2	0	23983	0	17718	0	22632	0	19965	0	17997	21131	19299	0	21218	0	19327	0	22928	0	27421	0	23653	0	23671
YKL077W	P36081	PSG1	156690	174420	159380	174170	179570	187190	177520	175350	171980	180080	167810	170550	164700	147490	139220	156700	164080	161560	172590	181650	154850	164230	152580	152760
YKL078W	P36009	DHR2	0	40156	0	49775	0	26777	19929	83616	0	0	27587	0	92587	84354	98833	82707	0	0	103560	92027	80208	77647	88303	72247
YKL079W	P32364	SMY1	48845	56111	44903	58337	50009	60563	50079	58244	50571	57062	58890	60733	74103	81368	78850	79051	76492	78289	73078	71243	63374	65236	72943	64017
YKL080W	P31412	VATC	383220	343630	410270	362050	378510	368700	449340	426420	400730	346980	390500	385990	354030	315700	322310	303780	334740	347390	363170	362280	368270	343580	438380	373000
YKL081W	P36008	EF1G2	1298500	1318400	1446800	1476200	1413900	1520900	1528800	1476900	1316700	1359800	1379500	1468700	1719300	1840700	1689700	1884100	1759800	2100300	2028000	1934300	1830500	1869300	2078300	2119400
YKL082C	P36080	RRP14	19023	29077	12011	22207	0	33081	0	20882	20340	30479	24147	29847	0	35072	18485	32770	36072	37355	46771	61027	45473	50885	36088	59068
YKL085W	P17505	MDHM	4551100	4711000	3590500	3763900	3829300	3984000	3558400	3376400	3906700	4095800	2684700	3107700	4640800	4313500	4524100	4061800	5031700	4003600	2673300	2312800	2517600	2343900	2704600	2133700
YKL087C	Q00873	CYT2	68241	104140	90510	96520	61206	79749	141230	144970	90144	85399	93977	85875	0	57357	61776	92647	44639	66848	33133	61579	60453	54001	84904	65404
YKL088W	P36076	CAB3	34485	28587	47326	28186	73480	36473	40650	34035	30010	30927	27436	27704	47148	37339	41980	36527	42640	35797	61075	51371	50752	52177	41811	50263
YKL091C	P33324	YKJ1	185680	194550	177080	188960	183440	189360	174740	206750	171310	201380	174560	171890	228430	232170	215170	229860	206820	222490	140730	147180	124780	131300	135290	144210
YKL092C	P33314	BUD2	35123	38207	39401	44412	39265	46237	46185	48436	44088	47179	47690	43274	29191	36146	26159	29664	31467	26717	44982	41372	34665	31516	37399	37412
YKL093W	P23493	MBR1	27115	30306	20279	19969	20297	15163	14806	17783	32842	33459	25978	22079	44638	50855	46495	46314	46915	44664	50633	45439	49315	43540	49618	43705
YKL094W	P28321	MGLL	317630	308310	340010	343820	326800	366770	367240	338700	322200	344690	325530	325800	304580	274890	287230	277030	276940	219630	227970	203560	214080	210760	204540	207560
YKL096W	P28319	CWP1	1648700	1614600	1694600	1768800	1769700	1853000	1700600	1895100	1680000	1853100	1820900	1815400	902480	977870	835680	940550	913100	1010700	712320	822390	665500	628820	707870	825660
YKL099C	P34247	UTP11	0	9118.2	0	0	0	0	0	0	0	9774.8	0	0	0	15974	0	0	0	0	0	19594	25605	0	0	0
YKL100C	P34248	YKK0	147290	140340	145710	134790	131790	143780	131300	150080	134240	139860	115520	133850	194210	173210	169790	175490	172020	183640	88563	144320	99271	124920	129620	125770
YKL103C	P14904	AMPL	806370	819440	921330	942510	1017800	1011300	991910	920160	750740	782340	985710	1003200	1098500	1042900	1003200	991140	988690	1013400	830280	932460	844380	845070	967830	853920
YKL104C	P14742	GFA1	674050	594440	709580	658690	684550	626300	701410	648250	652050	608960	624070	624140	1012500	1033200	974530	983600	1026700	962640	900720	821180	844050	800540	888180	822230
YKL106W	Q01802	AATM	37944	37097	38648	36096	43774	36050	47766	51512	36954	35565	32010	32846	57754	55411	52724	55570	53308	50475	106260	107100	105530	100170	108190	107510
YKL107W	P34251	YKK7	166410	189970	192190	205830	211000	207980	186480	203430	178980	187710	185900	185130	434420	405910	382170	369340	376450	404020	172600	168780	148200	145580	141920	143120
YKL110C	P34253	KTI12	119060	111440	116970	116720	120690	118520	127830	127310	115200	92116	140660	132240	161480	146590	164070	147510	145160	147890	201950	186840	201980	183350	208720	178180
YKL112W	P14164	ABF1	70520	76722	71330	73462	70570	75672	76564	71559	69477	78752	78168	72864	49798	56515	57333	53489	54642	56025	69007	63592	54513	54199	65968	61112
YKL113C	P26793	FEN1	56528	59217	54708	62453	61259	65892	29091	62718	52113	58294	65760	66665	71285	62864	50642	66941	61488	64754	63831	69261	62392	63182	71099	77045
YKL114C	P22936	APN1	198420	158980	199490	167320	210500	173610	226720	177640	197880	158340	168790	185760	171390	166820	166050	144370	186320	163360	234690	194290	198480	174830	233540	195270
YKL116C	P28708	PRR1	0	0	0	116940	254320	191230	205950	167510	0	160740	208950	134970	23517	106110	305210	106140	181090	150590	487880	160890	126540	87522	172160	128430
YKL117W	P28707	SBA1	1608900	1619200	1735000	1928500	1711400	1744500	1839200	1897800	1867500	1736900	1600600	1558800	2020900	1749000	1981700	1899700	1926200	1897800	1920300	1794200	1626000	1580100	1645800	1683200
YKL119C	P32341	VPH2	31288	30542	27973	27543	31691	29142	31752	28049	31694	32408	36751	32266	47759	55335	48921	45802	57914	40643	71425	59341	63878	61352	66739	64166
YKL120W	P32332	OAC1	499730	485740	489700	465520	508150	498350	515080	538910	534450	492800	485930	478480	133120	106420	120850	119910	101930	117900	197180	217120	179820	170740	202300	171430
YKL121W	P32330	DGR2	0	0	0	0	0	0	0	0	0	0	0	0	0	9441.6	0	7817.2	0	10590	0	4819.1	0	0	0	4971.3
YKL126W	P12688	YPK1	166770	150750	163760	150530	163010	166640	171100	161120	163410	160280	165150	156820	141690	132940	137460	134500	141960	139700	162630	150750	145930	143470	150490	145680
YKL127W	P33401	PGM1	132440	126420	138820	135620	140330	139150	153270	153560	144760	137640	127200	136980	131070	125050	130130	125700	130300	128020	165550	154720	152170	145180	154270	143490
YKL128C	P36069	PMU1	18863	14879	24109	18409	21299	21260	25056	19258	30106	15863	20496	15395	41080	33996	48628	39954	45084	32361	102890	93921	110920	94852	110280	97011
YKL129C	P36006	MYO3	182560	178200	178000	170450	177950	178730	180260	184610	165570	174840	161310	160530	153270	165120	177360	153340	168150	160350	164870	160050	140360	146150	151250	131830
YKL130C	P36068	SHE2	55960	0	51692	0	48519	0	57247	0	65427	0	46733	0	59559	0	63705	0	71831	0	92529	0	92613	0	98127	0
YKL134C	P35999	PMIP	46169	40586	39913	28980	41903	32061	35914	32995	45629	36449	31716	29914	32661	33684	33820	32235	37730	34393	37282	27144	32724	27225	31026	29354
YKL135C	P36000	AP1B1	81232	79772	79104	83334	85840	82002	85293	91531	82955	88106	78861	81136	62464	69262	61366	70684	69027	68917	100240	91678	87641	86500	92497	89977
YKL137W	P36064	COXM1	79424	71475	65422	59117	70596	65389	67185	64144	67065	63196	56809	58002	52939	39883	39236	0	42603	0	33646	28204	36022	0	0	0
YKL138C	P14063	RM31	46065	0	49971	0	60200	0	51489	58875	47744	59941	9911.7	0	60859	0	0	72030	0	65680	0	59883	52966	55654	60681	55789
YKL140W	P34163	TGL1	169390	144770	167490	128790	188650	147480	170970	128820	162160	144950	118080	125630	183720	160610	178160	150910	175860	146690	178950	170040	152090	150830	157240	146420
YKL141W	P33421	SDH3	0	417870	350330	411550	0	413140	0	427810	0	408830	363260	319900	0	375120	111960	357890	390170	0	0	237540	0	227740	0	0
YKL142W	P35719	MRP8	1200700	1253100	1291300	1484600	1322600	1405300	1394700	1322200	1259400	1389200	1513300	1416100	1501400	1580100	1636100	1834500	1641200	1609800	1116800	1014200	910050	1079600	1084000	1056600
YKL144C	P35718	RPC8	26109	19729	21147	23552	24481	23273	26905	20136	20509	22034	0	30680	31575	32799	30434	29974	30530	30263	51608	50226	38772	46639	49757	43926
YKL145W	P33299	PRS7	343780	387560	388710	417300	397830	408320	417120	439560	386470	399500	407600	401590	449870	399200	390270	384690	392820	416920	414270	393200	365140	358430	470800	375540
YKL146W	P36062	AVT3	16094	21021	10066	18617	0	18927	0	0	18647	16557	12327	12773	23785	25571	26338	27727	26447	30501	42489	44805	37001	39253	0	44645
YKL148C	Q00711	SDHA	491080	468100	435590	398410	426330	385490	436400	372090	432710	425170	347500	336280	497080	458840	480960	411220	511590	431500	331970	254380	286430	268850	312540	307160
YKL150W	P36060	MCR1	3717500	3387500	3345400	3233000	3557700	3348400	3695300	3515800	3399300	3001800	3065000	3016800	3458700	2999700	3310300	2897600	3333900	2947500	1747500	1763600	1682500	1693000	1766300	1662000
YKL151C	P36059	NNRD	1421500	1779400	1443900	1828900	1431200	1806700	1416800	1832500	1408500	1732300	1751300	1788500	1506700	1985400	1508900	2185400	1347200	2126600	834960	1353300	945600	1231400	915470	1272600
YKL152C	P00950	PMG1	11802000	11368000	11869000	11608000	12419000	11676000	14389000	14729000	11770000	11142000	12074000	12433000	13016000	10042000	10696000	10153000	11003000	11615000	12195000	11128000	10164000	10159000	15245000	9839800
YKL154W	P36057	SRPB	27695	25777	29991	33702	27841	35821	33531	35495	25900	32313	31703	30878	32272	29487	35087	32355	31189	31680	47325	48503	38669	41796	48769	44891
YKL156W	P35997	RS27A	253170	175020	287500	242240	203450	323150	296210	873450	249280	273780	345610	409660	501610	376050	369650	530100	419280	653570	581900	517960	443960	576180	887520	561790
YKL157W	P32454	APE2	549470	558780	582160	586300	597280	613090	597940	588810	569020	557490	576210	582610	540930	500300	509000	524070	509760	535940	516980	499180	477180	472120	518770	484660
YKL159C	P36054	RCN1	24299	16432	28515	0	26628	16178	20017	15129	23919	13325	14747	0	19615	15911	26735	13735	31745	18358	22087	0	22581	10446	31939	12580
YKL160W	P36053	ELF1	26747	30855	29634	28994	0	48246	143180	26157	166750	15113	39400	132580	0	37608	94533	39314	104240	46127	85686	50477	22746	29121	0	27958
YKL163W	Q03180	PIR3	2517600	2578500	2311700	2526300	2637100	2715900	2880000	2671300	2237400	2934800	1952800	2335200	3233200	2914100	2655200	2776700	3043500	3002300	2433000	1686200	1564800	1756800	1972800	1801900
YKL165C	P36051	MCD4	256980	250090	241930	240250	259600	267080	301740	292390	234250	262570	229200	237220	207370	219030	180360	211010	199910	221390	301970	341980	299520	302480	288340	312490
YKL166C	P05986	KAPC	0	17999	16982	26079	18995	24828	30432	34395	0	32580	13924	0	24855	20889	25940	22984	25755	23359	40353	23033	24245	28235	31445	0
YKL168C	P36004	KKQ8	48531	53608	52628	60006	53779	67995	52599	64370	45557	57421	61181	54477	83863	67103	61462	62027	65543	58641	0	37957	9951.3	39228	43988	41263
YKL170W	P35996	RM38	45178	89119	72710	72812	35988	74603	36595	52984	70438	88382	73936	70391	0	88137	50433	82504	55412	88248	0	79604	71405	81682	0	74765
YKL172W	P36049	EBP2	35010	50464	51176	43081	56465	52885	53393	45889	50639	45030	40302	36847	100210	84418	85583	85011	104750	83479	108810	111710	129020	119690	129170	111840
YKL173W	P36048	SN114	33437	37816	32807	45410	40468	50998	46252	49753	35250	49451	49396	47914	37032	41068	38019	40872	44070	42690	61606	56820	52817	53862	61176	57289
YKL175W	P34240	ZRT3	0	0	294340	256650	182480	285920	0	258290	0	249390	289630	305980	364560	318210	0	244040	246380	219180	710470	580640	627520	0	809030	621900
YKL176C	P34239	LST4	0	0	0	0	0	10978	0	0	0	0	8399.9	0	0	0	0	0	0	0	0	0	0	0	0	0
YKL179C	P34237	CASP	14233000	15571000	14588000	16676000	13781000	17168000	15431000	19218000	16523000	16416000	14071000	14647000	18320000	17510000	15712000	17400000	17642000	17672000	16687000	18366000	16750000	17595000	19132000	17715000
YKL181W	P32895	KPR1	251220	249250	237700	245700	253920	259940	273890	241280	225260	241580	247200	238680	264390	267170	282550	256280	291710	266560	451250	393520	430320	411590	437190	397920
YKL182W	P07149	FAS1	2336700	2163000	2290200	2197000	2312600	2273100	2298100	2210600	2193300	2150800	2084300	2011900	2418100	2195500	2294600	2085000	2305800	2060300	1781200	1580600	1665400	1542100	1788500	1549100
YKL186C	P34232	MTR2	60772	77686	67723	77035	66915	85116	56801	73612	48743	83169	72750	95246	41024	88382	53691	78995	67626	75153	117120	135810	96071	112200	88315	126750
YKL187C	P34231	YKS7	0	0	0	0	0	0	0	0	0	0	0	0	61184	50335	60467	46531	59995	58245	27576	0	18430	0	0	0
YKL188C	P34230	PXA2	238530	151440	245270	113860	252080	139900	283530	117910	154500	105780	110790	115900	56757	98263	86217	108080	118770	79630	149160	106600	92238	90863	93708	97273
YKL190W	P25296	CANB	401670	385990	410320	380980	428010	417770	437600	375110	385850	388460	402800	360770	320130	313370	304510	309880	337660	315720	385040	348170	324070	341630	351190	326890
YKL191W	P32461	DPH2	0	0	0	0	0	0	0	0	0	15956	17988	14004	0	18643	0	17505	0	12242	12105	27113	32434	26986	11622	30124
YKL192C	P32463	ACPM	45633	179920	59521	187320	54648	159820	73858	222140	109820	205260	215700	208300	0	115640	41873	154380	0	128250	43710	151470	58881	140240	0	150620
YKL193C	P36047	SDS22	778760	877580	843690	918440	808920	969590	884800	988360	774980	926720	785460	804130	870860	992300	879220	949440	875780	971090	711690	732220	614680	669920	696930	676780
YKL194C	P07236	SYTM	77397	71073	56548	55326	57385	62546	69335	71016	70063	64381	54159	58760	32311	34199	35851	35213	33642	37495	31159	29328	32952	29170	32573	31490
YKL195W	P36046	MIA40	569120	705830	532540	575010	534660	628780	455050	596450	577590	625090	651600	549210	350020	410510	335350	443440	416910	454730	316350	407560	313410	348180	246830	387350
YKL196C	P36015	YKT6	195720	204710	204830	217760	220150	220390	225810	234630	202500	212390	195570	213960	269830	279270	262060	263230	260140	234810	363150	340460	292400	315230	345490	329620
YKL201C	P36044	MNN4	57252	50082	50648	40787	60364	52286	60858	50921	56772	48464	49765	38446	66752	59719	65220	56595	78191	58034	52063	42299	47029	44407	45260	42131
YKL203C	P32600	TOR2	20630	20095	19227	19485	23561	22347	21529	18088	20423	19626	19196	17279	18000	16110	18338	16017	19611	16129	20230	20559	17726	16698	20332	15863
YKL204W	P36041	EAP1	72884	65249	70544	65576	77060	65188	80853	67204	73940	71360	73259	80208	84297	91700	89297	93101	85386	76954	125030	120370	109630	108300	130370	123830
YKL205W	P33418	XPOT	28163	23545	27232	24902	26156	24481	21902	21090	25286	25011	25327	25001	28334	35507	34799	28288	34545	29309	51123	42948	50114	48197	51595	46288
YKL206C	P36040	POC2	79876	66671	77424	75260	85812	81297	80696	68081	76371	65037	67281	67796	75582	62532	67718	58726	73532	54881	63841	45178	60452	47960	65198	42419
YKL210W	P22515	UBA1	445140	435000	431950	434510	439120	446990	454690	439320	427600	433100	408240	403280	425860	399680	370650	380540	401810	384290	421940	380350	396970	364480	409400	366010
YKL211C	P00937	TRPG	214870	224910	226780	229830	237630	237090	247830	236950	224730	217940	223170	211700	250820	230720	232520	213840	214970	207090	347210	342340	331530	315800	356290	306620
YKL212W	P32368	SAC1	229020	229190	228320	216360	248370	230750	230890	229750	213840	215230	213410	212340	192480	202450	198340	192400	208060	188790	291650	267280	251600	244640	272570	263030
YKL213C	P36037	DOA1	130890	120280	126020	126760	132440	128420	139300	134150	129270	122430	120430	118180	126730	129000	130810	125090	133670	121570	133520	113600	115310	108700	123600	109320
YKL214C	P36036	YRA2	131180	140090	144890	153970	159750	156480	136690	129340	134940	146190	133200	139340	128370	122390	129100	118510	140150	117670	176220	146960	153050	143790	155720	142180
YKL215C	P28273	OPLA	223250	227880	214610	230390	229180	248690	219660	217730	213710	236240	234310	231440	168810	177780	172460	162300	169550	163570	158960	153370	153000	153930	139710	145380
YKL216W	P28272	PYRD	256350	217910	317470	332410	302560	312710	292090	345890	249310	305920	357980	307790	326450	373820	311900	438050	355050	472710	335100	426240	293840	396270	362680	477370
YKL218C	P36007	LTHAD	136780	122000	136380	116300	132990	129400	144880	125130	113430	114760	107940	105360	116400	109580	120420	99523	116640	93523	201240	151370	195260	168270	180440	146700
YKR001C	P21576	VPS1	759220	759190	751730	772740	817560	816860	702140	750030	764090	766370	755000	730640	831280	803590	785670	792680	836890	750330	803400	737180	750370	745300	766090	761550
YKR002W	P29468	PAP	98954	94506	87141	95511	99476	102800	95526	100150	95845	97365	93182	83565	85381	89446	84882	86833	90526	85421	105340	102860	98884	102320	96790	97021
YKR003W	Q02201	OSH6	131420	141720	138650	151060	141730	158720	139820	149600	143480	153890	135680	144950	114770	118500	108140	110420	110430	120140	99718	106400	92575	93823	98725	96172
YKR006C	Q02204	RM13	89615	66452	93848	73732	84663	75522	77480	55675	105450	65491	61747	66764	82796	62833	82077	80448	84625	80054	90086	81152	68580	70937	79991	65470
YKR008W	Q02206	RSC4	54100	50345	54949	45611	60976	56108	61180	55045	61309	53258	55614	54496	50556	49719	43414	49393	58873	39299	74262	64121	66728	61868	72147	65851
YKR009C	Q02207	FOX2	51711	49409	53059	53161	55540	55637	50697	41230	51351	46477	48409	49227	161470	145970	144540	141490	149200	146420	67520	59241	60356	56217	62152	54699
YKR013W	P36110	PRY2	187800	225860	215370	173750	221970	191920	199750	151130	200100	206190	220900	227250	106190	200990	175540	137400	182270	115870	362250	246830	321030	201660	289430	192190
YKR014C	P36018	YPT52	268200	272560	307280	328300	290260	323730	362040	348620	321380	298400	270190	309610	364690	317510	363450	341110	350590	349750	296020	273020	275700	257440	305850	264230
YKR016W	P36112	MIC60	396030	393750	364530	341270	345500	345530	375030	380000	363180	376730	328890	312500	310350	290680	285240	276610	300410	283000	287600	262640	260470	256270	279800	249750
YKR018C	P36114	YKR18	306600	305110	300040	302390	301820	312850	288310	305940	307680	307870	267040	276290	310800	344530	294030	307780	307620	319380	239960	220150	215730	215760	222360	192170
YKR020W	P36116	VPS51	0	34878	0	31191	0	33419	0	23363	24057	33391	31068	32253	0	24271	0	23642	0	26050	8223.7	27945	24313	25890	0	27478
YKR021W	P36117	ALY1	111180	95472	102160	80203	74419	96863	122760	95069	102640	107370	86601	89684	144320	119210	146540	155920	153550	138670	198090	190230	164310	170730	165830	179810
YKR023W	P36119	RQT4	57740	44246	43592	32348	74499	22612	50768	0	55526	27736	59158	37637	0	39786	38814	0	51857	25624	55941	62655	49493	62149	50283	43310
YKR024C	P36120	DBP7	16460	11621	11489	10947	9136.4	9316.2	11610	10836	0	9320.5	12228	19437	27097	29645	28042	30651	29526	30544	43256	43327	38929	41674	43098	43661
YKR025W	P36121	RPC5	24368	18027	12877	23562	23365	19024	17230	19954	17983	22434	25569	0	0	28377	25139	26329	0	0	56046	53691	49328	50386	46749	49890
YKR026C	P14741	EI2BA	49049	38191	51081	50583	63693	55368	49974	45300	48860	46510	61323	52135	68980	61447	63292	56958	72081	49133	96578	74736	84893	57263	85768	72988
YKR027W	P36122	BCH2	31852	37474	35998	39460	33909	38575	33882	43730	40649	39654	0	41060	25359	22089	27051	26152	26244	21018	29920	29023	27529	20010	29439	25105
YKR028W	P36123	SA190	30597	37208	32226	38366	35600	40672	30726	10921	36404	39313	44640	46183	29877	41157	30169	36745	37739	37578	51701	56400	47404	49362	44362	49826
YKR031C	P36126	SPO14	25865	0	24529	18882	23840	10880	26340	0	22444	12289	29916	21910	0	23558	25180	0	25393	21568	34411	33975	28913	19069	42302	19117
YKR035W-A	P69771	DID2	0	109780	0	126540	55163	119120	292510	113490	126460	109160	160890	123680	0	117690	0	119830	0	135560	69672	123580	122820	119450	0	123220
YKR036C	P36130	CAF4	14840	0	24858	23764	18913	17042	28741	32669	21155	23843	0	27195	22864	0	20636	19992	21542	31580	40829	34748	36040	30087	31948	37056
YKR037C	P36131	SPC34	20506	22346	0	16357	30032	0	0	18745	18399	0	15073	0	0	12918	0	13551	19260	0	0	0	20569	0	0	0
YKR038C	P36132	KAE1	86133	91862	79424	97205	88687	92519	89100	81310	82838	94471	83154	93951	113810	110850	100960	95312	112170	98999	126070	108860	109680	113580	133270	117470
YKR043C	P36136	SHB17	168820	136740	172380	135090	181800	156980	159590	118750	160530	147370	118740	153640	211230	189730	217230	181050	214050	182680	344680	296050	306130	281300	338050	266580
YKR046C	P36139	PET10	1361900	1783500	1612300	1954700	1450500	1684800	1363000	1862900	1551500	1692600	2062600	1958300	1261400	1617600	1087000	1656300	1134500	1557200	1149500	1366600	1083200	1239300	946400	1392600
YKR048C	P25293	NAP1	916780	773110	914970	847460	937620	797280	896820	781280	858060	761620	807500	792500	761290	665700	799490	640510	799040	693580	862650	668520	791430	718940	879780	738280
YKR049C	P36141	FMP46	244720	270950	243390	277740	242850	279530	244410	292230	274610	296720	248860	263020	490340	438180	411860	437660	423270	415240	174140	172490	178900	184060	167770	159670
YKR052C	P23500	MRS4	45616	43356	70053	70558	62838	55500	68005	46392	62060	55304	57161	70208	75138	69271	91494	84573	75788	87189	108630	103740	111830	110810	115270	111330
YKR055W	Q00246	RHO4	75275	35173	0	33585	0	33404	0	30259	0	37402	32040	38692	43501	49754	0	40448	49779	44583	0	50876	48541	51777	56684	50147
YKR056W	P33753	TRM2	72256	65928	58583	62470	74464	72810	65156	79003	62025	63254	70488	70537	75571	76520	88685	81339	80010	102730	131970	117020	116720	122530	155390	134740
YKR057W	P0C0V8	RS21A	1603200	1765200	2079300	2058200	1839200	1788900	1550000	1807800	1408300	1670900	1629100	1622900	2817700	2675600	2064400	2063400	2130700	1605200	1857900	1666300	2300600	2050700	2388200	1822400
YKR058W	P36143	GLG1	36100	37930	39999	37477	42776	44746	41598	32759	35542	35835	39906	43421	69301	64035	59903	60000	57415	60470	28841	27111	23691	21445	27703	23330
YKR060W	P36144	RL1D1	25957	22850	24784	22713	25780	21342	25897	19219	22105	21851	28051	23716	32029	38215	31154	28891	31236	30112	52169	53416	46318	50715	38826	49651
YKR062W	P36145	T2EB	38977	35063	38474	22966	46002	45598	47747	25998	35613	28701	44846	22655	55444	43407	45423	39795	57987	37005	84484	62174	69793	57236	81361	57934
YKR065C	P36147	PAM17	296370	146110	223010	223320	179610	203850	218910	292920	321610	323690	0	229150	278170	264000	211150	274250	245490	301780	148100	185180	148400	211930	179630	233740
YKR066C	P00431	CCPR	219900	187400	201220	165660	212020	167580	213010	165410	189200	170510	161550	146500	417170	367140	384180	340380	396860	346200	433130	411600	392700	372670	514400	416290
YKR067W	P36148	GPT2	196130	204560	201550	210660	196580	224430	205320	218310	198630	202730	203970	192260	206220	186710	204460	200410	194890	203020	160600	157330	141480	147220	163960	153620
YKR068C	P36149	BET3	64029	78493	65465	81364	70252	83427	76886	88569	66572	82494	77010	79437	70121	71386	66533	67365	63700	76116	111540	117800	103160	104450	108210	111760
YKR069W	P36150	SUMT	0	0	0	0	0	0	0	0	0	0	0	0	31680	47028	18927	42391	25266	39629	146940	129340	85252	92605	187890	151240
YKR070W	P36151	YK50	147000	118080	125980	92108	128710	93040	97539	96433	123370	118330	104750	102260	92442	72459	84782	68515	78767	63492	71749	66176	59835	57254	70517	58003
YKR071C	P36152	DRE2	0	0	0	0	0	0	22735	25615	18289	23174	0	0	52650	45839	47978	38092	48827	0	75434	59821	73537	62529	78971	62269
YKR072C	P36024	SIS2	14870	26012	0	30896	0	30863	0	26446	22525	28376	31518	29689	16064	29138	23996	27543	24564	24693	33222	36304	40124	34096	48882	34736
YKR074W	P36154	AIM29	156410	97642	145060	111400	158210	102640	167890	159460	160530	101060	120440	107110	168970	141910	168570	147790	178440	165740	173850	119740	155860	108330	143630	105870
YKR076W	P36156	GTO2	801700	809730	845850	865430	886590	878090	816350	834140	759600	783290	818000	841480	698980	697320	667540	690550	640620	669560	469010	424100	392550	378200	426580	389100
YKR078W	P36158	YK58	0	0	0	0	0	0	0	0	0	0	0	0	0	0	0	0	0	0	0	66442	0	64273	0	0
YKR079C	P36159	RNZ	224460	226650	197460	221910	210490	233590	228690	253720	236700	261550	152520	188470	333070	295160	240380	281420	246940	277160	260970	247750	212360	251610	239290	244410
YKR080W	Q02046	MTD1	226390	217450	207910	192360	222060	201480	240450	215100	206050	206430	183490	192240	167010	164090	178330	179330	182180	180240	255910	249240	243990	241350	236940	229340
YKR081C	P36160	RPF2	63222	61606	51469	65268	64058	70174	51988	69153	59040	57357	46341	58173	92643	114830	98815	94904	94417	116100	126880	120830	114980	109260	123690	125640
YKR082W	P36161	NU133	211920	202490	196900	203670	230000	221370	222210	231270	211910	210080	206820	199190	226860	190650	198490	190790	204970	197870	264340	256620	238160	243210	250290	248130
YKR084C	P32769	HBS1	79366	85451	87457	86956	99632	93223	87965	102560	88267	88846	90714	92391	76097	70569	69217	71938	73899	67322	109460	95775	95365	87706	101820	91496
YKR085C	P22354	RM20	60078	37278	45913	33882	48071	35296	43293	28373	33523	42401	36603	35059	29235	29123	47321	27508	40778	36623	39030	27982	25269	25528	34312	32870
YKR087C	P36163	OMA1	56358	47446	53292	46264	55897	45084	51072	37453	48768	48588	42464	45094	35302	28761	38033	24379	32031	26106	45119	33874	41173	34553	40388	35514
YKR089C	P36165	TGL4	72665	93966	76263	95483	79878	111140	92527	117240	80037	84090	0	80501	65783	68535	67785	30725	67941	42575	71389	83979	64248	77019	69255	72137
YKR092C	P32583	SRP40	0	68716	0	55383	0	182940	35292	56842	0	68961	55752	59976	140350	155510	42630	145610	133100	139080	249930	374340	232800	253570	0	250900
YKR095W	Q02455	MLP1	99800	94912	96238	99998	102640	104330	105550	104320	104350	102410	103140	100490	88026	81570	77634	78951	85314	77911	115820	106740	102110	98328	112460	96980
YKR095W-A	Q3E833	PCC1	107070	111780	111540	131050	122440	137050	121250	135700	105060	122930	111870	117490	103260	109310	102550	112550	101390	105550	126700	122640	124180	115250	120840	120650
YKR097W	P10963	PCKA	444580	361800	436810	379770	439030	385110	395560	346110	387530	342860	349490	365150	442140	359950	402150	336020	447740	383730	237010	202510	211570	199070	266200	220510
YKR102W	P36170	FLO10	67720	59365	70672	56740	73694	68014	80864	63587	65780	59774	59988	58169	42129	36240	49706	33541	54895	31718	40056	26214	35271	26574	41271	30916
[truncated: 1,345 more rows]

## Sheet: bPAC-D_DAPs
Systematic name	UniProt	Standard name	SK1-D-1	SK1-D-2	SK1-D-3	bPAC-D-1	bPAC-D-2	bPAC-D-3	t-Test	ratio	log2(ratio)
YAL012W	P31373	CYS3	788690	817990	858600	2324800	2270950	2422950	1.66643e-10	2.84702	1.50945
YAL013W	P31385	DEP1	46301	43201.5	38842.5	23489	26934.5	28542.5	4.5016e-05	0.615264	-0.700724
YAL019W	P31380	FUN30	14658.5	15505.5	13701.5	22798	22739	21300.5	0.000446073	1.52369	0.607571
YAL032C	P28004	PRP45	22503.5	19700	19451	6916	6806	12651	0.0296244	0.427755	-1.22514
YAL036C	P39729	RBG1	28826.5	28606.5	32597	51985	45255	48496.5	3.64035e-06	1.61875	0.694885
YAL039C	P06182	CCHL	212940	192940	160910	63365.5	59732.5	66828	6.3002e-05	0.335091	-1.57738
YAL044C	P39726	GCSH	1031375	940760	1015750	559565	495800	447085	2.80699e-05	0.502847	-0.991808
YAL044W-A	Q3E793	BOL1	17815.5	16686.5	18964	6137.5	12566.5	7228.5	0.00924555	0.485028	-1.04386
YAL053W	P39719	FLC2	76270	68555	78615	129995	134055	142350	2.86866e-06	1.81883	0.863013
YAL054C	Q01574	ACS1	154910	156205	161980	753395	720790	790435	5.18892e-11	4.78682	2.25907
YAL055W	P39718	PEX22	61628	61523.5	62892	10408	26647.5	25701	0.00501226	0.337322	-1.5678
YAL060W	P39714	BDH1	134705	144730	151535	212140	217105	224400	1.13335e-05	1.51668	0.60092
YAR014C	P27637	BUD14	59985	70809.5	58499.5	24606.5	44271	30106	0.0391999	0.522909	-0.935369
YAR015W	P27616	PUR7	568530	543550	580270	327630	322730	331710	2.0349e-10	0.5803	-0.78513
YBL022C	P36775	LONM	275655	215215	217630	157925	149345	148045	0.000278552	0.642646	-0.637903
YBL033C	P38066	RIB1	14468	6977.5	17518.5	25905.5	26327.5	28544	0.000495594	2.07312	1.0518
YBL035C	P38121	DPOA2	12783.5	11376.7	11759	9254.85	4119.6	8525	0.0183892	0.609686	-0.713861
YBL039C	P28274	URA7	129980	134195	137845	259995	249685	267660	1.03605e-08	1.93359	0.951278
YBL040C	P18414	ERD2	22017.5	22534.5	27622.5	8723.5	15352	9763	0.00778407	0.468843	-1.09282
YBL059C-A	Q3E7A4	COXM2	71048	47711.5	40276	35068	34804	29704.5	0.0206475	0.626127	-0.675472
YBL061C	P34226	SKT5	0	1108.65	0	10460	9976.6	8496.55	7.80147e-06	26.0976	4.70585
YBL078C	P38182	ATG8	74139	70218	91794.5	113254	146365	148910	0.00125417	1.72994	0.790726
YBL092W	P38061	RL32	762745	780445	821220	1524200	1443800	1638350	2.02635e-05	1.9482	0.962144
YBL104C	P38164	SEA4	61049	47856	42783	22173.5	22467.5	25752.5	0.00414061	0.464068	-1.10759
YBL107C	P38162	MIX23	47175.5	40199.5	40433.5	25127.5	24314.5	24408.5	6.36751e-06	0.577822	-0.791304
YBR005W	P38212	RCR1	60537	62852.5	62104	127115	113690	114075	1.60545e-07	1.91317	0.935963
YBR014C	P38068	GLRX7	156405	161350	165695	53982.5	55699	59586	2.55047e-09	0.350124	-1.51406
YBR023C	P29465	CHS3	25695	16427.5	33422	50252	52735	60863.5	6.2687e-05	2.16893	1.11698
YBR024W	P38072	SCO2	222815	192180	199890	129865	122965	130225	3.39784e-07	0.62297	-0.682765
YBR037C	P23833	SCO1	127815	109712	110112	64316.5	56905.5	62925	0.000108644	0.529708	-0.916732
YBR042C	P38226	CST26	50009.5	48446	57899	29260.5	28270	31565	0.00869815	0.56983	-0.811396
YBR044C	P38228	TCM62	2790750	2417850	2750800	863775	898160	927035	9.27721e-09	0.337836	-1.56561
YBR052C	P38234	RFS1	412705	441895	393345	168356	161854	222465	0.00409308	0.442868	-1.17505
YBR054W	P38079	YRO2	2981450	3012200	3067350	1527150	1625400	1481450	7.10042e-09	0.511423	-0.967412
YBR065C	P38241	SLT11	91110	91538.5	93120	56185.5	37294	38025.5	2.04869e-05	0.476867	-1.06834
YBR072W	P15992	HSP26	1052400	1234950	951390	2588900	2462600	1971850	0.000272474	2.16854	1.11673
YBR078W	P38248	ECM33	198015	129680	95095	279855	356540	341700	0.00920131	2.31343	1.21003
YBR092C	P24031	PPA3	1826050	2028000	1897050	1279700	1216000	1283150	8.05561e-07	0.657066	-0.605891
YBR104W	P38087	YMC2	305480	147199	171025	334020	338800	364785	0.0178609	1.66362	0.734324
YBR115C	P07702	LYS2	751280	692405	759240	412910	383995	380650	6.96709e-09	0.534542	-0.903626
YBR117C	P33315	TKT2	2018700	2142550	2220350	3797550	3530700	3662250	1.71384e-09	1.72222	0.784267
YBR129C	P38271	OPY1	32117.5	28809.5	35451.5	0	10745	12310	0.00089318	0.239213	-2.06363
YBR137W	P38276	YBY7	112905	132785	117630	79616.5	73024.5	69363.5	3.19763e-06	0.611044	-0.710652
YBR142W	P38112	MAK5	32936.5	33584	36846.5	55527	57601	58049.5	1.60657e-08	1.65602	0.727717
YBR157C	P38284	ICS2	43571.5	22341	30385.1	63100	52381	54647	0.0386178	1.76669	0.821049
YBR172C	P32909	SMY2	10757	11491.4	9671.45	18636	19139.5	20877	3.44972e-05	1.83749	0.877739
YBR177C	P38295	MCFS2	180070	172910	180115	258250	267455	289575	4.96737e-07	1.52933	0.612903
YBR191W	Q02753	RL21A	607530	799380	721065	1483700	1267005	1445800	0.0149807	1.97206	0.979707
YBR195C	P13712	MSI1	32763	38568.5	39853.5	24498	24652.5	24438	0.000160312	0.661856	-0.59541
YBR199W	P38131	KTR4	81967	76065.5	81062	51409	49603.5	55864	6.0731e-05	0.656128	-0.607952
YBR213W	P15807	MET8	3292.05	1068.1	2508.8	18836.5	30865.5	36766	2.23818e-05	12.5882	3.654
YBR225W	P38321	YB75	27074	30988.5	29321	68525	71739	70122.5	9.63969e-05	2.40762	1.26761
YBR233W	P38151	PBP2	37447.5	32297.5	24876.5	56194.5	55068	52338	0.000174164	1.729	0.789937
YBR242W	P38331	YB92	4874.55	0	0	0	21915	21532	0.0245416	8.91303	3.15592
YBR247C	P38333	ENP1	38101	42277	45320	65577	67476	64216.5	4.58831e-07	1.56939	0.650206
YBR249C	P32449	AROG	677895	734480	700280	1142400	1137900	1001715	1.06088e-05	1.5535	0.635525
YBR262C	P38341	MIC12	81049.5	81653.5	77722	0	59933.5	23174.5	0.00218941	0.345671	-1.53253
YBR265W	P38342	KDSR	20140	20703.5	23083	55960.5	54842.5	32068.5	0.0235911	2.23493	1.16023
YBR286W	P37302	APE3	1088600	1133485	1343850	2407650	1959250	1927450	6.06108e-05	1.76513	0.819777
YBR287W	P38355	YB8B	76250	67564	62872	118275	123005	122540	1.24221e-08	1.76025	0.815784
YCL026C-B	Q96VH4	HBN1	13848.5	22412	25335	161868	208545	249575	0.00242543	10.0655	3.33134
YCL030C	P00815	HIS2	605780	567100	607385	363110	328445	283355	3.24972e-08	0.547621	-0.868751
YCL033C	P25566	MXR2	45819.5	45202.5	39627.5	72341	68025.5	59663.5	0.0264452	1.53104	0.614515
YCL037C	P25567	SRO9	40833.5	35612.5	42510	74126.5	72851.5	73545.5	1.60212e-08	1.85382	0.890504
YCL047C	P25576	POF1	18976.5	20433	24242	6922	12488.5	6412.5	0.0037883	0.405694	-1.30154
YCL054W	P25582	SPB1	48525	42071	50846	74013.5	76803	75310.5	7.67531e-06	1.59873	0.676923
YCL059C	P25586	KRR1	72527.5	71529	77432.5	121625	114460	131330	8.98729e-06	1.65884	0.730175
YCR020C	P25362	PET18	1024800	1198350	1132300	440400	450175	413970	4.87493e-09	0.388784	-1.36296
YCR021C	P25619	HSP30	39292	69268.5	50933.5	712435	771995	774425	2.49188e-10	14.1626	3.82402
YCR027C	P25378	RHEB	45876.5	45900	50661.5	0	12775.5	30316.5	0.0014967	0.302532	-1.72484
YCR032W	P25356	BPH1	10687	14814.5	17465	23335	24071.5	19507.5	0.0472265	1.55735	0.639094
YCR051W	P25631	YCU1	74434	74813	69163.5	113655	112765	110595	4.94124e-07	1.54303	0.625771
YCR072C	P25382	NLE1	28568	26310	20848.5	42122	46602	45814.5	4.23411e-06	1.77664	0.829149
YCR076C	P25659	FUB1	103685	108226	102478	190630	202170	199695	2.19606e-05	1.88459	0.91425
YDL004W	Q12165	ATPD	1052535	1246755	710945	267480	319870	620210	0.0220607	0.401151	-1.31778
YDL045C	P38913	FAD1	72388	69706	79471.5	48269	45439.5	49441	3.9798e-05	0.646082	-0.630211
YDL051W	P33399	LHP1	100832	99636	112620	201190	190210	181155	2.16745e-07	1.82873	0.870844
YDL057W	Q07379	YD057	17673.5	20096.5	19435.5	7077	7076.5	16154.5	0.0400823	0.529809	-0.916455
YDL064W	P50623	UBC9	143655	65510	165995	28792.5	54905	49081	0.0387467	0.353925	-1.49848
YDL065C	Q07418	PEX19	41486	49905	44486.5	73218.5	71119	75219.5	3.84877e-05	1.61585	0.692289
YDL072C	Q07451	YET3	186635	233470	238430	341950	357720	342255	0.000107853	1.58219	0.661919
YDL075W	P0C2H8	RL31A	541605	587610	542850	896580	839240	865695	3.10841e-08	1.55587	0.637721
YDL077C	Q07468	VAM6	83049	76883.5	71366.5	34150.5	52194	50511.5	0.00247086	0.591684	-0.7571
YDL080C	Q07471	THI3	17249	14431	17650	0	0	8631.5	6.72821e-05	0.174975	-2.51478
YDL086W	Q07505	DLHH	538800	570825	535070	347480	353765	333890	2.95219e-07	0.629378	-0.668001
YDL091C	Q12229	UBX3	95041.5	105545	87784	149510	153350	169415	1.30118e-05	1.63774	0.711704
YDL101C	P39009	DUN1	1516.05	0	0	35694.5	29621.5	25938	0.000128873	60.1919	5.9115
YDL123W	Q07549	SNA4	45012	0	10052	60936.5	75901.5	78290	0.000552632	3.90687	1.96601
YDL124W	Q07551	KAR	1313350	1365850	1419000	2087300	2057400	2051500	1.5059e-10	1.51193	0.596393
YDL153C	Q12136	SAS10	31626.5	27726	26349	62289	68260.5	66856.5	9.73427e-08	2.30341	1.20377
YDL171C	Q12680	GLT1	62677	45612	46552.5	189975	160445	187525	1.73476e-08	3.47417	1.79667
YDL174C	P32891	DLD1	766030	673040	725080	376080	372665	368325	3.43824e-08	0.51617	-0.954081
YDL183C	P48569	YD183	85695.5	72577.5	74489	41987.5	40260.5	48249.5	6.64449e-06	0.560648	-0.834833
YDL193W	Q12063	UPPS	70489	70411	85093.5	163140	161505	172765	5.82828e-09	2.20099	1.13815
YDL203C	Q07622	ACK1	19673	11100.5	21811	7534	0	5832	0.0254798	0.254181	-1.97607
YDL204W	Q12443	RTN2	1980250	2331600	2397800	4445950	5132400	4441950	9.81566e-05	2.08957	1.06321
YDL205C	P28789	HEM3	65750	70304	75901.5	119045	113790	108600	4.80192e-08	1.61088	0.68785
YDL213C	Q07623	NOP6	35263.5	37295	46597	72119.5	75139.5	70312	3.64806e-07	1.82594	0.868641
YDL218W	Q07629	YD218	130400	126045	85137.5	1678400	1515850	1608250	1.4839e-11	14.0596	3.81348
YDL230W	P25044	PTP1	26832.5	26490.5	32372	60412	49388	50919.5	0.000214649	1.87548	0.907262
YDL237W	Q07716	AIM6	181005	184630	195815	121245	113730	120730	0.00010852	0.633547	-0.658476
YDR022C	Q12421	ATG31	10074	19136	10204	25613	25975.5	25304	0.0169881	1.95089	0.964135
YDR031W	Q04341	MIX14	183395	165415	181290	111970	106335	100204	2.05507e-06	0.600848	-0.734928
YDR033W	Q12117	MRH1	668660	788860	705820	380855	345290	319050	2.49843e-06	0.483139	-1.04949
YDR040C	P13587	ATN1	69643.5	71987.5	76734	140055	126600	140035	2.71885e-07	1.86243	0.897188
YDR044W	P11353	HEM6	122085	123165	122480	232720	233885	261430	5.39782e-08	1.97981	0.985361
YDR055W	Q12355	PST1	846290	929870	941955	1609150	1487350	1520950	1.67213e-06	1.69877	0.76449
YDR060W	Q12176	MAK21	39377	41019.5	43399.5	88904.5	84808.5	83954	1.94989e-09	2.08138	1.05754
YDR061W	Q12298	YD061	117170	98518	100398	64039.5	62637	58715.5	5.32747e-05	0.586524	-0.769738
YDR064W	P05756	RS13	1406300	1734000	1649700	2493350	2289900	2456850	0.000598037	1.5115	0.595984
YDR070C	Q12497	FMP16	911490	696810	740415	1044700	1299500	1462100	0.031398	1.62059	0.696518
YDR081C	P32896	PDC2	63757.5	59763.5	61038.5	35842	19717.5	46203.5	0.00578655	0.551383	-0.858873
YDR087C	P35178	RRP1	46840	48498	49634.5	78675	75174.5	81504	6.35576e-07	1.62344	0.69905
YDR093W	Q12675	ATC4	129250	144534	156700	41232.5	67874	39419.5	0.000577234	0.345021	-1.53525
YDR101C	Q03862	ARX1	86356.5	89140	91842.5	148220	142925	149240	2.64169e-07	1.64729	0.720095
YDR164C	P30619	SEC1	1286250	1360050	1463000	935600	856505	856085	8.27178e-06	0.644438	-0.633886
YDR194C	P15424	MS116	246755	217040	213920	155460	142175	150130	1.56137e-05	0.660698	-0.597937
YDR200C	Q03944	VPS64	16368.5	15748	18261.5	0	14828.5	7581.5	0.0280796	0.444837	-1.16865
YDR204W	O13525	COQ4	32044.5	14448	35465	46547.5	42805.5	42223	0.0341132	1.60542	0.682948
YDR206W	Q03466	EBS1	13502	10798.5	11466	21320.5	18046.5	21855	2.41347e-05	1.71171	0.775441
YDR225W	P04911	H2A1	2432200	2432750	2338850	1412400	1532050	1504400	0.000360877	0.61757	-0.695326
YDR232W	P09950	HEM1	12696.5	15343.5	12180	40605.5	34748.5	27232	0.00689408	2.55062	1.35085
YDR237W	P36519	RM07	77382	63510	82085.5	32742	0	21294	0.00144983	0.242338	-2.04491
YDR243C	P23394	PRP28	24571	24988.5	24715.5	0	14284.5	12382.5	0.018866	0.359031	-1.47782
YDR258C	P33416	HSP78	820515	684220	732305	455755	441775	447905	5.01094e-07	0.601435	-0.733518
YDR275W	Q05611	BSC2	9083.35	12091.2	10897.5	23394	23731	21966	9.37915e-05	2.15424	1.10718
YDR299W	Q06631	BFR2	35615.5	38717.5	41276	71666	69782.5	69753	1.68295e-09	1.82686	0.869366
YDR316W	Q06668	OMS1	87718.5	76506.5	69915	36267.5	45978.5	48259.5	4.07738e-05	0.557382	-0.843261
YDR321W	P38986	ASPG1	60414	66608	68826.5	120890	109260	122235	9.63615e-08	1.79927	0.847414
YDR322C-A	P81449	ATPJ	208930	238590	238360	364170	411405	380860	0.000633434	1.68606	0.753656
YDR338C	Q05497	YD338	114555	73870	122620	0	69526.5	36709.5	0.0304848	0.341545	-1.54985
YDR357C	Q06333	BL1S4	26653	25361	29134.5	9263.5	9153.5	8587.5	0.00179617	0.332779	-1.58736
YDR365C	Q06344	ESF1	158420	172155	165870	282815	292255	291345	9.78612e-10	1.74524	0.803424
YDR372C	Q06385	VPS74	195150	208485	205295	129145	135235	127588	0.00042647	0.6437	-0.635539
YDR375C	P32839	BCS1	82960	67053	72620	41031.5	41126	45840.5	6.77498e-06	0.574928	-0.798546
YDR376W	P48360	ADRO	243670	228330	259885	119660	121250	115375	3.72328e-06	0.486805	-1.03859
YDR380W	Q06408	ARO10	79055.5	65306	78246	20786	20887	20525	3.12207e-07	0.279407	-1.83956
YDR397C	Q92317	NCB2	85135.5	96601	93543	55081	53784	49953.5	6.18691e-08	0.576935	-0.793518
YDR398W	Q04177	UTP5	29284.5	30472.5	28860.5	48638.5	49214.5	51233	4.47697e-07	1.68235	0.750481
YDR406W	Q04182	PDR15	311455	276475	271310	73263.5	85548	97831	1.01397e-07	0.298685	-1.7433
YDR425W	Q04053	SNX41	11504.5	20283.5	24094.5	32020	30330	32744.5	0.0122934	1.70169	0.766965
YDR430C	P32898	PREP	2439550	2016350	2074450	1319300	1196500	1288900	1.47869e-06	0.582618	-0.779378
YDR441C	P36973	APT2	13030	26043	0	40936.5	36216.5	51429	0.0016847	3.29081	1.71844
YDR449C	Q02354	UTP6	38504	35633.5	39130.5	58233	58395.5	59526.5	5.55248e-09	1.55521	0.637105
YDR453C	Q04120	TSA2	626490	657565	714675	1830450	1868550	1776000	6.32254e-10	2.73924	1.45378
YDR462W	P36527	RM28	44658	43905.5	43630	25205.5	25171	29178.5	1.14238e-05	0.601807	-0.732627
YDR473C	Q03338	PRP3	36250.5	36461.5	39185.5	24173	19191	22566.5	6.01686e-05	0.589204	-0.76316
YDR476C	Q03362	YD476	160965	164445	183970	105987	112830	113335	3.98298e-06	0.652071	-0.616899
YDR482C	Q03375	CWC21	29846	25967	24387.5	10996.5	21872.5	11537.5	0.0385142	0.553694	-0.85284
YDR496C	Q04373	PUF6	69039	69082.5	70867	115915	107255	114525	7.41847e-08	1.61585	0.692297
YDR511W	Q04401	SDHF3	91920.5	82289	81220.5	22701	55799	45367	0.00158911	0.484935	-1.04414
YDR527W	Q04418	RBA50	21457.5	10410.5	24938.5	30278.5	32463.5	30704.5	0.0259686	1.645	0.718085
YDR533C	Q04432	HSP31	444830	477760	484475	725960	703905	707670	3.10176e-06	1.51914	0.603259
YEL011W	P32775	GLGB	546700	586990	615410	1082350	1018400	1021555	4.1169e-09	1.78509	0.835999
YEL017W	P39996	GTT3	30541.5	26714.5	29435.5	19049.5	20011.5	10396.5	0.0115415	0.5705	-0.809701
YEL030W	P39987	HSP7E	90418	64105	70421	127165	119260	116190	1.58824e-05	1.61202	0.688873
YEL039C	P00045	CYC7	109245	118820	112120	283465	238255	278855	1.07628e-05	2.35335	1.23472
YEL046C	P37303	GLY1	75262	73469	80441	198855	202290	206375	7.77676e-12	2.65093	1.4065
YEL054C	P0CX53	RL12A	1685250	1104615	1124400	2604300	2287200	2574000	0.000136338	1.90725	0.931497
YEL061C	P27895	CIN8	350740	400040	408855	195130	220360	227490	1.90779e-06	0.554468	-0.850825
YEL071W	P39976	DLD3	194870	200165	191175	847020	781535	865790	6.2947e-11	4.25504	2.08917
YER001W	P39106	MNN1	1047255	1024740	1087215	509010	431665	440425	3.09501e-05	0.437166	-1.19375
YER004W	P40008	FMP52	247620	248570	248185	530390	467620	490325	3.46102e-09	1.99944	0.999598
YER006W	P40010	NUG1	93309	92323.5	83485.5	178290	157935	164540	1.36515e-08	1.86076	0.895895
YER010C	P40011	RRAAH	13890	25363	11823.5	37368.5	37684	29220	0.0291556	2.0415	1.02963
YER030W	P40019	CHZ1	24808.5	22703.5	21440	47316	43850	46723.5	1.48056e-05	1.99979	0.999848
YER044C	P40030	ERG28	1141450	1170000	1124030	883785	726925	676875	0.000165239	0.665871	-0.586686
YER062C	P40106	GPP2	329340	349100	333290	208945	188135	168305	1.02991e-05	0.55883	-0.839519
YER065C	P28240	ACEA	144240	149425	150275	255600	235840	238935	3.07215e-06	1.64521	0.718273
YER067W	P40043	RGI1	405150	455675	451380	666725	597735	704125	0.0175166	1.50021	0.585166
YER073W	P40047	ALDH5	566400	512645	548800	174615	173050	160300	2.37025e-11	0.312048	-1.68016
YER078C	P40051	ICP55	86141	56525	68835.5	29114	25048	35296.5	0.000154487	0.422969	-1.24138
YER079W	P40052	YEQ9	69617	39133.5	0	77193	81866.5	72075	0.0136627	2.12536	1.08771
YER080W	P40053	AIM9	359005	289535	301010	219675	202610	210225	2.6841e-05	0.666116	-0.586156
YER081W	P40054	SERA	121695	117165	124215	195010	175670	180895	2.12619e-05	1.51918	0.603289
YER082C	P40055	UTP7	43558.5	49132.5	53604	74906.5	81946	76354	6.55365e-06	1.59408	0.672728
YER087W	P39965	SYPM	874800	653675	711070	446985	443110	446885	0.00252336	0.596987	-0.744228
YER091C	P05694	METE	1494600	1525000	1615950	2526450	2455350	2518100	4.35466e-09	1.61791	0.694131
YER095W	P25454	RAD51	5218	0	3555.3	61845.5	23661	48594	0.00166169	15.2851	3.93405
YER100W	P33296	UBC6	0	0	1842	18330.5	21523	24674.5	1.75874e-06	35.0315	5.13058
YER117W	P0CX42	RL23B	494455	459560	444975	953675	799945	775600	0.000143865	1.80789	0.854307
YER126C	P40078	NSA2	47660	54611.5	48195	76233.5	77742	73634	0.000835953	1.51269	0.597118
YER141W	P40086	COX15	173185	175795	177325	112255	113730	110820	1.84218e-09	0.639943	-0.643986
YER144C	P39944	UBP5	3267.5	3555.55	4194.85	16590	15499	14919	5.43304e-05	4.26651	2.09306
YER159C	P40096	NCB1	115050	110070	108266	37624.5	51951.5	54721	9.98352e-06	0.432823	-1.20815
YER169W	P39956	RPH1	60158	59136	65270.5	40296.5	43431.5	38347	0.000246667	0.661422	-0.596357
YER170W	P26364	KAD3	156270	135155	141755	97558.5	86318	49828	0.0103092	0.539509	-0.890281
YER175C	P32643	TMT1	26682	23047.5	29361.5	19045.5	11613.5	0	0.00972501	0.387642	-1.3672
YFL001W	P31115	PUS3	41204.5	41958	39820	14941.5	18246	32337	0.0368842	0.532795	-0.908347
YFL008W	P32908	SMC1	39004	40778	40004	57720.5	62208	64041	0.000906103	1.53582	0.619007
YFL017C	P43577	GNA1	162040	158930	175325	93139.5	101446	108085	1.44941e-07	0.609859	-0.713452
YFL053W	P43550	DAK2	18956.5	24186.5	31677.5	284830	280605	255075	3.56231e-10	10.9664	3.45502
YFL058W	P43534	THI5	3147200	3408400	3343850	1943200	1799000	1772950	9.20568e-06	0.557117	-0.843948
YFR001W	P43586	LOC1	42434.5	51653.5	46837.5	90529	88221	89467	5.37714e-09	1.90325	0.928468
YFR003C	P43587	YPI1	241225	204280	262290	84250	169540	68520	0.00779473	0.455372	-1.13488
YFR007W	P43591	YFH7	66113	56384	60096.5	18901.5	16237	20387	2.05394e-08	0.304094	-1.71741
YFR011C	P43594	MIC19	319340	314465	338890	201835	195990	204485	4.01003e-06	0.619218	-0.691481
YFR014C	P27466	KCC1	309950	313905	320450	213830	208985	199775	4.81696e-09	0.65931	-0.600971
YFR015C	P23337	GYS1	32841	29535.5	37864.5	78201	68403.5	70565.5	3.88047e-07	2.16648	1.11535
YFR016C	P43597	YFI6	44267.5	37321.5	40672.5	61835	64718	59965	4.36366e-05	1.52557	0.609345
YFR030W	P39692	MET10	32084	41084.5	32795.5	194465	190420	249300	4.36234e-07	5.98491	2.58133
YFR041C	P43613	ERJ5	23478	17238.5	19693.5	34014.5	28478.5	31741	0.00017012	1.55991	0.64146
YFR055W	P43623	METC	561670	575310	567035	94411	105115	97945.5	5.92535e-08	0.174571	-2.51811
YGL009C	P07264	LEUC	1246650	1095650	1072950	262250	241165	238635	2.4173e-09	0.217275	-2.2024
YGL012W	P25340	ERG4	248510	267850	300945	180330	179750	170465	5.4436e-06	0.64914	-0.623399
YGL023C	P53191	PIB2	11184.2	9546.7	0	20834.5	20909.5	22219.5	0.000131948	3.08541	1.62546
YGL035C	P27705	MIG1	423790	459855	475290	319925	282720	296580	5.05988e-07	0.661713	-0.595722
YGL036W	P53185	VIR	11713.3	5917	14635.5	28568.5	28594	36971.5	8.68602e-05	2.91745	1.54471
YGL055W	P21147	ACO1	134605	132705	151550	616355	631670	588615	1.26699e-10	4.38485	2.13253
YGL067W	P53164	NPY1	80148.5	75227.5	63040	48526.5	49539.5	47057.5	0.00013522	0.664436	-0.589797
YGL068W	P53163	MNP1	415725	421965	385850	325575	234575	197380	0.00396012	0.61913	-0.691686
YGL078C	P20447	DBP3	77053	93980	97801.5	165980	157050	170755	3.93082e-06	1.83676	0.877165
YGL084C	P53154	GUP1	113292	105674	119920	74741	75985	71999.5	0.00031223	0.657229	-0.605531
YGL099W	P53145	LSG1	29891	30547	33234	52468	49699.5	54879.5	6.22846e-07	1.67656	0.745507
YGL120C	P53131	PRP43	103195	105875	110485	163520	162585	172955	7.88119e-09	1.56173	0.643149
YGL122C	P32505	NAB2	34730.5	44989.5	8542.5	56413	52501	64558.5	0.00441962	1.96542	0.974834
YGL159W	P53110	YGP9	41385.5	40404.5	38672.5	27856.5	25243.5	22820	2.51678e-06	0.630238	-0.666032
YGL184C	P53101	STR3	6471	6048	4403.25	12355.5	24135.5	23057	0.015854	3.51892	1.81513
YGL185C	P53100	YGT5	32693	39137.5	35231	17978	14878.5	18631.8	0.0210753	0.480923	-1.05612
YGL197W	P53094	MDS3	56916	57067	58180.5	115620	113265	112670	5.3477e-09	1.9839	0.988339
YGL212W	P32912	VAM7	20331	17023.5	19532.5	32763.5	31967	34057.5	1.37465e-06	1.73657	0.796237
YGL248W	P22434	PDE1	54839.5	60512	62591	35563.5	37509	33838	6.70043e-06	0.600815	-0.735008
YGR004W	P53203	PEX31	28939.5	0	0	55080	41296.5	94404.5	0.0380791	6.59241	2.72081
YGR021W	P53212	YG1D	68702	47391	43999	24375	15726.4	18309	0.000688248	0.364855	-1.4546
YGR033C	P53220	TIM21	0	84620	197690	196570	208225	189475	0.0352236	2.10503	1.07384
YGR053C	P53234	YG21	18775.5	16390	16024	4320.6	7928.2	3412.65	6.39786e-05	0.30595	-1.70863
YGR056W	P53236	RSC1	27514	25035	32949	10913	17061.5	12482.5	0.0117349	0.473192	-1.0795
YGR087C	P26263	PDC6	1606.95	7343.45	5935.8	12679	13907	15075	0.000207902	2.79863	1.48472
YGR088W	P06115	CATT	2109150	1729150	1840800	3374500	3196150	3570000	6.99391e-06	1.78561	0.836416
YGR092W	P22204	DBF2	29184.5	33114.5	33572.5	47887	46941	50261.5	3.58745e-05	1.51337	0.597769
YGR103W	P53261	PESC	76860	76564.5	79731.5	144175	146395	146610	5.32784e-12	1.87505	0.906932
YGR111W	P53265	YG2W	48326	47936	50601.5	95560.5	83376	81937.5	2.07471e-06	1.7763	0.828877
YGR122W	P53272	YG34	272705	286135	374260	138840	129250	123545	0.0161077	0.419714	-1.25252
YGR127W	P53275	YG37	91650	94392	101491	203195	201500	200555	6.43389e-11	2.10498	1.0738
YGR128C	P53276	UTP8	75827	74466.5	75608.5	112430	114295	122615	1.16744e-07	1.54642	0.628935
YGR145W	P48234	NOL10	44235	42029	46061	78976.5	71254	76155	8.21078e-08	1.71083	0.774696
YGR154C	P48239	GTO1	8140.5	16089	22464.5	30157	29540.5	21805	0.0185194	1.74546	0.803607
YGR159C	P27476	NSR1	554765	568705	587455	1002750	958650	980575	3.13495e-09	1.71952	0.782008
YGR161C	P53289	RTS3	54763	56757.5	58292	34387.5	29820	30310	1.14254e-05	0.556599	-0.845289
YGR171C	P22438	SYMM	184835	155910	169535	42949.5	96751	78154	0.000212352	0.426931	-1.22792
YGR175C	P32476	ERG1	42589	34877.5	36676.5	102090	104185	101280	1.46278e-10	2.69447	1.43
YGR201C	P42936	YG4D	160445	199650	220380	581560	574970	553155	5.83605e-09	2.94532	1.55842
YGR205W	P42938	TDA10	201620	254785	253155	132635	129645	131470	0.00125288	0.554921	-0.849645
YGR211W	P53303	ZPR1	201535	193925	196415	303315	285765	306330	4.81833e-08	1.51284	0.597256
YGR233C	P17442	PHO81	64589.5	57067	67019	39697.5	33908.5	37826	1.99112e-06	0.590601	-0.759744
YGR235C	P50087	MIC26	89009.5	52120	49633	98475.5	91603.5	96443	0.00518541	1.50198	0.586868
YGR244C	P53312	SUCB	1393300	1196950	1265800	744740	736255	780895	1.7085e-06	0.586582	-0.769595
YGR248W	P53315	SOL4	1298600	1497250	1470300	2374100	2374850	2358800	7.81449e-07	1.66608	0.736458
YGR271C-A	Q3E705	EFG1P	49435.5	50493.5	49996	88367	84909	87056	9.11202e-08	1.73641	0.796112
YGR281W	P53049	YOR1	12653.5	11364	16104.5	32989	30075	34223.5	1.94948e-05	2.42479	1.27786
YGR283C	P53336	YG5X	6113	6702	12655.6	18285.5	21332	20837.5	0.0111518	2.37352	1.24703
YGR284C	P53337	ERV29	144530	189295	181160	272845	262125	265175	2.69264e-05	1.55372	0.635731
YHL013C	P38747	OTU2	24377	20515	17088	34718	39058.5	35302	0.000240887	1.7599	0.815492
YHL014C	P38746	YLF2	56482.5	48827	50255.5	26034.5	27995.5	23311	9.08497e-07	0.497162	-1.00821
YHL018W	P38744	PHS	8731	15863.2	18028.5	27296.5	28601	25744	0.00775308	1.91545	0.937681
YHL021C	P23180	AIM17	1213600	895050	878750	618365	615590	585140	0.000285215	0.608922	-0.71567
YHL024W	P38741	RIM4	40253	48284.5	46464	109340	110110	104635	2.49081e-10	2.4006	1.2634
YHL029C	P38738	OCA5	26288.5	29552	27965.5	0	14314	13353.5	0.0239836	0.330137	-1.59886
YHR005C-A	P87108	TIM10	274690	194190	239710	120792	140540	134035	0.00161378	0.557963	-0.841759
YHR011W	P38705	SYSM	78830	66649	71590.5	48563.5	42146	40949.5	3.24491e-06	0.606529	-0.721351
YHR018C	P04076	ARLY	1330300	1300850	1359700	573380	538550	530095	2.84173e-11	0.411447	-1.28122
YHR023W	P08964	MYO1	286145	340775	363215	571965	581030	544200	0.000255648	1.7141	0.777455
YHR029C	P38765	YHI9	55096	63845.5	73086	31324	27858.5	26055.5	0.000139564	0.443884	-1.17174
YHR030C	Q00772	SLT2	106562	100674	102770	162160	157500	159440	6.86766e-06	1.54545	0.628028
YHR032W	P38767	ERC1	11906.5	0	12863	31144	26522.5	23539	0.00700186	3.27845	1.71301
YHR037W	P07275	PUT2	514510	486195	475220	326935	302225	313405	1.04229e-08	0.638627	-0.646955
YHR038W	P38771	RRF1	133285	70027.5	80259.5	44830.5	41561	34202.5	0.00394824	0.425268	-1.23356
YHR047C	P37898	AAP1	50271.5	44711	52909	123170	132790	119440	1.33906e-09	2.53835	1.34389
YHR065C	P38712	RRP3	143320	102600	125800	248035	246220	266270	7.01695e-07	2.04596	1.03278
YHR088W	P38805	RPF1	20695.5	18609	20951.5	36704.5	34444.5	38650	9.81753e-06	1.82221	0.865688
YHR096C	P38695	HXT5	918735	1074150	991080	357115	324690	325715	7.92525e-08	0.337645	-1.56642
YHR097C	P38809	YHP7	119600	130410	117400	238805	219300	233605	1.36285e-05	1.88267	0.912776
YHR105W	P38815	YPT35	40002	37056.5	38499.5	11383.5	0	0	5.70602e-06	0.098509	-3.3436
YHR112C	P38716	YHR2	16707	24377.5	28831	47760	47929	42975.5	0.00289162	1.98332	0.987914
YHR116W	P38824	COX23	87832.5	90045.5	89201	25808	26875.5	36738	0.00177292	0.334813	-1.57857
YHR127W	P38833	YHS7	24938	31953	30483	44673.5	45068.5	42045	0.000110834	1.50831	0.592932
YHR163W	P38858	SOL3	402265	440085	438275	260730	240695	256895	2.31547e-06	0.592148	-0.755969
YHR164C	P38859	DNA2	217360	200560	252945	70715	0	212870	0.0337103	0.422715	-1.24224
YHR170W	P38861	NMD3	61935.5	60448	56912	106970	111385	109820	6.14654e-10	1.83036	0.872126
YHR176W	P38866	FMO1	23701	25188	26292	37807.5	39007.5	42730	1.40977e-05	1.5901	0.669114
YHR193C	P38879	NACA	47572.5	18063.5	45220.5	149958	151583	100615	0.0246862	3.62772	1.85906
YHR195W	P38881	NVJ1	29286	26134	28592.5	51656	52046	49804	1.82839e-07	1.82718	0.869619
YHR196W	P38882	UTP9	42549	29960	31123	64729	64809.5	65390.5	2.17505e-05	1.88097	0.911479
YHR208W	P38891	BCA1	4434200	4418100	4034800	1065150	1034770	971250	7.05888e-09	0.238314	-2.06907
YHR209W	P38892	CRG1	86463	95668	100864	211455	202900	200455	4.9499e-11	2.17252	1.11937
YIL013C	P40550	PDR11	31725.5	26512.5	31569	49272	47301	47993.5	0.000302125	1.60975	0.686833
YIL014W	P40549	MNT3	37597.5	36501.5	36987.5	23260	22696	23909	3.91649e-05	0.628924	-0.669042
YIL015W	P12630	BAR1	16357.5	0	0	171235	173180	177740	3.33932e-10	31.9214	4.99645
YIL024C	P40543	ATG45	21168	23208.5	25785	43828.5	40138	41877	3.7587e-06	1.79363	0.842879
YIL044C	P40529	AGE2	57558	51875.5	59800	36674.5	16953.5	15186.5	0.00335534	0.406625	-1.29823
YIL051C	P40185	MMF1	2269300	1895150	2005750	1352550	1342500	1286600	1.29738e-05	0.645303	-0.631951
YIL052C	P40525	RL34B	500710	573220	461690	1115815	884275	973445	0.00396497	1.93637	0.953358
YIL057C	P40188	RGI2	34622.5	49027.5	47986.5	20091	19196	15580	9.58941e-06	0.416807	-1.26255
YIL066C	P21672	RIR3	38717	40924	47869	11477.5	9928.5	25405.5	0.000868482	0.36712	-1.44568
YIL070C	P40513	MAM33	693885	608385	635570	321215	329635	328555	4.87929e-09	0.505411	-0.984472
YIL074C	P40510	SER33	263045	262920	265080	715900	720040	744185	5.85339e-09	2.75601	1.46258
YIL077C	P40508	PUP1	86803.5	79523	84298	52113	52779.5	55535.5	6.33058e-07	0.640113	-0.643601
YIL084C	P40505	SDS3	47068	48537	49875.5	29114.5	31692.5	33233.5	5.08881e-06	0.646413	-0.629472
YIL087C	P40502	AIM19	129392	186125	123430	402275	372210	275275	0.00242608	2.39154	1.25794
YIL088C	P40501	AVT7	0	27055	33238.5	56505	102552	103250	0.0118528	4.35049	2.12118
YIL094C	P40495	LYS12	719520	629035	669405	434120	411595	391845	3.21439e-07	0.613273	-0.705399
YIL098C	P40491	FMC1	43196	43885.5	40806	28567	27798.5	25395.5	0.00134756	0.63932	-0.645391
YIL103W	P40487	DPH1	0	6233	5582.5	21045.5	22904.5	21495.5	3.9078e-05	5.53895	2.46961
YIL107C	P40433	6P21	84127	86275	89243	136035	129800	126130	8.16258e-08	1.50962	0.594184
YIL145C	P40459	PANC	28231.5	25116.5	30868	52062.5	45349	47275.5	0.00141382	1.71805	0.780769
YIL160C	P27796	THIK	118540	119065	122050	317425	294600	298005	3.83499e-11	2.53029	1.3393
YIL165C	P40446	YIQ5	33839.5	38507	38920.5	8000.5	0	11976.5	1.28738e-05	0.179542	-2.47761
YIR021W	P07266	MRS1	57240.5	40818.5	47592.5	20302	21366	24872	0.00297045	0.456844	-1.13023
YIR038C	P40582	GST1	1137400	1175000	1137565	1775650	1813000	1812950	1.64805e-06	1.5657	0.646805
YIR039C	P40583	YPS6	927.6	0	0	32042.5	29734.5	29310	3.31021e-08	98.1964	6.6176
YJL005W	P08678	CYAA	81102	91825.5	82890.5	5769.35	0	0	3.11499e-08	0.0225526	-5.47057
YJL011C	P47076	RPC9	8893	7214.5	10352	29691.5	19583.5	26559.5	0.00512909	2.86606	1.51907
YJL030W	P40958	MAD2	99000.5	93136	105690	42432.5	41452.5	46709	0.0185831	0.43849	-1.18938
YJL033W	P20448	DBP4	19410.5	16829	18664	46723.5	44218	46187.5	5.39962e-09	2.49764	1.32056
YJL045W	P47052	SDHX	36476.5	31278.5	32413	82130	76873	88680	5.5823e-05	2.47268	1.30607
YJL047C	P47050	CUL8	24378.5	25957.5	29462	4942.75	19464.5	19147	0.00978774	0.545806	-0.873539
YJL052W	P00360	G3P1	17315000	18131500	18968000	11779500	12575000	11772500	3.76059e-08	0.663922	-0.590914
YJL054W	P47045	TIM54	77055.5	68922.5	72787.5	45396.5	45964.5	45824.5	1.58344e-08	0.627089	-0.673257
YJL057C	P47042	IKS1	30736	35566.5	36682.5	50551.5	52258	56681.5	1.40283e-05	1.54868	0.631041
YJL060W	P47039	BNA3	87759.5	86076.5	91318	168250	162495	167425	2.13896e-10	1.87879	0.909808
YJL066C	P40364	MPM1	464725	405495	382080	282170	226525	243670	2.10299e-05	0.600787	-0.735076
YJL069C	P40362	UTP18	23773	18744	23227	54784.5	51261.5	56500.5	3.66952e-09	2.47242	1.30592
YJL133C-A	Q3E7A3	YJ133	27951.5	12344.5	17636.5	5699.5	0	0	0.00558024	0.0983818	-3.34546
YJL137C	P47011	GLG2	123975	132275	136240	308360	286135	268795	3.03794e-07	2.19952	1.13719
YJL153C	P11986	INO1	87028.5	96587	107970	274845	276195	307835	7.8128e-10	2.94553	1.55853
YJL159W	P32478	HS150	365985	1230650	785050	2691500	2324950	2416300	0.00348773	3.12079	1.64191
YJL161W	P46998	FMP33	129350	122055	149550	193935	206215	201825	0.000213674	1.50135	0.586263
YJL180C	P22135	ATP12	57176	49480	47289	34775	34339.5	31102.5	9.38808e-05	0.650992	-0.619288
YJL200C	P39533	ACON2	74154.5	55881	55090	118415	106745	95172.5	3.54868e-05	1.73035	0.791067
YJR001W	P47082	AVT1	37320	43841	31646.5	62927	53534	56663	0.000689869	1.53469	0.617943
YJR002W	P47083	MPP10	18464	17905	22257	32524	33149	33476	7.01525e-07	1.69121	0.758058
YJR008W	P47085	MHO1	170795	193305	196835	296655	281720	265370	1.60221e-06	1.50418	0.588973
YJR010W	P08536	MET3	9155.25	8476.85	7211.15	467295	511240	580610	3.21564e-09	62.7593	5.97176
YJR016C	P39522	ILV3	911165	759920	766620	392885	353725	342620	1.0934e-07	0.446826	-1.16221
YJR025C	P47096	3HAO	237000	241305	250235	141175	149245	117284	0.00097535	0.559619	-0.837484
YJR031C	P47102	GEA1	53599	42577	54073.5	18725.5	0	37533.5	0.00834041	0.374437	-1.4172
YJR034W	Q02772	PT191	157350	137520	143060	61956	79047.5	77595	0.000946567	0.499163	-1.00242
YJR040W	P37020	GEF1	30353.5	28663.5	29783	20526	19489.5	11574.5	0.0105353	0.580968	-0.783468
YJR045C	P0CS90	HSP77	3344850	2646000	2835200	1645250	1598650	1631800	1.19814e-05	0.552422	-0.856159
YJR047C	P19211	IF5A2	6823	0	0	87415	79066.5	93026.5	0.000114281	38.0343	5.24923
YJR048W	P00044	CYC1	493560	403690	496550	265745	257870	255460	2.90015e-06	0.558958	-0.839189
YJR052W	P06779	RAD7	31727.5	15750.5	32153.5	7476.5	12663	2150.05	0.0194158	0.279909	-1.83697
YJR067C	P47118	YAE1	7961.5	8489	0	26686	28049.5	25454	0.000125142	4.87459	2.28528
YJR070C	P47120	DOHH	124840	126040	128935	230025	220830	234740	5.90675e-06	1.80508	0.85206
YJR083C	P47129	ACF4	12830	6720.5	7097	20196.5	20420	17102	0.00644414	2.166	1.11503
YJR095W	P33303	SFC1	34000	42097.5	48776.5	127690	126375	121840	6.72328e-09	3.01027	1.58989
YJR096W	P47137	YJ66	1266000	1355350	1416450	2623800	2508450	2506550	2.56786e-10	1.89182	0.919777
YJR100C	P47140	AIM25	106958	106428	108488	68426.5	64570.5	77353	0.00787423	0.653517	-0.613704
YJR102C	P47142	VPS25	32177	29678	35864	10731	10942.5	14033.5	0.00733511	0.365405	-1.45243
YJR122W	P47158	CAF17	61526.5	49121	52269	34427	33361	31932	2.73746e-05	0.612093	-0.708178
YJR126C	P47161	VPS70	30190	34847.5	35141	58240.5	58160	62192.5	1.25503e-06	1.78275	0.834103
YJR130C	P47164	MET7	41230.5	39605	44440.5	27152	23480	24417.5	3.39462e-06	0.599073	-0.739196
YJR135W-A	P57744	TIM8	104665	89127	97087	43888	40820	38957	1.20844e-08	0.425142	-1.23398
YJR140C	P47171	HIR3	71251	61268.5	68086.5	28737.5	49188.5	37898.5	0.0134058	0.577373	-0.792424
YKL001C	Q02196	KAPS	0	0	25880.5	411770	411550	511995	3.71211e-08	51.5954	5.68917
YKL003C	P28778	RT06	41271	42058	43583	12360	25943.5	16037	0.005426	0.428175	-1.22373
YKL009W	P33201	MRT4	174585	164610	181825	308550	298510	300800	1.67354e-10	1.74247	0.801131
YKL029C	P36013	MAOM	152595	113495	118125	55008.5	57810	55651	6.72909e-05	0.438477	-1.18943
YKL040C	P32860	NFU1	137040	101398	108890	203515	189840	190520	4.76471e-06	1.68105	0.749363
YKL053C-A	O60200	MDM35	146725	122154	138285	45338.5	49303	42543	6.33806e-05	0.336927	-1.56949
YKL055C	P35731	FABG	42222.5	38358	20034.5	10323.5	20823.5	13593.5	0.0499119	0.44467	-1.16919
YKL065C	P35723	YET1	137140	137580	134475	232195	224670	203170	0.000337061	1.61301	0.689754
YKL093W	P23493	MBR1	28710.5	20124	17730	47746.5	46404.5	45789.5	1.51328e-06	2.10233	1.07199
YKL096W	P28319	CWP1	1631650	1731700	1811350	940175	888115	961900	5.7954e-09	0.539198	-0.891112
YKL104C	P14742	GFA1	634245	684135	655425	1022850	979065	994670	1.46847e-08	1.51818	0.60234
YKL107W	P34251	YKK7	178190	199010	209490	420165	375755	390235	1.26352e-08	2.02177	1.01562
YKL119C	P32341	VPH2	30915	27758	30416.5	51547	47361.5	49278.5	2.44926e-05	1.66335	0.734092
YKL120W	P32332	OAC1	492735	477610	503250	119770	120380	109915	2.7978e-13	0.237558	-2.07365
YKL128C	P36069	PMU1	16871	21259	21279.5	37538	44291	38722.5	3.20788e-05	2.02916	1.02088
YKL137W	P36064	COXM1	75449.5	62269.5	67992.5	46411	19618	21301.5	0.0024724	0.424529	-1.23606
YKL146W	P36062	AVT3	18557.5	14341.5	9463.5	24678	27032.5	28474	0.00368286	1.89282	0.920536
YKL156W	P35997	RS27A	214095	264870	263300	438830	449875	536425	0.00101554	1.91997	0.941087
YKL172W	P36049	EBP2	42737	47128.5	54675	92314	85297	94114.5	6.7355e-06	1.87993	0.910676
YKL188C	P34230	PXA2	194985	179565	195990	77510	97148.5	99200	0.00414724	0.479999	-1.0589
YKL194C	P07236	SYTM	74235	55937	59965.5	33255	35532	35568.5	1.75912e-05	0.548842	-0.865536
YKR009C	Q02207	FOX2	50560	53110	55588.5	153720	143015	147810	2.36431e-11	2.79134	1.48096
YKR021W	P36117	ALY1	103326	91181.5	85641	131765	151230	146110	8.10477e-05	1.53171	0.615139
YKR024C	P36120	DBP7	14040.5	11218	9226.3	28371	29346.5	30035	4.97428e-08	2.54467	1.34748
YKR049C	P36141	FMP46	257835	260565	261190	464260	424760	419255	1.68184e-07	1.67816	0.746878
YKR058W	P36143	GLG1	37015	38738	43761	66668	59951.5	58942.5	1.56965e-06	1.55264	0.634722
YKR066C	P00431	CCPR	203650	183440	189800	392155	362280	371530	2.97251e-07	1.95178	0.964794
YKR070W	P36151	YK50	132540	109044	110875	82450.5	76648.5	71129.5	0.00197189	0.653206	-0.614389
YKR081C	P36160	RPF2	62414	58368.5	67116	103736	96859.5	105258	1.4565e-05	1.62776	0.702892
YKR087C	P36163	OMA1	51902	49778	50490.5	32031.5	31206	29068.5	5.61567e-05	0.606596	-0.721192
YKR089C	P36165	TGL4	83315.5	85873	95509	67159	49255	55258	0.00612617	0.648559	-0.62469
YKR102W	P36170	FLO10	63542.5	63706	70854	39184.5	41623.5	43306.5	0.000351535	0.626517	-0.674575
YLL008W	P32892	DRS1	34877.5	34798	33656	70558.5	69944	71222	2.25359e-12	2.04898	1.03491
YLL011W	P33750	DCA13	25943.5	25367.5	29422.5	47102	46643	48459	9.99457e-07	1.7614	0.816723
YLL013C	Q07807	PUF3	78827	75703.5	79657	49420	47712.5	46744	1.06667e-08	0.614365	-0.702833
YLL019C	P32350	KNS1	69271.5	83216	81487.5	32737	29240.5	30802.5	1.32352e-07	0.396538	-1.33447
YLL028W	Q07824	TPO1	78149.5	59968.5	54438	13815	0	0	6.33746e-06	0.0717454	-3.80097
YLL034C	Q07844	RIX7	62692.5	77056.5	72568.5	120445	113920	115080	2.19792e-05	1.64586	0.718842
YLL041C	P21801	SDHB	4853300	4145650	3919750	7387850	6717850	7633650	1.14258e-06	1.68278	0.750848
YLL056C	Q12177	YL056	4240.55	4231.05	6172.9	63675.5	64082	69016.5	1.46001e-10	13.4367	3.74811
YLL057C	Q12358	JLP1	0	10610.5	11276	27289.5	27898	46483	0.00149149	4.64535	2.21579
YLL058W	Q12198	METW	23127	22777	20909	41901.5	50325.5	53868.5	3.47715e-06	2.18663	1.12871
YLR004C	Q07904	THI73	181420	158020	171695	54818	48314.5	46660.5	3.37889e-06	0.29306	-1.77073
YLR026C	Q01590	SED5	34212.5	19086.5	32168	58559.5	54141.5	58911.5	0.000839603	2.00794	1.00572
YLR034C	Q12078	SMF3	27044	23636	18821	44471.5	44289.5	46624.5	9.38375e-07	1.94796	0.961968
YLR039C	P40395	RIC1	27161.5	25235	27589	8873.5	21835	18049	0.0205713	0.609579	-0.714114
YLR069C	P25039	EFGM	270825	237480	243565	149135	145480	144855	6.69299e-08	0.584503	-0.774719
YLR070C	Q07993	XYL2	832955	847005	885140	1629300	1557750	1517350	2.22026e-07	1.834	0.874996
YLR079W	P38634	SIC1	18304.5	16812.5	14546	35504	40786	37057	1.13731e-05	2.28232	1.1905
YLR115W	Q12102	CFT2	23529	22422.5	24956	15656.5	16337	14176	0.000143388	0.651123	-0.618998
YLR129W	Q12220	UTP12	180010	176945	184815	269435	293285	294250	1.19997e-08	1.5818	0.661564
YLR142W	P09368	PUT1	26080	29094.5	28843	0	0	11302.5	0.000147551	0.134526	-2.89405
YLR150W	P39015	STM1	229085	195395	159565	411510	488395	396735	0.0133912	2.2201	1.15063
YLR151C	Q12524	PCD1	22961.5	20894.5	12307.5	45701.5	48697	49246	4.71819e-05	2.55761	1.3548
YLR163C	P10507	MPPB	170405	156540	161525	105044	102603	103212	6.67878e-08	0.636393	-0.65201
YLR164W	Q06236	SHH4	86345	80640	86631	165695	173005	198410	1.46787e-06	2.11781	1.08257
YLR174W	P41939	IDHC	401355	416415	436800	1115400	1075550	1089875	1.22161e-07	2.6151	1.38687
YLR177W	Q06251	YL177	64197	64274.5	68870	34433.5	30469	33468.5	6.5531e-05	0.498481	-1.00439
YLR179C	Q06252	YL179	366990	356050	397195	690045	669610	687895	4.95935e-09	1.82779	0.870097
YLR180W	P10659	METK1	590825	644190	646270	1209050	1182550	1180200	3.9347e-11	1.8986	0.924933
YLR196W	P21304	PWP1	109365	111295	113005	199045	184465	192140	3.85741e-10	1.72523	0.786792
YLR197W	Q12460	NOP56	362810	417225	427150	617480	613100	625940	7.28287e-08	1.53789	0.620954
YLR205C	P32339	HMX1	72987.5	76015.5	79101	119605	116235	117028	0.000438561	1.54696	0.629435
YLR218C	Q05809	COA4	25931	9760	9053.5	0	4145	4012.7	0.0409409	0.182317	-2.45548
YLR220W	P47818	CCC1	85146.5	83766	71026	156100	137405	152100	3.99774e-06	1.85716	0.893101
YLR222C	Q05946	UTP13	55328.5	45550	50205.5	77637	85998.5	90318.5	0.000252289	1.68088	0.749216
YLR229C	P19073	CDC42	122142	146770	111395	175880	187570	217725	0.0275971	1.52817	0.611808
YLR231C	Q05979	KYNU	271150	268125	287645	99568	100996	105393	3.8776e-06	0.369995	-1.43442
YLR241W	Q06538	CSC1	55315.5	54388.5	53001	83243	78090.5	91315	8.23897e-05	1.5528	0.634873
YLR248W	P38623	RCK2	175080	201215	195285	308835	298165	290120	1.55953e-08	1.56954	0.650346
YLR253W	Q06567	MCP2	69555	53119.5	62349.5	34407.5	33021.5	34173	4.40991e-05	0.549129	-0.864784
YLR256W	P0CE41	HAP1	39310	44725	44773.5	16806	20686.5	22441	5.43539e-05	0.465291	-1.10379
YLR257W	Q06146	YL257	156595	159970	142700	298355	291045	305960	1.03896e-08	1.94955	0.963141
YLR267W	Q06150	BOP2	1539.45	2646.2	2221.3	9564.9	5880	11164.4	0.00190536	4.15319	2.05422
YLR271W	Q06152	YL271	19671.5	23309	19194.5	33135.5	31989.5	29634	0.00108613	1.52407	0.607928
YLR300W	P23776	EXG1	1190400	1201000	1271550	812950	804730	743010	6.11455e-08	0.644478	-0.633797
YLR303W	P06106	CYSD	450545	441545	456555	2851550	2636700	3085750	5.46604e-10	6.35749	2.66846
YLR304C	P19414	ACON	2321400	1859750	1826350	3954500	3643750	3953650	3.54574e-08	1.92291	0.943294
YLR325C	P49167	RL38	266095	292135	353790	470875	470170	461030	0.00135334	1.53733	0.620426
YLR327C	Q06177	TMA10	209785	217045	201955	21145.5	89297	19540.5	2.23208e-05	0.206721	-2.27424
YLR336C	Q06132	SGD1	8951	4671.7	9877.4	19110	15611.5	15310	0.000938555	2.12899	1.09017
YLR355C	P06168	ILV5	4318450	3659950	3768450	2004700	1887300	1812100	2.28483e-07	0.485585	-1.0422
YLR364W	Q05926	GLRX8	24738.5	18551	20716	91611	94672.5	106674	1.27835e-07	4.57708	2.19443
YLR377C	P09201	F16P	7865	22517	0	46883	45640.5	27696.5	0.0130652	3.95695	1.98439
YLR382C	P11325	SYLM	142835	118515	120565	76124	61626.5	72768	8.43252e-06	0.551218	-0.859305
YLR387C	Q06709	REH1	9929	9950	5627.5	23447	14977.5	21926	0.0285543	2.36608	1.2425
YLR390W	Q06011	ECM19	174405	148880	164605	110423	87904.5	46249.5	0.00137809	0.501295	-0.996267
YLR390W-A	O13547	CCW14	192975	131620	206740	103451	132405	78360	0.0262338	0.591371	-0.757865
YLR407W	Q06070	YL407	32030	29012	27573	20597	11305.5	23769	0.0310005	0.62824	-0.670612
YLR408C	Q06071	BL1S1	33078	31231	35417	23934.5	23755	12421.5	0.0172356	0.602762	-0.730341
YLR411W	Q06686	CTR3	336580	328375	345775	81332.5	90379	85641.5	6.08914e-09	0.254621	-1.97358
YLR412W	Q06688	SRR1L	0	0	13947.5	28611.5	28441.5	14171.5	0.0172683	5.10661	2.35237
YLR433C	P23287	PP2B1	111925	113430	116430	66516.5	60565	67813	1.81729e-07	0.570225	-0.810396
YLR438W	P07991	OAT	2419650	2414950	2540850	1530150	1290650	1319600	1.49964e-07	0.561376	-0.832961
YML002W	P0CF17	U5072	108115	76336.5	82866	26760.5	54317	39012	0.0057812	0.449239	-1.15444
YML014W	P49957	TRM9	34375.5	19069	33626.5	58256.5	64840.5	63654.5	0.0426799	2.14482	1.10086
YML017W	P50109	PSP2	151460	150510	161955	106170	103344	97077	3.31842e-07	0.660864	-0.597574
YML019W	Q03723	OST6	22759	20382.5	21800.5	8374.5	3831.9	0	0.000365596	0.187958	-2.41151
YML024W	P02407	RS17A	1311000	1387400	1504050	2415950	2164250	2095250	1.01069e-06	1.58847	0.667634
YML056C	P50094	IMDH4	822665	791160	845910	1363900	1244700	1186450	2.01043e-05	1.54287	0.625616
YML059C	Q04958	NTE1	13636	14219	18966.5	7180	6880	6343.5	0.034208	0.435772	-1.19835
YML093W	Q04500	UTP14	23827	25867.5	27869.5	47015	45904.5	47313	2.65941e-07	1.80796	0.854362
YML131W	Q03102	YMN1	395380	456730	410445	815925	717870	681140	0.000434814	1.75433	0.810918
YMR005W	P50105	TAF4	28204.5	28738	25623.5	13790	0	14876.5	0.0144982	0.347195	-1.52618
YMR006C	Q03674	PLB2	28173	35072.5	33372.5	5281	0	0	5.04678e-06	0.0546586	-4.19341
YMR008C	P39105	PLB1	331865	374730	368055	219050	233995	223535	2.65385e-05	0.629582	-0.667534
YMR011W	P23585	HXT2	52813.5	52060.5	24942	8127.5	0	0	0.00120787	0.0626078	-3.99751
YMR015C	P54781	ERG5	165520	146310	151985	93076	102882	108560	1.22421e-06	0.656549	-0.607024
YMR049C	Q04660	ERB1	74858	76318.5	82285	133780	130545	138310	6.04221e-08	1.72463	0.786288
YMR058W	P38993	FET3	151575	163925	173255	49146	67567	42285	1.4295e-07	0.325312	-1.6201
YMR062C	Q04728	ARGJ	387725	367315	387015	241540	234720	213305	7.13556e-07	0.603793	-0.727874
YMR095C	Q03144	SNO1	66987	77295.5	66039.5	54585	44335.5	25349.5	0.000866943	0.590856	-0.759122
YMR104C	P18961	YPK2	134580	136100	137975	218540	219720	215160	5.69932e-07	1.59895	0.677127
YMR108W	P07342	ILVB	1235100	1119950	1129950	621535	603575	569155	5.11258e-09	0.514854	-0.957766
YMR124W	P39523	YM11	34286.5	37470.5	32944	55192	58750	55944	8.29468e-06	1.62258	0.698292
YMR130W	Q04223	YM14	68133	61608	54204.5	37664.5	38582.5	41147.5	0.00150565	0.638203	-0.647914
YMR134W	P40207	ERG29	102182	123820	119620	56767	55883	50857.5	1.58043e-06	0.473082	-1.07984
YMR145C	P40215	NDH1	349560	376055	374460	141720	145345	142700	3.0303e-11	0.390669	-1.35598
YMR147W	P40218	LDO45	27848.5	18495	16649.5	58795.5	53592	53311.5	0.000828235	2.63044	1.3953
YMR152W	P28625	YIM1	360005	339700	376800	217280	204700	220965	0.000358365	0.597252	-0.743588
YMR154C	Q03792	RIM13	9745.65	8828.05	10297.1	0	2068.95	3376.7	0.000214996	0.188621	-2.40644
YMR157C	Q03798	AIM36	111145	93488	95207.5	62909.5	58180	59535.5	5.6306e-06	0.602404	-0.731198
YMR161W	P48353	HLJ1	6388.5	5726	7184	34570	32735	16298.5	0.00717112	4.33212	2.11507
YMR181C	Q03231	YM46	65825	70081	62468.5	42373.5	39429.5	32060.5	5.81248e-05	0.573983	-0.800921
YMR189W	P49095	GCSP	387505	305075	321930	200440	190790	190225	2.04233e-05	0.573139	-0.803044
YMR203W	P23644	TOM40	1145700	990160	1007315	515340	410585	583655	0.000174881	0.480272	-1.05808
YMR229C	Q05022	RRP5	921240	893400	915950	1418900	1375300	1401350	3.60758e-11	1.5365	0.619647
YMR241W	Q04013	YHM2	315655	308945	336860	485190	487900	480030	4.40841e-07	1.51137	0.595855
YMR244C-A	Q3E846	COA6	253810	246880	253255	170190	163480	146820	8.07124e-07	0.637301	-0.649953
YMR266W	Q03516	RSN1	9939.45	12524.5	12823.5	27660.5	32215.5	34398.5	2.06276e-06	2.67162	1.41771
YMR271C	P30402	PYRX	1493550	1629350	1512350	894890	914780	917745	0.000447508	0.588407	-0.765113
YMR285C	Q03264	NGL2	24869	13882.1	2057.5	39546.5	33257.5	39387.5	0.00250108	2.74921	1.45902
YMR290C	Q03532	HAS1	43286	37782	40925.5	89576.5	85486.5	90351	1.9361e-07	2.17564	1.12144
YMR291W	Q03533	TDA1	73339	78851.5	78813	35743.5	40759.5	34724	1.46112e-07	0.481495	-1.05441
YNL020C	P53974	ARK1	31910	38362.5	38761	22522.5	22225.5	23457.5	0.000104588	0.625546	-0.676811
YNL030W	NA	NA	2268400	2520650	2622050	1472600	1574550	1601700	3.21633e-06	0.627282	-0.672814
YNL031C	NA	NA	420280	589880	674415	274120	305150	355955	0.00279367	0.55517	-0.848999
YNL036W	P53615	CAN	187320	213555	194075	352875	313400	330260	1.66821e-06	1.67499	0.744152
YNL061W	P40991	NOP2	195120	193980	196195	319050	314935	320960	1.77317e-10	1.63156	0.706254
YNL064C	P25491	MAS5	595780	583565	594445	936695	898570	911015	2.98509e-09	1.54826	0.630644
YNL067W	P51401	RL9B	220830	243385	177690	139931	125806	141660	0.0480995	0.634668	-0.655926
YNL070W	P53507	TOM7	354825	312830	320970	191145	214160	208620	1.18878e-05	0.620989	-0.687361
YNL073W	P32048	SYKM	110583	81891.5	90293	41950.5	47676	37908.5	0.000177823	0.451024	-1.14872
YNL076W	P34072	MKS1	40200	36878.5	41393.5	13585	24448.5	14180.5	0.00708017	0.440729	-1.18204
YNL088W	P06786	TOP2	30767	31083.5	34631.5	51369	47595	47748	1.3566e-05	1.52062	0.604655
YNL111C	P40312	CYB5	378240	447600	420065	228910	259165	132135	0.00111259	0.497799	-1.00637
YNL112W	P24783	DBP2	64680	57700.5	62742.5	165845	159405	173290	1.86218e-10	2.69302	1.42923
YNL113W	P28000	RPAC2	94861	105313	107620	176045	159840	158890	5.73495e-06	1.60749	0.684807
YNL124W	P53919	NAF1	0	3392.65	0	10204	17196.5	21324	0.00212841	14.3618	3.84416
YNL134C	P53912	YNN4	733490	790510	746370	509190	496615	490900	0.00326323	0.659234	-0.601138
YNL151C	P17890	RPC7	33285	27809	22337	4317.3	14898	7506	0.0403408	0.32028	-1.64259
YNL155W	P53899	CUZ1	5298.1	2086.8	0	16448	16107.5	18139.5	1.58525e-06	6.86468	2.77919
YNL166C	P53890	BNI5	11939.2	6955.5	0	16309.5	24836.5	26712	0.0178727	3.59137	1.84453
YNL169C	P39006	PSD1	248400	223590	221150	155405	144640	150395	1.87795e-07	0.649854	-0.621812
YNL173C	P53885	MDG1	480660	445735	525660	295880	309260	325620	0.000115647	0.640995	-0.641615
YNL175C	P53883	NOP13	27031.5	33388	29747.5	93670	85347.5	83323.5	1.43275e-07	2.9095	1.54077
YNL182C	P53877	IPI3	28226	28075.5	28544.5	53272.5	51009.5	51451	5.13301e-10	1.83548	0.876156
YNL191W	P53871	DUG3	6757.85	2295.35	0	11606	8297.65	4456.05	0.0458348	2.69073	1.428
YNL192W	P08004	CHS1	18391	12775	17322	23705.5	24142.5	25415.5	0.000827768	1.51096	0.595467
YNL201C	P40164	PP4R3	254440	231860	266710	138140	156770	150355	5.32954e-05	0.591314	-0.758005
YNL202W	P32573	SPS19	45261	34744	43010	31424.5	12845	26594	0.0181233	0.576056	-0.79572
YNL208W	P40159	YNU8	238580	167430	163080	389015	405785	360730	8.97522e-05	2.03049	1.02183
YNL216W	P11938	RAP1	59833	61757.5	65700	37420	40283	43411	1.85455e-06	0.646664	-0.628912
YNL222W	P53538	SSU72	28511.5	23120.5	26542	14118	19811	9408.5	0.00844539	0.554372	-0.851073
YNL231C	P53860	PDR16	280650	274320	263845	180860	172690	164540	4.22663e-08	0.632731	-0.660335
YNL241C	P11412	G6PD	1200800	1207200	1252200	816255	806590	796520	6.39366e-10	0.660993	-0.597294
YNL244C	P32911	SUI1	67712.5	55273	55113.5	140945	111110	110580	1.96682e-05	2.03614	1.02584
YNL248C	Q01080	RPA49	72941.5	73013	71178.5	125730	128725	125780	1.48382e-10	1.75116	0.808312
YNL252C	P36528	RM17	146890	121690	127880	82249	89694.5	86422	0.00100942	0.651681	-0.617762
YNL275W	P53838	BOR1	6447	0	5902	26222	21767	14189	0.0122615	5.03506	2.33201
YNL281W	P53834	HCH1	146700	155375	156520	242790	229500	230440	2.17394e-06	1.53235	0.61575
YNL301C	P0CX50	RL18B	1808800	2213550	1996950	3384950	3069600	3138550	0.000646136	1.59372	0.672401
YNL305C	P48558	BXI1	89954	65160	57884.5	117440	104605	106085	0.00030034	1.54053	0.623424
YNL308C	P42846	KRI1	50102.5	52524	52399.5	94524.5	90498	94396	1.98671e-07	1.8024	0.849917
YNL315C	P32453	ATP11	198825	161655	180065	99463	92662.5	95176.5	4.72424e-06	0.531504	-0.911847
YNL321W	P42839	VNX1	32416	32129	29912	54498.5	60010.5	51668.5	1.4583e-05	1.75929	0.814995
YNR010W	P33308	MED9	101775	92651.5	99190	59356.5	65806	61141	3.27192e-06	0.634513	-0.656278
YNR018W	P53721	RCF2	210820	176330	192210	117225	101320	109400	0.00105154	0.566046	-0.821008
YNR020C	P53722	ATP23	41504	32820.5	41169.5	0	10170	10354	0.000157179	0.177706	-2.49243
YNR034W-A	Q3E841	YN034	12756500	15862000	14855500	9792400	9962500	9080750	7.64459e-05	0.663285	-0.592299
YNR038W	P53734	DBP6	15884	15907	15594	24831	24188	24544.5	3.00611e-05	1.55246	0.63456
YNR040W	P53736	YN8O	296755	205565	213475	130460	96554	120040	0.000158526	0.484851	-1.04439
YNR041C	P32378	COQ2	48530.5	47584	42952	30840.5	28153.5	25585	1.31677e-06	0.608191	-0.717404
YNR049C	P53604	MSO1	21950.5	22987.5	21919.5	10656.5	12591.8	7898	0.0109953	0.46586	-1.10203
YNR050C	P38999	LYS9	625580	583155	614395	391310	367330	359675	5.11461e-09	0.613404	-0.705091
YNR056C	P53744	BIO5	110402	124658	118838	46640.5	76619	83222	0.0302756	0.583451	-0.777317
YNR060W	P53746	FRE4	2235.7	3772.65	3399.65	16966	22654	20894.5	2.7788e-05	6.43224	2.68532
YNR071C	P53757	YN9A	430735	441945	453685	170460	173825	187095	2.14673e-10	0.400629	-1.31966
YOL023W	P25038	IF2M	35880.5	29702	30662	17280	17122	19941.5	7.89867e-06	0.56464	-0.824597
YOL034W	Q08204	SMC5	265360	237090	251975	82325	64885	81555	0.00203599	0.303231	-1.72151
YOL041C	Q08208	NOP12	66985	68035.5	68396.5	102142	113615	112825	3.76032e-06	1.61531	0.691811
YOL055C	Q08224	THI20	1374700	1350900	1352050	833940	842340	778465	1.94461e-07	0.602	-0.732165
YOL058W	P22768	ASSY	1552200	1564650	1577150	903115	885430	820345	2.95915e-11	0.555793	-0.847382
YOL060C	Q12296	MAM3	64850	43333.5	38802	71859	75570	75264	0.00140711	1.51507	0.599382
YOL062C	Q99186	AP2M	37500	45661	43382.5	0	29983.5	28785.5	0.00813012	0.464417	-1.10651
YOL070C	Q08229	NBA1	26446.5	28990	24182.5	42013	46437.5	46437.5	0.000218649	1.69417	0.760577
YOL077C	Q08235	BRX1	51920.5	55988	58035.5	82487	82678	84132.5	0.000856034	1.5023	0.587172
YOL084W	Q12252	PHM7	56572.5	57768	57530	125670	123140	134545	2.49732e-06	2.23049	1.15736
YOL093W	Q12400	TRM10	7958	16421	16990	26756.5	27567	27398	0.00100828	1.97543	0.982166
YOL133W	Q08273	RBX1	50310	64220	57806	23450	47229	28187	0.0483288	0.573682	-0.801678
YOR034C	Q12013	AKR2	23564.5	23005	27614	11501.6	11724.9	11543	1.83556e-05	0.468696	-1.09328
YOR049C	Q08417	RSB1	94421	85420.5	86689.5	30837.5	35657	29057	6.92932e-08	0.358501	-1.47995
YOR070C	Q08484	GYP1	54224.5	58699	59995.5	40969	36613.5	36078	0.000754581	0.657305	-0.605365
YOR078W	Q08492	UTP16	52997	25397	22623.5	70396.5	62165	63944.5	0.0258682	1.94527	0.959968
YOR081C	Q12043	TGL5	28549	31785.5	30991	17474.5	19111	17562	4.94159e-05	0.592907	-0.754123
YOR095C	Q12189	RPIA	85266.5	92700	102215	142155	149120	142915	8.36413e-08	1.54967	0.631965
YOR103C	P46964	OST2	337335	262260	354895	124735	227505	127470	0.0210684	0.502583	-0.992568
YOR111W	Q99210	NTPPA	104914	104550	107329	61399	63247	66493	1.97536e-05	0.603357	-0.728916
YOR119C	Q12196	RIO1	1566.45	6578.65	2717	24232.5	24519	23676	2.47541e-07	6.66791	2.73723
YOR120W	P14065	GCY1	946360	969845	1011850	2029500	1857200	1792800	1.25177e-08	1.93968	0.955821
YOR127W	P39083	RGA1	3470500	3572800	4404550	138940	1627550	1859600	0.00642001	0.316749	-1.65859
YOR134W	Q12128	BAG7	2910.5	2546.5	3635.95	23914	22291	22833	2.13064e-07	7.59248	2.92457
YOR145C	Q99216	PNO1	0	0	4616.85	21320	27845	19909.5	1.54461e-05	14.9614	3.90317
YOR153W	P33302	PDR5	130375	104620	111075	70720	67846	70701.5	1.38311e-05	0.604697	-0.725716
YOR161C	Q12412	PNS1	101135	77835.5	87915	209985	171095	203700	7.65788e-07	2.19113	1.13167
YOR176W	P16622	HEMH	101845	94520.5	89879	161575	133340	141720	1.01613e-05	1.52539	0.60918
YOR178C	P28006	GAC1	87635.5	93975	97385	2923.4	24395	12162	1.09453e-07	0.141509	-2.82103
YOR196C	P32875	LIPA	16969.5	9647.75	10547.5	32555.5	16805.5	38358.5	0.0231697	2.36029	1.23896
YOR206W	P39744	NOC2	47218.5	39483.5	47165.5	95497	91293	99138.5	2.53847e-07	2.13591	1.09485
YOR221C	Q12283	FABD	227630	157965	168860	99517.5	92083.5	93606.5	0.000356454	0.514393	-0.959058
YOR234C	P41056	RL33B	629770	707715	620315	1178300	1170950	1313350	5.93595e-05	1.87077	0.903635
YOR252W	Q08687	TMA16	31189	31185	37547.5	15469.5	25756	15883.5	0.0488842	0.571539	-0.807077
YOR272W	Q12024	YTM1	87034	76830	79376.5	138420	131375	138430	1.29773e-08	1.67828	0.746981
YOR283W	Q12040	YO283	22782.5	17065.5	17750.5	37247.5	34155.5	34728	1.19667e-06	1.8426	0.881743
YOR284W	Q12134	HUA2	6572	13689	15141.5	2710.5	0	6205.5	0.0211291	0.251847	-1.98938
YOR293W	Q08745	RS10A	424845	577700	391705	174325	158615	0	0.000583272	0.238795	-2.06616
YOR310C	Q12499	NOP58	486300	510025	522180	780795	766410	774105	2.56473e-09	1.52868	0.612288
YOR340C	P46669	RPA43	55096	59109.5	61170.5	96633.5	94650	100298	3.78472e-06	1.6626	0.733445
YOR347C	P52489	KPYK2	265415	238755	254720	158115	144700	151475	2.12165e-05	0.598624	-0.740277
YOR375C	P07262	DHE4	1294250	1258750	1281050	590445	622115	643225	2.36938e-11	0.484027	-1.04684
YOR386W	P05066	PHR	74739	73300	78705	44076	43315.5	42443.5	2.03896e-09	0.572606	-0.804385
YPL015C	P53686	HST2	27074	29978.5	29614.5	47318	44098.5	40532.5	9.60803e-05	1.52248	0.606426
YPL016W	P09547	SWI1	24210.5	28625	28124.5	5868.5	6387.5	11522.5	0.000765473	0.293707	-1.76755
YPL019C	Q02725	VTC3	37341.5	34592	38521.5	57365.5	58300.5	59715.5	2.15278e-09	1.58781	0.667038
[truncated: 42 more rows]

## Sheet: bPAC-L_DAPs
Systematic name	UniProt	Standard name	SK1-L-1	SK1-L-2	SK1-L-3	bPAC-L-1	bPAC-L-2	bPAC-L-3	t-Test	ratio	log2(ratio)
[truncated: 1,041 more rows]

[truncated: 1 more sheets: bPAC-LD_DAPs]
