# Supplementary material for: Global impact on metabolic capacity of yeast cell factories by optogenetic control of the cAMP–PKA axis
Source: Appl Environ Microbiol. 2026 May 18;92(6):e02498-25. doi: 10.1128/aem.02498-25 (PMC13274398; doi:10.1128/aem.02498-25)
Supplement: Table S2 — GO term analysis WT darkness vs bPACy darkness. [file aem.02498-25-s0003.xlsx]

## Sheet: Dataset Legend
Supplementary Table S2
GO term analysis WT darkness vs bPACy darkness

## Sheet: GO-Term analysis
# GO	NS	enrichment	name	ratio_in_study		ratio_in_pop		Enrichment	Protein_Ratio	p_uncorrected	depth	study_count	p_fdr_bh	study_items
GO:0042254	BP	e	ribosome biogenesis	65	628	199	6733	3.50194	0.326633	9.16e-06	5	65	0.0425	P20447, P20448, P24783, P25382, P25582, P25586, P28000, P32892, P33201, P33750, P36049, P36120, P36160, P37838, P38112, P38333, P38712, P38805, P38882, P39744, P40010, P40055, P40078, P40362, P40525, P40991, P41819, P42846, P43586, P46669, P47083, P48234, P53261, P53276, P53734, P53877, P53919, Q01080, Q02354, Q03532, Q04177, Q04500, Q04660, Q05022, Q05946, Q06344, Q06506, Q06511, Q06512, Q06709,…
GO:0022613	BP	e	ribonucleoprotein complex biogenesis	71	628	237	6733	3.21188	0.299578	3.5e-05	4	71	0.0812	P20447, P20448, P23394, P24783, P25382, P25582, P25586, P28000, P32892, P33201, P33750, P36049, P36120, P36160, P37838, P38112, P38333, P38712, P38805, P38882, P39744, P40010, P40055, P40078, P40362, P40525, P40991, P41056, P41819, P42846, P43586, P46669, P47083, P48234, P53131, P53261, P53276, P53734, P53877, P53919, Q01080, Q02354, Q03532, Q04177, Q04373, Q04500, Q04660, Q05022, Q05946, Q06132,…
GO:0009987	BP	e	cellular process	557	628	5051	6733	1.1823	0.110275	0.000498	1	557	0.771	O13525, O13547, O60200, P00044, P00045, P00360, P00431, P00812, P00815, P02407, P04076, P04911, P05066, P05694, P05756, P06106, P06115, P06168, P06197, P06779, P06786, P07236, P07262, P07264, P07266, P07275, P07342, P07702, P07991, P08004, P08425, P08536, P08678, P08964, P09201, P09368, P09547, P09950, P0C2H8, P0CE41, P0CS90, P0CX42, P0CX50, P0CX53, P10507, P10659, P11325, P11353, P11412, P11938,…
GO:0008150	BP	e	biological_process	568	628	5217	6733	1.16728	0.108875	0.00099	0	568	11.5	O13525, O13547, O60200, P00044, P00045, P00360, P00431, P00812, P00815, P02407, P04076, P04911, P05066, P05694, P05756, P06106, P06115, P06168, P06197, P06779, P06786, P07236, P07262, P07264, P07266, P07275, P07342, P07702, P07991, P08004, P08425, P08536, P08678, P08964, P09201, P09368, P09547, P09950, P0C2H8, P0CE41, P0CS90, P0CX42, P0CX50, P0CX53, P10507, P10659, P11325, P11353, P11412, P11938,…
GO:0044085	BP	e	cellular component biogenesis	74	628	272	6733	2.91683	0.272059	0.0252	3	74	23.4	P08964, P20447, P20448, P23394, P24783, P25382, P25582, P25586, P28000, P32892, P33201, P33750, P36049, P36120, P36160, P37838, P38112, P38333, P38712, P38805, P38882, P39719, P39744, P40010, P40055, P40078, P40362, P40525, P40991, P41056, P41819, P42846, P43586, P46669, P47083, P48234, P53131, P53261, P53276, P53734, P53877, P53919, Q00772, Q01080, Q02354, Q03532, Q04177, Q04373, Q04500, Q04660,…
GO:0044281	BP	e	small molecule metabolic process	130	628	700	6733	1.99111	0.185714	0.723	3	130	559	O13525, P00360, P00812, P00815, P04076, P05694, P06106, P06168, P07262, P07264, P07275, P07342, P07702, P07991, P08536, P08678, P09201, P09368, P10659, P11412, P11986, P14065, P14742, P21147, P21672, P21801, P22434, P22768, P24031, P25340, P25362, P25576, P26263, P26364, P27616, P27796, P28240, P28274, P30402, P31373, P32288, P32378, P32449, P32476, P32573, P32875, P32891, P33315, P34230, P35731,…
GO:0008152	BP	e	metabolic process	389	628	3221	6733	1.29482	0.12077	1120	2	389	74500	O13525, P00044, P00045, P00360, P00431, P00812, P00815, P02407, P04076, P04911, P05066, P05694, P05756, P06106, P06115, P06168, P06197, P06779, P06786, P07236, P07262, P07264, P07266, P07275, P07342, P07702, P07991, P08004, P08425, P08536, P08678, P09201, P09368, P09547, P09950, P0C2H8, P0CE41, P0CS90, P0CX42, P0CX50, P0CX53, P10507, P10659, P11325, P11353, P11412, P11938, P11986, P12630, P13712,…
GO:0044283	BP	e	small molecule biosynthetic process	71	628	310	6733	2.45553	0.229032	245	4	71	1420000	O13525, P00360, P00815, P04076, P05694, P06106, P06168, P07262, P07264, P07275, P07342, P07702, P07991, P09201, P11986, P21147, P22768, P25340, P26263, P30402, P31373, P32288, P32378, P32449, P32476, P32875, P35731, P36973, P37303, P38066, P38295, P38744, P38891, P38999, P39522, P39533, P39692, P39714, P39976, P40030, P40047, P40054, P40106, P40185, P40207, P40459, P40495, P40510, P41835, P43534,…
GO:0006364	BP	e	rRNA processing	67	628	290	6733	2.477	0.231034	943	8	67	486000	P05756, P20447, P20448, P21304, P24783, P25582, P25586, P27476, P32892, P33201, P33750, P35178, P35997, P36049, P36120, P36160, P37838, P38112, P38333, P38712, P38805, P38882, P40010, P40055, P40078, P40362, P40991, P41819, P42846, P43586, P47083, P48234, P53131, P53261, P53276, P53734, P53877, P53919, Q02354, Q03264, Q03532, Q04177, Q04500, Q04660, Q05022, Q05946, Q06106, Q06132, Q06344, Q06506,…
GO:0006520	BP	e	amino acid metabolic process	59	628	240	6733	2.63566	0.245833	11300	4	59	523000	P00812, P00815, P04076, P05694, P06106, P06168, P07236, P07262, P07264, P07275, P07342, P07702, P07991, P08425, P09368, P10659, P11325, P14742, P15179, P22438, P22768, P26263, P28274, P31373, P32048, P32288, P32449, P36013, P37303, P38705, P38716, P38891, P38986, P38999, P39522, P39533, P39726, P39965, P40054, P40185, P40495, P40510, P43623, P47039, P47096, P47164, P48526, P48527, P49095, P53101,…
GO:0030490	BP	e	maturation of SSU-rRNA	39	628	124	6733	3.37203	0.314516	27600	9	39	11600000	P05756, P20448, P25586, P27476, P33201, P33750, P35997, P38333, P38712, P38882, P40055, P40362, P41819, P47083, P48234, P53131, P53261, P53276, Q02354, Q03532, Q04177, Q04500, Q05022, Q05946, Q06106, Q06132, Q06344, Q06506, Q06512, Q06631, Q07623, Q08492, Q08965, Q12136, Q12196, Q12220, Q12460, Q12499, Q3E705
GO:0170033	BP	e	L-amino acid metabolic process	45	628	160	6733	3.01538	0.28125	451	8	45	17400000	P00812, P00815, P04076, P05694, P06106, P06168, P07262, P07264, P07275, P07342, P07702, P07991, P09368, P10659, P14742, P22768, P26263, P28274, P31373, P32288, P37303, P38716, P38891, P38986, P38999, P39522, P39533, P39726, P40054, P40495, P40510, P43623, P47039, P47096, P47164, P49095, P53101, P53871, Q02196, Q03144, Q04728, Q05979, Q06408, Q12198, Q12680
GO:0019752	BP	e	carboxylic acid metabolic process	74	628	351	6733	2.26034	0.210826	5640	6	74	2010000	P00360, P00812, P00815, P04076, P05694, P06106, P06168, P07262, P07264, P07275, P07342, P07702, P07991, P08536, P09368, P10659, P14742, P21147, P22768, P26263, P27796, P28240, P28274, P31373, P32288, P32449, P32573, P32875, P32891, P34230, P35731, P36013, P37303, P38295, P38716, P38891, P38986, P38999, P39522, P39533, P39692, P39726, P39976, P40011, P40047, P40054, P40185, P40459, P40495, P40510,…
GO:0170039	BP	e	proteinogenic amino acid metabolic process	44	628	158	6733	2.98569	0.278481	114000	7	44	3770000	P00812, P00815, P04076, P05694, P06106, P06168, P07262, P07264, P07275, P07342, P07702, P07991, P09368, P10659, P14742, P22768, P26263, P28274, P31373, P32288, P37303, P38716, P38891, P38986, P38999, P39522, P39533, P39726, P40054, P40495, P40510, P43623, P47096, P47164, P49095, P53101, P53871, Q02196, Q03144, Q04728, Q05979, Q06408, Q12198, Q12680
GO:0006082	BP	e	organic acid metabolic process	76	628	371	6733	2.19628	0.204852	189000	4	76	5840000	P00360, P00812, P00815, P04076, P05694, P06106, P06168, P07262, P07264, P07275, P07342, P07702, P07991, P08536, P09368, P10659, P14742, P21147, P22768, P26263, P27796, P28240, P28274, P31373, P32288, P32449, P32573, P32875, P32891, P34230, P35731, P36013, P37303, P38295, P38716, P38891, P38986, P38999, P39522, P39533, P39692, P39726, P39976, P40011, P40047, P40054, P40185, P40459, P40495, P40510,…
GO:1901605	BP	e	alpha-amino acid metabolic process	46	628	174	6733	2.83438	0.264368	277000	7	46	8030000	P00812, P00815, P04076, P05694, P06106, P06168, P07262, P07264, P07275, P07342, P07702, P07991, P09368, P10659, P14742, P22768, P26263, P28274, P31373, P32288, P37303, P38716, P38891, P38986, P38999, P39522, P39533, P39726, P40054, P40185, P40495, P40510, P43623, P47039, P47096, P47164, P49095, P53101, P53871, Q02196, Q03144, Q04728, Q05979, Q06408, Q12198, Q12680
GO:0016072	BP	e	rRNA metabolic process	72	628	348	6733	2.21821	0.206897	33100	7	72	8540000	P05756, P06786, P20447, P20448, P21304, P24783, P25582, P25586, P27476, P28000, P32892, P33201, P33750, P35178, P35997, P36049, P36120, P36160, P37838, P38112, P38333, P38712, P38805, P38882, P40010, P40055, P40078, P40362, P40991, P41819, P42846, P43586, P46669, P47050, P47083, P48234, P53131, P53261, P53276, P53734, P53877, P53919, Q01080, Q02354, Q03264, Q03532, Q04177, Q04500, Q04660, Q05022,…
GO:0043436	BP	e	oxoacid metabolic process	75	628	369	6733	2.17913	0.203252	33100	5	75	8540000	P00360, P00812, P00815, P04076, P05694, P06106, P06168, P07262, P07264, P07275, P07342, P07702, P07991, P08536, P09368, P10659, P14742, P21147, P22768, P26263, P27796, P28240, P28274, P31373, P32288, P32449, P32573, P32875, P32891, P34230, P35731, P36013, P37303, P38295, P38716, P38891, P38986, P38999, P39522, P39533, P39692, P39726, P39976, P40011, P40047, P40054, P40185, P40459, P40495, P40510,…
GO:0000967	BP	e	rRNA 5'-end processing	18	628	37	6733	5.21579	0.486486	732000	9	18	1790000000	P40055, P40362, P43586, P47083, Q02354, Q04500, Q05022, Q05946, Q06106, Q06506, Q06512, Q08235, Q08492, Q08965, Q12136, Q12220, Q12499, Q99216
GO:0000479	BP	e	endonucleolytic cleavage of tricistronic rRNA transcript (SSU-rRNA, 5.8S rRNA, LSU-rRNA)	23	628	59	6733	4.1795	0.389831	7770	9	23	1800000000	P20447, P25586, P36120, P38333, P40055, P40362, P42846, P43586, P47083, Q02354, Q04500, Q05022, Q05946, Q06106, Q06506, Q06512, Q08235, Q08492, Q08965, Q12136, Q12220, Q12499, Q99216
GO:0046394	BP	e	carboxylic acid biosynthetic process	45	628	185	6733	2.60789	0.243243	899000	7	45	1900000000	P00815, P04076, P05694, P06106, P06168, P07262, P07264, P07275, P07342, P07702, P07991, P21147, P22768, P31373, P32288, P32449, P32875, P35731, P37303, P38295, P38891, P38999, P39522, P39533, P39692, P39976, P40047, P40054, P40185, P40459, P40495, P40510, P43623, P47039, P47096, P47164, P53101, P53744, Q02196, Q04432, Q04728, Q05979, Q12198, Q12283, Q12680
GO:0016053	BP	e	organic acid biosynthetic process	45	628	185	6733	2.60789	0.243243	899000	5	45	1900000000	P00815, P04076, P05694, P06106, P06168, P07262, P07264, P07275, P07342, P07702, P07991, P21147, P22768, P31373, P32288, P32449, P32875, P35731, P37303, P38295, P38891, P38999, P39522, P39533, P39692, P39976, P40047, P40054, P40185, P40459, P40495, P40510, P43623, P47039, P47096, P47164, P53101, P53744, Q02196, Q04432, Q04728, Q05979, Q12198, Q12283, Q12680
GO:0000472	BP	e	endonucleolytic cleavage to generate mature 5'-end of SSU-rRNA from (SSU-rRNA, 5.8S rRNA, LSU-rRNA)	17	628	34	6733	5.36067	0.5	12700000	10	17	257000000	P40055, P40362, P43586, P47083, Q02354, Q04500, Q05022, Q05946, Q06106, Q06506, Q06512, Q08492, Q08965, Q12136, Q12220, Q12499, Q99216
GO:0000447	BP	e	endonucleolytic cleavage in ITS1 to separate SSU-rRNA from 5.8S rRNA and LSU-rRNA from tricistronic rRNA transcript (SSU-rRNA, 5.8S rRNA, LSU-rRNA)	19	628	44	6733	4.62967	0.431818	30800000	10	19	595000000	P25586, P38333, P40055, P40362, P42846, P43586, P47083, Q02354, Q04500, Q05022, Q05946, Q06106, Q06506, Q06512, Q08492, Q12136, Q12220, Q12499, Q99216
GO:0044248	BP	e	cellular catabolic process	32	628	114	6733	3.0095	0.280702	6390000	4	32	11900000000	P00812, P07275, P07991, P09368, P12630, P26263, P27796, P32573, P32891, P34230, P37303, P37898, P38295, P38891, P38986, P39726, P40011, P43623, P47039, P47096, P49095, P53312, P53871, Q02207, Q03144, Q05979, Q06408, Q06497, Q07471, Q08224, Q12358, Q12524
GO:0000463	BP	e	maturation of LSU-rRNA from tricistronic rRNA transcript (SSU-rRNA, 5.8S rRNA, LSU-rRNA)	18	628	42	6733	4.59486	0.428571	9350000	10	18	16700000000	P25582, P36120, P36160, P37838, P38112, P38805, P40010, P40078, P40991, P53131, P53261, P53734, Q03532, Q04660, Q06511, Q08208, Q08962, Q12024
GO:0170038	BP	e	proteinogenic amino acid biosynthetic process	29	628	103	6733	3.01863	0.281553	30800000	8	29	5100000000	P00815, P04076, P05694, P06106, P06168, P07262, P07264, P07275, P07342, P07702, P07991, P22768, P31373, P32288, P37303, P38891, P38999, P39522, P39533, P40054, P40495, P40510, P43623, P47164, P53101, Q02196, Q04728, Q12198, Q12680
GO:0170034	BP	e	L-amino acid biosynthetic process	29	628	103	6733	3.01863	0.281553	30800000	9	29	5100000000	P00815, P04076, P05694, P06106, P06168, P07262, P07264, P07275, P07342, P07702, P07991, P22768, P31373, P32288, P37303, P38891, P38999, P39522, P39533, P40054, P40495, P40510, P43623, P47164, P53101, Q02196, Q04728, Q12198, Q12680
GO:0000462	BP	e	maturation of SSU-rRNA from tricistronic rRNA transcript (SSU-rRNA, 5.8S rRNA, LSU-rRNA)	23	628	71	6733	3.47311	0.323944	48400000	10	23	7620000000	P05756, P33750, P35997, P38712, P38882, P40055, P41819, P48234, P53131, P53261, P53276, Q02354, Q03532, Q04177, Q05946, Q06132, Q06631, Q08492, Q08965, Q12136, Q12196, Q12220, Q3E705
GO:0044282	BP	e	small molecule catabolic process	35	628	142	6733	2.64258	0.246479	49300000	4	35	7620000000	P00812, P07275, P07991, P09368, P14065, P26263, P27796, P32573, P32891, P34230, P37303, P38295, P38891, P38986, P39726, P40011, P40047, P43550, P43623, P47039, P47096, P47137, P49095, P53154, P53757, Q02207, Q03144, Q04432, Q05979, Q06408, Q06497, Q07471, Q07993, Q08224, Q12358
GO:0042273	BP	e	ribosomal large subunit biogenesis	21	628	61	6733	3.69095	0.344262	56400000	5	21	8440000000	P33201, P36049, P37838, P38112, P39744, P40078, P40991, P41056, P43586, P53131, P53261, P53734, Q03532, Q04373, Q04660, Q06214, Q06709, Q07844, Q08962, Q12024, Q12176
GO:0000480	BP	e	endonucleolytic cleavage in 5'-ETS of tricistronic rRNA transcript (SSU-rRNA, 5.8S rRNA, LSU-rRNA)	15	628	33	6733	4.87334	0.454545	62800000	10	15	91100000	P40055, P40362, P43586, P47083, Q02354, Q04500, Q05022, Q05946, Q06106, Q06506, Q06512, Q08965, Q12136, Q12220, Q12499
GO:0016054	BP	e	organic acid catabolic process	26	628	90	6733	3.09728	0.288889	90700000	5	26	127000000000	P00812, P07275, P07991, P09368, P26263, P27796, P32573, P32891, P34230, P37303, P38295, P38891, P38986, P39726, P40011, P43623, P47039, P47096, P49095, Q02207, Q03144, Q05979, Q06408, Q06497, Q07471, Q12358
GO:1901607	BP	e	alpha-amino acid biosynthetic process	30	628	116	6733	2.77276	0.258621	1450000000	8	30	19800000000	P00815, P04076, P05694, P06106, P06168, P07262, P07264, P07275, P07342, P07702, P07991, P22768, P31373, P32288, P37303, P38891, P38999, P39522, P39533, P40054, P40185, P40495, P40510, P43623, P47164, P53101, Q02196, Q04728, Q12198, Q12680
GO:0000466	BP	e	maturation of 5.8S rRNA from tricistronic rRNA transcript (SSU-rRNA, 5.8S rRNA, LSU-rRNA)	11	628	19	6733	6.20709	0.578947	1610000000	10	11	213000000000	P25582, P36160, P38112, P38805, P40078, P53131, P53261, P53734, Q04660, Q06511, Q12024
GO:0008652	BP	e	amino acid biosynthetic process	31	628	123	6733	2.70213	0.252033	1690000000	5	31	218000000000	P00815, P04076, P05694, P06106, P06168, P07262, P07264, P07275, P07342, P07702, P07991, P22768, P31373, P32288, P32449, P37303, P38891, P38999, P39522, P39533, P40054, P40185, P40495, P40510, P43623, P47164, P53101, Q02196, Q04728, Q12198, Q12680
GO:0044238	BP	e	primary metabolic process	326	628	2839	6733	1.23112	0.114829	2640000000	3	326	331000000	P00360, P00812, P00815, P02407, P04076, P04911, P05066, P05694, P05756, P06106, P06168, P06197, P06779, P06786, P07236, P07262, P07264, P07266, P07275, P07342, P07702, P07991, P08425, P08678, P09201, P09368, P09547, P0C2H8, P0CE41, P0CS90, P0CX42, P0CX50, P0CX53, P10507, P10659, P11325, P11412, P11938, P11986, P12630, P13712, P14065, P14742, P15179, P15424, P17442, P17890, P19211, P19414, P20447,…
GO:0046395	BP	e	carboxylic acid catabolic process	25	628	89	6733	3.01161	0.280899	2920000000	7	25	35700000000	P00812, P07275, P07991, P09368, P26263, P27796, P32573, P32891, P34230, P37303, P38295, P38891, P38986, P39726, P40011, P43623, P47039, P47096, P49095, Q02207, Q03144, Q05979, Q06408, Q06497, Q07471
GO:0007005	BP	e	mitochondrion organization	41	628	196	6733	2.24273	0.209184	544000000	5	41	64700000000	O60200, P06168, P07266, P0CS90, P19414, P22135, P23180, P23644, P23833, P32453, P32839, P33416, P36064, P36775, P38072, P38228, P38341, P40207, P40491, P43594, P47045, P50087, P53220, P53507, P53721, P53722, P53736, P57744, P81449, P87108, Q02772, Q02776, Q04013, Q04401, Q05809, Q06510, Q06567, Q07807, Q08273, Q12296, Q3E846
GO:0006790	BP	e	sulfur compound metabolic process	30	628	125	6733	2.57312	0.24	837000000	3	30	97000000000	P05694, P06106, P08536, P10659, P15807, P24031, P25362, P31373, P32875, P38716, P38767, P38891, P39692, P40582, P41835, P43534, P43623, P47164, P48239, P53101, P53312, P53744, P53871, Q01574, Q02196, Q06408, Q08224, Q12198, Q12358, Q12524
GO:0000470	BP	e	maturation of LSU-rRNA	18	628	54	6733	3.57378	0.333333	875000000	9	18	99000000000	P25582, P36120, P36160, P37838, P38112, P38805, P40010, P40078, P40991, P53131, P53261, P53734, Q03532, Q04660, Q06511, Q08208, Q08962, Q12024
GO:0170041	BP	e	non-proteinogenic amino acid metabolic process	14	628	38	6733	3.94997	0.368421	37900000000	7	14	0.00039956077645548105	P00812, P04076, P06106, P07991, P22768, P31373, P38716, P43623, P47039, P47164, P53101, Q04728, Q05979, Q12198
GO:0170035	BP	e	L-amino acid catabolic process	14	628	38	6733	3.94997	0.368421	37900000000	9	14	0.00039956077645548105	P00812, P07275, P07991, P09368, P26263, P37303, P38986, P39726, P43623, P47039, P49095, Q03144, Q05979, Q06408
GO:0006396	BP	e	RNA processing	87	628	582	6733	1.60267	0.149485	4630000000	4	87	0.0004770808869547644	P05756, P07266, P11325, P15424, P20447, P20448, P21304, P23394, P24783, P25582, P25586, P27476, P28004, P31115, P32048, P32892, P33201, P33399, P33750, P35178, P35997, P36049, P36120, P36160, P37838, P38112, P38241, P38333, P38712, P38741, P38805, P38882, P40010, P40055, P40078, P40362, P40991, P41819, P42846, P43586, P47083, P48234, P49957, P50109, P53131, P53261, P53276, P53538, P53734, P53877,…
GO:0033108	BP	e	mitochondrial respiratory chain complex assembly	16	628	51	6733	3.36356	0.313725	8680000000	6	16	0.0008752721436998966	O60200, P0CS90, P23833, P32839, P36064, P36163, P36775, P38072, P38228, P38824, P53721, Q02772, Q04401, Q05809, Q3E7A4, Q3E846
GO:1901606	BP	e	alpha-amino acid catabolic process	15	628	46	6733	3.49609	0.326087	9770000000	8	15	0.0009643813888115183	P00812, P07275, P07991, P09368, P26263, P37303, P38986, P39726, P43623, P47039, P47096, P49095, Q03144, Q05979, Q06408
GO:1901615	BP	e	organic hydroxy compound metabolic process	32	628	155	6733	2.21344	0.206452	153000000000	3	32	0.0013744846782377514	P11986, P14065, P25340, P25362, P26263, P32476, P32891, P38744, P39714, P39976, P40011, P40030, P40047, P40106, P40207, P40215, P40312, P40495, P41835, P41939, P43534, P43550, P53154, P53860, P54781, Q03144, Q04432, Q06408, Q07993, Q08224, Q12063, Q12189
GO:0009069	BP	e	serine family amino acid metabolic process	13	628	37	6733	3.76696	0.351351	154000000000	9	13	0.0013744846782377514	P06106, P31373, P37303, P38716, P39726, P40054, P40510, P43623, P47164, P49095, P53101, Q02196, Q12198
GO:0009058	BP	e	biosynthetic process	177	628	1431	6733	1.32612	0.12369	160000000000	3	177	0.0013961218559240022	O13525, P00360, P00812, P00815, P02407, P04076, P05694, P05756, P06106, P06168, P06197, P06786, P07236, P07262, P07264, P07266, P07275, P07342, P07702, P07991, P08004, P08425, P08536, P08678, P09201, P09950, P0C2H8, P0CE41, P0CX42, P0CX50, P0CX53, P10659, P11325, P11353, P11986, P14742, P15179, P15424, P15807, P16622, P17890, P19211, P20447, P21147, P21672, P21801, P22438, P22768, P23180, P23337,…
GO:0009063	BP	e	amino acid catabolic process	17	628	59	6733	3.0892	0.288136	163000000000	5	17	0.0013961355424638984	P00812, P07275, P07991, P09368, P26263, P37303, P38891, P38986, P39726, P43623, P47039, P47096, P49095, Q03144, Q05979, Q06408, Q07471
GO:0000966	BP	e	RNA 5'-end processing	19	628	71	6733	2.86909	0.267606	169000000000	5	19	0.0014226332634878986	P40055, P40362, P43586, P47083, P50109, Q02354, Q04500, Q05022, Q05946, Q06106, Q06506, Q06512, Q08235, Q08492, Q08965, Q12136, Q12220, Q12499, Q99216
GO:0006534	BP	e	cysteine metabolic process	8	628	15	6733	5.71805	0.533333	19500000000	8	8	0.001579832572552963	P06106, P31373, P38716, P43623, P47164, P53101, Q02196, Q12198
GO:0000096	BP	e	sulfur amino acid metabolic process	14	628	43	6733	3.49067	0.325581	198000000000	7	14	0.001579832572552963	P05694, P06106, P08536, P10659, P31373, P38716, P38891, P39692, P43623, P47164, P53101, Q02196, Q06408, Q12198
GO:0170040	BP	e	proteinogenic amino acid catabolic process	12	628	34	6733	3.784	0.352941	31200000000	8	12	0.0024113676813028394	P00812, P07275, P07991, P09368, P26263, P37303, P38986, P39726, P43623, P49095, Q03144, Q06408
GO:0044272	BP	e	sulfur compound biosynthetic process	20	628	81	6733	2.64724	0.246914	36700000000	4	20	0.0027474861489928653	P05694, P06106, P08536, P10659, P31373, P32875, P38767, P38891, P39692, P41835, P43534, P43623, P47164, P53101, P53744, Q01574, Q02196, Q06408, Q08224, Q12198
GO:0097250	BP	e	mitochondrial respirasome assembly	16	628	58	6733	2.95761	0.275862	520000000000	6	16	0.0038270410016837467	P0CS90, P22135, P23833, P32453, P32839, P36064, P38072, P38228, P40491, P53721, P53722, Q02772, Q04401, Q05809, Q06510, Q3E846
GO:0006091	BP	e	generation of precursor metabolites and energy	32	628	167	6733	2.05439	0.191617	66500000000	3	32	0.004745918942825429	P00044, P00045, P00360, P11412, P21801, P23337, P23493, P28006, P32775, P33315, P35731, P36143, P37898, P38858, P39006, P40043, P40188, P40215, P40513, P43550, P43587, P47011, P47052, P52489, P53315, Q01574, Q04341, Q06236, Q06510, Q07807, Q12189, Q3E846
GO:1901617	BP	e	organic hydroxy compound biosynthetic process	21	628	92	6733	2.44726	0.228261	82100000000	4	21	0.0056855969705404035	P11986, P25340, P26263, P32476, P38744, P39714, P39976, P40030, P40106, P40207, P40312, P41835, P43534, P53860, P54781, Q03144, Q04432, Q06408, Q08224, Q12063, Q12189
GO:0000460	BP	e	maturation of 5.8S rRNA	11	628	32	6733	3.68546	0.34375	8840000000	9	11	0.0060280043867265	P25582, P36160, P38112, P38805, P40078, P53131, P53261, P53734, Q04660, Q06511, Q12024
GO:0009092	BP	e	homoserine metabolic process	7	628	14	6733	5.36067	0.5	0.00011364270636544805	10	7	0.0076387662626514205	P06106, P31373, P38716, P43623, P47164, P53101, Q12198
GO:0060255	BP	p	regulation of macromolecule metabolic process	66	628	1110	6733	0.637485	0.0594595	100000000000	5	66	0.0009663549577017948	P04911, P05066, P06786, P09547, P0CE41, P0CS90, P11938, P13712, P15424, P19211, P23287, P24783, P25491, P25567, P27637, P27705, P28006, P31380, P31385, P32350, P32505, P32896, P32909, P32911, P33201, P33308, P34072, P36775, P38151, P38882, P39006, P39015, P39718, P39956, P40096, P40164, P40505, P40958, P43586, P47050, P47142, P47171, P49957, P50105, P53185, P53272, P53276, P53538, P53686, P53877,…
GO:0010556	BP	p	regulation of macromolecule biosynthetic process	55	628	961	6733	0.613604	0.057232	150000000000	6	55	0.0013744846782377514	P04911, P05066, P09547, P0CE41, P0CS90, P11938, P13712, P15424, P19211, P23287, P24783, P25491, P25567, P27637, P27705, P28006, P31380, P31385, P32350, P32505, P32896, P32909, P32911, P33201, P33308, P34072, P38151, P38882, P39006, P39015, P39956, P40096, P40505, P43586, P47050, P47142, P47171, P49957, P50105, P53185, P53272, P53276, P53538, P53686, Q02959, Q03466, Q04177, Q04373, Q07471, Q07807,…
GO:0019222	BP	p	regulation of metabolic process	74	628	1199	6733	0.661701	0.0617181	18300000000	4	74	0.0015133024656517665	P00812, P04911, P05066, P06786, P09547, P0CE41, P0CS90, P11938, P13712, P15424, P19211, P23287, P24783, P25491, P25567, P27637, P27705, P28006, P31373, P31380, P31385, P32350, P32505, P32896, P32909, P32911, P33201, P33308, P34072, P36775, P38151, P38182, P38271, P38634, P38882, P39006, P39015, P39718, P39956, P40096, P40164, P40505, P40958, P43586, P47050, P47140, P47142, P47171, P49957, P50105,…
GO:0009889	BP	p	regulation of biosynthetic process	59	628	1000	6733	0.632559	0.059	270000000000	5	59	0.0021189175586177234	P04911, P05066, P09547, P0CE41, P0CS90, P11938, P13712, P15424, P19211, P23287, P24783, P25491, P25567, P27637, P27705, P28006, P31373, P31380, P31385, P32350, P32505, P32896, P32909, P32911, P33201, P33308, P34072, P38151, P38271, P38882, P39006, P39015, P39956, P40096, P40505, P43586, P47050, P47142, P47171, P49957, P50105, P53185, P53272, P53276, P53538, P53686, Q02959, Q03466, Q04177, Q04373,…
GO:0010468	BP	p	regulation of gene expression	54	628	932	6733	0.621193	0.0579399	34300000000	7	54	0.0026072877730298283	P04911, P05066, P09547, P0CE41, P0CS90, P11938, P13712, P15424, P19211, P23287, P24783, P25491, P25567, P27637, P27705, P31380, P31385, P32350, P32505, P32896, P32909, P32911, P33201, P33308, P34072, P38151, P38882, P39006, P39015, P39956, P40096, P40505, P43586, P47050, P47142, P47171, P49957, P50105, P53185, P53272, P53276, P53538, P53686, Q02959, Q03466, Q04177, Q04373, Q07471, Q07807, Q08273,…
GO:0006310	BP	p	DNA recombination	7	628	252	6733	0.297815	0.0277778	56300000000	7	7	0.0040781732657894	P06786, P25454, P27476, P30665, P38741, Q03466, Q08204
GO:0050794	BP	p	regulation of cellular process	121	628	1720	6733	0.754234	0.0703488	0.00011789447629431316	3	121	0.007811351157900349	P00812, P04911, P05066, P06786, P08678, P09547, P09950, P0CE41, P0CS90, P10659, P11938, P13712, P15424, P18961, P19073, P19211, P22204, P22434, P23287, P24783, P25378, P25491, P25567, P27466, P27637, P27705, P27895, P28006, P30619, P31373, P31380, P31385, P32350, P32505, P32896, P32909, P32911, P33201, P33308, P34072, P36117, P36163, P36775, P38151, P38162, P38164, P38182, P38271, P38623, P38634,…
GO:0030684	CC	e	preribosome	65	628	178	6733	3.9151	0.365169	8.25e-09	3	65	8.3e-06	P05756, P20447, P20448, P25582, P25586, P27476, P32892, P33201, P33750, P35178, P36049, P36160, P38333, P38712, P38805, P38882, P39744, P40010, P40055, P40078, P40362, P40991, P41819, P42846, P43586, P47083, P48234, P53131, P53261, P53276, P53734, P53883, Q02354, Q03532, Q03862, Q04177, Q04373, Q04500, Q04660, Q05022, Q05946, Q06106, Q06132, Q06344, Q06506, Q06511, Q06512, Q06631, Q06709, Q07623,…
GO:0005730	CC	e	nucleolus	75	628	288	6733	2.79201	0.260417	0.0221	5	75	111	P05756, P20447, P20448, P21304, P25382, P25582, P25586, P27476, P28000, P32892, P33201, P33399, P33750, P35178, P36049, P36120, P36160, P37838, P38112, P38333, P38712, P38805, P38882, P39744, P40010, P40055, P40078, P40362, P40991, P41819, P42846, P43586, P46669, P47083, P48234, P53131, P53185, P53261, P53276, P53336, P53734, P53883, Q01080, Q02354, Q03532, Q03862, Q04177, Q04373, Q04500, Q04660,…
GO:0005575	CC	e	cellular_component	607	628	5894	6733	1.10415	0.102986	0.135	0	607	45.2	O13525, O13547, O60200, P00044, P00045, P00360, P00431, P00812, P00815, P02407, P04076, P04911, P05066, P05694, P05756, P06106, P06115, P06168, P06182, P06197, P06779, P06786, P07236, P07262, P07264, P07266, P07275, P07342, P07702, P07991, P08004, P08425, P08536, P08678, P08964, P09201, P09368, P09547, P09950, P0C2H8, P0CE41, P0CS90, P0CX42, P0CX50, P0CX53, P10507, P10659, P11325, P11353, P11412,…
GO:0110165	CC	e	cellular anatomical structure	605	628	5863	6733	1.10633	0.103189	2.31	1	605	58.1	O13525, O13547, O60200, P00044, P00045, P00360, P00431, P00812, P00815, P02407, P04076, P04911, P05066, P05694, P05756, P06106, P06115, P06168, P06182, P06197, P06779, P06786, P07236, P07262, P07264, P07266, P07275, P07342, P07702, P07991, P08004, P08425, P08536, P08678, P08964, P09201, P09368, P09547, P09950, P0C2H8, P0CE41, P0CS90, P0CX42, P0CX50, P0CX53, P10507, P10659, P11325, P11353, P11412,…
GO:0043229	CC	e	intracellular organelle	514	628	4623	6733	1.19203	0.111183	70.7	3	514	1200	O13525, O13547, O60200, P00044, P00045, P00360, P00431, P00812, P02407, P04911, P05066, P05756, P06115, P06168, P06182, P06197, P06786, P07236, P07262, P07264, P07266, P07275, P07342, P07991, P08004, P08425, P08536, P08678, P08964, P09368, P09547, P09950, P0C2H8, P0CE41, P0CS90, P0CX42, P0CX50, P0CX53, P10507, P10659, P11325, P11938, P13587, P13712, P14065, P15179, P15424, P15992, P16622, P17442,…
GO:0043226	CC	e	organelle	514	628	4625	6733	1.19152	0.111135	7.17	2	514	1200	O13525, O13547, O60200, P00044, P00045, P00360, P00431, P00812, P02407, P04911, P05066, P05756, P06115, P06168, P06182, P06197, P06786, P07236, P07262, P07264, P07266, P07275, P07342, P07991, P08004, P08425, P08536, P08678, P08964, P09368, P09547, P09950, P0C2H8, P0CE41, P0CS90, P0CX42, P0CX50, P0CX53, P10507, P10659, P11325, P11938, P13587, P13712, P14065, P15179, P15424, P15992, P16622, P17442,…
GO:0043231	CC	e	intracellular membrane-bounded organelle	486	628	4330	6733	1.20336	0.11224	1440	4	486	186000	O13525, O13547, O60200, P00044, P00045, P00360, P00431, P00812, P04911, P05066, P06115, P06168, P06182, P06197, P06786, P07236, P07262, P07266, P07275, P07342, P07991, P08004, P08425, P08536, P08678, P09368, P09547, P09950, P0CE41, P0CS90, P0CX42, P10507, P11325, P11938, P13587, P13712, P14065, P15179, P15424, P15992, P16622, P17442, P17890, P18414, P18961, P19414, P20447, P20448, P21147, P21304,…
GO:0043227	CC	e	membrane-bounded organelle	486	628	4334	6733	1.20225	0.112137	1940	3	486	186000	O13525, O13547, O60200, P00044, P00045, P00360, P00431, P00812, P04911, P05066, P06115, P06168, P06182, P06197, P06786, P07236, P07262, P07266, P07275, P07342, P07991, P08004, P08425, P08536, P08678, P09368, P09547, P09950, P0CE41, P0CS90, P0CX42, P10507, P11325, P11938, P13587, P13712, P14065, P15179, P15424, P15992, P16622, P17442, P17890, P18414, P18961, P19414, P20447, P20448, P21147, P21304,…
GO:0070013	CC	e	intracellular organelle lumen	67	628	283	6733	2.53827	0.236749	2040	4	67	186000	O60200, P00044, P00045, P00431, P06182, P07236, P07266, P07275, P08425, P09368, P09950, P0CS90, P10507, P11325, P15179, P15424, P19414, P22135, P22438, P23644, P25454, P26364, P27705, P27796, P32048, P32378, P32573, P32839, P32860, P32891, P32898, P33416, P36013, P36064, P36775, P38068, P38162, P38228, P38705, P38824, P38891, P40047, P40185, P40215, P40364, P40491, P40513, P47045, P47158, P48016,…
GO:0043233	CC	e	organelle lumen	67	628	283	6733	2.53827	0.236749	2040	3	67	186000	O60200, P00044, P00045, P00431, P06182, P07236, P07266, P07275, P08425, P09368, P09950, P0CS90, P10507, P11325, P15179, P15424, P19414, P22135, P22438, P23644, P25454, P26364, P27705, P27796, P32048, P32378, P32573, P32839, P32860, P32891, P32898, P33416, P36013, P36064, P36775, P38068, P38162, P38228, P38705, P38824, P38891, P40047, P40185, P40215, P40364, P40491, P40513, P47045, P47158, P48016,…
GO:0031974	CC	e	membrane-enclosed lumen	67	628	283	6733	2.53827	0.236749	2040	2	67	186000	O60200, P00044, P00045, P00431, P06182, P07236, P07266, P07275, P08425, P09368, P09950, P0CS90, P10507, P11325, P15179, P15424, P19414, P22135, P22438, P23644, P25454, P26364, P27705, P27796, P32048, P32378, P32573, P32839, P32860, P32891, P32898, P33416, P36013, P36064, P36775, P38068, P38162, P38228, P38705, P38824, P38891, P40047, P40185, P40215, P40364, P40491, P40513, P47045, P47158, P48016,…
GO:0032040	CC	e	small-subunit processome	33	628	86	6733	4.114	0.383721	2520	4	33	211000	P20448, P25586, P27476, P33201, P33750, P38333, P38712, P38882, P40055, P40362, P47083, P48234, P53131, P53276, Q02354, Q03532, Q04177, Q04500, Q05022, Q05946, Q06106, Q06132, Q06344, Q06506, Q06512, Q06631, Q07623, Q08492, Q08965, Q12136, Q12220, Q12460, Q12499
GO:0005739	CC	e	mitochondrion	181	628	1196	6733	1.62254	0.151338	62.9	5	181	487000	O13525, O13547, O60200, P00044, P00045, P00360, P00431, P05066, P06115, P06168, P06182, P06197, P06786, P07236, P07266, P07275, P07342, P08425, P08536, P08678, P09368, P09950, P0CE41, P0CS90, P10507, P11325, P15179, P15424, P15992, P16622, P19414, P21672, P21801, P22135, P22438, P23180, P23337, P23493, P23644, P23833, P24783, P25038, P25039, P25044, P25356, P25566, P26364, P27476, P27796, P27895,…
GO:0030687	CC	e	preribosome, large subunit precursor	26	628	61	6733	4.56975	0.42623	523	4	26	376000	P20447, P25582, P32892, P33201, P35178, P36049, P36160, P38805, P39744, P40010, P40078, P40991, P43586, P53261, P53734, Q03532, Q03862, Q04373, Q04660, Q06511, Q06709, Q07844, Q08235, Q08962, Q12024, Q12176
GO:1990904	CC	e	ribonucleoprotein complex	99	628	537	6733	1.97656	0.184358	68400	2	99	459000	P02407, P05756, P07266, P0C2H8, P0CX42, P0CX50, P0CX53, P20447, P20448, P23394, P24783, P25582, P25586, P27476, P28004, P28778, P32892, P32911, P33201, P33399, P33750, P35178, P35997, P36049, P36160, P36519, P36527, P36528, P38061, P38151, P38241, P38333, P38712, P38805, P38882, P39744, P40010, P40055, P40078, P40362, P40525, P40991, P41056, P41819, P42846, P43586, P47083, P48234, P49167, P50109,…
GO:0030686	CC	e	90S preribosome	28	628	80	6733	3.75247	0.35	2160000	4	28	13600000	P05756, P25586, P33750, P38333, P38882, P40055, P40362, P41819, P42846, P47083, P48234, P53131, P53276, Q02354, Q03532, Q05022, Q05946, Q06106, Q06506, Q06512, Q06631, Q07623, Q08492, Q08965, Q12220, Q12460, Q12499, Q99216
GO:0031970	CC	e	organelle envelope lumen	31	628	97	6733	3.42641	0.319588	322000	5	31	191000000	O60200, P00044, P00045, P00431, P06182, P19414, P22135, P23644, P27705, P27796, P32378, P32839, P32891, P32898, P36064, P38162, P38824, P40215, P40364, P47045, P53615, P53722, P57744, P87108, Q02772, Q04341, Q04401, Q05809, Q06510, Q3E7A4, Q3E846
GO:0005758	CC	e	mitochondrial intermembrane space	30	628	92	6733	3.49609	0.326087	3580000	6	30	201000000	O60200, P00044, P00045, P00431, P06182, P19414, P22135, P23644, P27796, P32378, P32839, P32891, P32898, P36064, P38162, P38824, P40215, P40364, P47045, P53615, P53722, P57744, P87108, Q02772, Q04341, Q04401, Q05809, Q06510, Q3E7A4, Q3E846
GO:0005759	CC	e	mitochondrial matrix	36	628	136	6733	2.838	0.264706	4090000	5	36	2170000000	P00431, P07236, P07266, P07275, P08425, P09368, P09950, P0CS90, P10507, P11325, P15179, P15424, P19414, P22438, P25454, P26364, P32048, P32860, P32898, P33416, P36013, P36775, P38228, P38705, P38891, P40047, P40185, P40491, P40513, P47158, P48526, P48527, Q04401, Q04728, Q06892, Q3E793
GO:0005654	CC	e	nucleoplasm	38	628	166	6733	2.45428	0.228916	179000000	2	38	9030000000	P17890, P25586, P28000, P30665, P31385, P33201, P33399, P33750, P38712, P38861, P39744, P40055, P40164, P40362, P40505, P40958, P40991, P47076, P47083, P53261, P53877, P53919, Q02354, Q03862, Q04177, Q04500, Q04660, Q05022, Q05946, Q06506, Q06512, Q08965, Q12024, Q12136, Q12220, Q12400, Q12460, Q12499
GO:0043228	CC	e	membraneless organelle	146	628	1107	6733	1.41402	0.131888	33100000000	3	146	0.00015149310486661937	P00360, P02407, P04911, P05756, P06168, P07264, P08964, P0C2H8, P0CS90, P0CX42, P0CX50, P0CX53, P10659, P11938, P15992, P19073, P19211, P19414, P20447, P20448, P21304, P22204, P25382, P25454, P25567, P25582, P25586, P27476, P27637, P27895, P28000, P28625, P28778, P31380, P32476, P32892, P32908, P33201, P33399, P33750, P35178, P35997, P36049, P36120, P36160, P36165, P36519, P36527, P36528, P37838,…
GO:0043232	CC	e	intracellular membraneless organelle	146	628	1107	6733	1.41402	0.131888	33100000000	4	146	0.00015149310486661937	P00360, P02407, P04911, P05756, P06168, P07264, P08964, P0C2H8, P0CS90, P0CX42, P0CX50, P0CX53, P10659, P11938, P15992, P19073, P19211, P19414, P20447, P20448, P21304, P22204, P25382, P25454, P25567, P25582, P25586, P27476, P27637, P27895, P28000, P28625, P28778, P31380, P32476, P32892, P32908, P33201, P33399, P33750, P35178, P35997, P36049, P36120, P36160, P36165, P36519, P36527, P36528, P37838,…
GO:0005737	CC	e	cytoplasm	286	628	2599	6733	1.1798	0.110042	0.0002104261107941197	2	286	0.008829128898736605	O60200, P00360, P00812, P00815, P02407, P05066, P05694, P05756, P06106, P06115, P06779, P07236, P07262, P07702, P07991, P08425, P08536, P08678, P08964, P09201, P0C2H8, P0CS90, P0CX42, P0CX50, P0CX53, P10659, P11353, P11412, P11986, P13712, P14065, P15179, P15992, P17442, P18961, P19211, P19414, P21304, P21672, P22204, P22768, P23287, P23337, P23394, P24783, P25038, P25039, P25044, P25356, P25491,…
GO:1902494	CC	p	catalytic complex	49	628	852	6733	0.616603	0.0575117	67000000000	2	49	0.002933863667661735	P00812, P06779, P07264, P07342, P09547, P0CS90, P10507, P13712, P17890, P21672, P23287, P23394, P27637, P28000, P28004, P28006, P31385, P38121, P38241, P38993, P39692, P39726, P40164, P40505, P43587, P46669, P46964, P47050, P47076, P49095, P49957, P50109, P53185, P53236, P53312, P53871, P53877, P53885, P53890, Q01080, Q03144, Q03466, Q03723, Q08204, Q08273, Q12063, Q12229, Q12421, Q3E846
GO:1990234	CC	p	transferase complex	20	628	433	6733	0.495212	0.0461894	0.00022026506220180385	3	20	0.008872276705488659	P06779, P07342, P17890, P28000, P38121, P46669, P46964, P47050, P47076, P49957, P53185, P53885, P53890, Q01080, Q03723, Q08204, Q08273, Q12063, Q12229, Q12421
GO:0003674	MF	e	molecular_function	546	628	4953	6733	1.18188	0.110236	0.0206	0	546	537	O13547, O60200, P00044, P00045, P00360, P00431, P00812, P00815, P02407, P04076, P04911, P05066, P05694, P05756, P06106, P06115, P06168, P06182, P06197, P06779, P06786, P07236, P07262, P07264, P07266, P07275, P07342, P07702, P07991, P08004, P08425, P08536, P08678, P08964, P09201, P09368, P09547, P09950, P0C2H8, P0CE41, P0CS90, P0CX42, P0CX50, P0CX53, P10507, P10659, P11325, P11353, P11412, P11938,…
GO:0003824	MF	e	catalytic activity	310	628	2337	6733	1.42217	0.132649	29.1	1	310	3800	P00360, P00431, P00812, P00815, P04076, P05066, P05694, P06106, P06115, P06168, P06182, P06197, P06779, P06786, P07236, P07262, P07264, P07266, P07275, P07342, P07702, P07991, P08004, P08425, P08536, P08678, P09201, P09368, P09950, P0CS90, P10507, P10659, P11325, P11353, P11412, P11986, P12630, P13587, P14065, P14742, P15179, P15424, P15807, P16622, P17442, P17890, P18961, P19073, P19414, P20447,…
GO:0016491	MF	e	oxidoreductase activity	71	628	336	6733	2.26552	0.21131	149000	2	71	129000000	P00360, P00431, P00815, P06115, P06168, P07262, P07275, P07702, P09368, P11353, P11412, P14065, P15807, P21147, P21672, P21801, P23180, P25340, P25566, P28625, P32339, P32476, P32573, P32891, P34251, P35731, P36013, P36141, P38068, P38234, P38342, P38866, P38993, P38999, P39692, P39714, P39956, P39976, P40047, P40054, P40086, P40215, P40495, P40510, P40582, P41816, P41939, P47052, P47096, P47120,…
GO:0036094	MF	e	small molecule binding	229	628	1749	6733	1.40377	0.130932	1080000	2	229	703000000	P00044, P00045, P00360, P00431, P00812, P00815, P05066, P05694, P06106, P06115, P06168, P06182, P06197, P06786, P07236, P07264, P07342, P07702, P07991, P08425, P08536, P08678, P08964, P09201, P09368, P09547, P09950, P0CE41, P0CS90, P10507, P10659, P11325, P11412, P13587, P15179, P15424, P18961, P19073, P19414, P20447, P20448, P21147, P21672, P21801, P22204, P22434, P22438, P22768, P23180, P23287,…
GO:0043167	MF	e	ion binding	220	628	1694	6733	1.39238	0.12987	7710000	3	220	4020000000	P00044, P00045, P00431, P00812, P00815, P05066, P05694, P06106, P06115, P06168, P06182, P06197, P06786, P07236, P07264, P07342, P07991, P08425, P08536, P08678, P08964, P09201, P09368, P09547, P09950, P0CE41, P0CS90, P10507, P10659, P11325, P13587, P15179, P15424, P18961, P19073, P19414, P20447, P20448, P21147, P21672, P21801, P22204, P22434, P22438, P22768, P23180, P23287, P23394, P23833, P24783,…
GO:1901363	MF	e	heterocyclic compound binding	139	628	950	6733	1.5687	0.146316	118000000	3	139	51100000000	P00360, P00815, P05066, P06106, P06786, P07236, P07342, P07991, P08425, P08536, P08678, P08964, P09368, P09950, P0CS90, P10659, P11325, P11412, P13587, P15179, P15424, P18961, P19073, P20447, P20448, P21672, P22204, P22438, P22768, P23394, P24783, P25038, P25039, P25378, P25454, P25491, P25576, P26263, P26364, P27466, P27616, P27895, P28274, P30665, P31373, P31380, P32048, P32288, P32350, P32476,…
GO:0005488	MF	e	binding	425	628	3875	6733	1.17589	0.109677	530000000	1	425	197000000000	O60200, P00044, P00045, P00360, P00431, P00812, P00815, P04911, P05066, P05694, P05756, P06106, P06115, P06168, P06182, P06197, P06779, P06786, P07236, P07264, P07266, P07342, P07702, P07991, P08425, P08536, P08678, P08964, P09201, P09368, P09547, P09950, P0CE41, P0CS90, P0CX42, P0CX50, P0CX53, P10507, P10659, P11325, P11353, P11412, P11938, P13587, P13712, P14065, P14742, P15179, P15424, P15992,…
GO:0030515	MF	e	snoRNA binding	14	628	29	6733	5.17582	0.482759	67500000	5	14	200000000000	P24783, P38333, P38882, P53276, Q02354, Q05022, Q05946, Q06506, Q07623, Q08492, Q08965, Q12220, Q12460, Q12499
GO:0043168	MF	e	anion binding	134	628	932	6733	1.54148	0.143777	75300000	4	134	200000000000	P00044, P00815, P05066, P06106, P06786, P07236, P07342, P07991, P08425, P08536, P08678, P08964, P09368, P09950, P0CS90, P10659, P11325, P13587, P15179, P15424, P18961, P19073, P20447, P20448, P21672, P22204, P22438, P22768, P23394, P24783, P25038, P25039, P25378, P25454, P25491, P25576, P26263, P26364, P27466, P27616, P27895, P28274, P30665, P31373, P31380, P32048, P32288, P32350, P32476, P32839,…
GO:0016829	MF	e	lyase activity	30	628	113	6733	2.84637	0.265487	76800000	2	30	200000000000	P04076, P05066, P06106, P06182, P07264, P08678, P15807, P16622, P19414, P26263, P28240, P31373, P36013, P37303, P38716, P38744, P39006, P39522, P39533, P40011, P43623, P53101, P53615, Q02207, Q03144, Q04432, Q06408, Q07471, Q08960, Q12198
GO:0097159	MF	e	organic cyclic compound binding	242	628	2014	6733	1.28826	0.120159	11700000000	2	242	0.0002766718277889577	P00044, P00045, P00360, P00431, P00815, P04911, P05066, P05756, P06106, P06115, P06168, P06779, P06786, P07236, P07266, P07342, P07991, P08425, P08536, P08678, P08964, P09368, P09547, P09950, P0CE41, P0CS90, P0CX42, P0CX50, P0CX53, P10659, P11325, P11412, P11938, P13587, P14065, P15179, P15424, P15992, P17890, P18961, P19073, P19211, P19414, P20447, P20448, P21147, P21672, P22204, P22438, P22768,…
GO:0019842	MF	e	vitamin binding	17	628	51	6733	3.57378	0.333333	17600000000	3	17	0.00038325327408233567	P06106, P07342, P07702, P07991, P09950, P26263, P31373, P38716, P43623, P47039, P47164, P49095, P53101, Q05979, Q06408, Q07471, Q12198
GO:0000166	MF	e	nucleotide binding	123	628	897	6733	1.47015	0.137124	4470000000	4	123	0.0008423459868998719	P00360, P00815, P05066, P06786, P07236, P07342, P08425, P08536, P08678, P08964, P09368, P0CS90, P10659, P11325, P11412, P13587, P15179, P15424, P18961, P19073, P20447, P20448, P21672, P22204, P22438, P22768, P23394, P24783, P25038, P25039, P25378, P25454, P25491, P25576, P26364, P27466, P27616, P27895, P28274, P30665, P31380, P32048, P32288, P32350, P32476, P32839, P32891, P32892, P32908, P33296,…
GO:1901265	MF	e	nucleoside phosphate binding	123	628	898	6733	1.46851	0.136971	45300000000	3	123	0.0008423459868998719	P00360, P00815, P05066, P06786, P07236, P07342, P08425, P08536, P08678, P08964, P09368, P0CS90, P10659, P11325, P11412, P13587, P15179, P15424, P18961, P19073, P20447, P20448, P21672, P22204, P22438, P22768, P23394, P24783, P25038, P25039, P25378, P25454, P25491, P25576, P26364, P27466, P27616, P27895, P28274, P30665, P31380, P32048, P32288, P32350, P32476, P32839, P32891, P32892, P32908, P33296,…
GO:0034511	MF	e	U3 snoRNA binding	9	628	17	6733	5.676	0.529412	6180000000	6	9	0.001074332791932414	P38882, P53276, Q02354, Q05022, Q05946, Q06506, Q08492, Q08965, Q12220
GO:0030554	MF	e	adenyl nucleotide binding	101	628	726	6733	1.49154	0.139118	190000000000	6	101	0.0030978377949409325	P00360, P00815, P06786, P07236, P08425, P08536, P08678, P08964, P0CS90, P10659, P11325, P11412, P13587, P15179, P15424, P18961, P20447, P20448, P21672, P22204, P22438, P22768, P23394, P24783, P25454, P25491, P25576, P26364, P27466, P27616, P27895, P28274, P30665, P31380, P32048, P32288, P32350, P32839, P32892, P32908, P33296, P33302, P33416, P34230, P36013, P36120, P36775, P36973, P38112, P38228,…
GO:0003723	MF	e	RNA binding	99	628	708	6733	1.49917	0.139831	205000000000	4	99	0.0031429978692479685	P05066, P05756, P07266, P08425, P0CX42, P0CX50, P0CX53, P11325, P14065, P15424, P15992, P19211, P19414, P20447, P20448, P22204, P23394, P24783, P25038, P25567, P25586, P27476, P27796, P28778, P31115, P32048, P32505, P32892, P32911, P33201, P33399, P33750, P35997, P36049, P36120, P36160, P36519, P37838, P38112, P38151, P38241, P38333, P38705, P38712, P38741, P38805, P38859, P38861, P38882, P38892,…
GO:0019843	MF	e	rRNA binding	20	628	84	6733	2.5527	0.238095	64200000000	5	20	0.009300825589075239	P05756, P0CX42, P0CX53, P28778, P32505, P33201, P36160, P37838, P38805, P38861, P51401, P53261, Q04373, Q04660, Q05022, Q06106, Q07623, Q08208, Q08235, Q99216
GO:0017076	MF	e	purine nucleotide binding	109	628	822	6733	1.42169	0.132603	69500000000	5	109	0.009527485841264744	P00360, P00815, P06786, P07236, P08425, P08536, P08678, P08964, P0CS90, P10659, P11325, P11412, P13587, P15179, P15424, P18961, P19073, P20447, P20448, P21672, P22204, P22438, P22768, P23394, P24783, P25038, P25039, P25378, P25454, P25491, P25576, P26364, P27466, P27616, P27895, P28274, P30665, P31380, P32048, P32288, P32350, P32839, P32892, P32908, P33296, P33302, P33416, P34230, P36013, P36120,…
