# Supplementary material for: Global impact on metabolic capacity of yeast cell factories by optogenetic control of the cAMP–PKA axis
Source: Appl Environ Microbiol. 2026 May 18;92(6):e02498-25. doi: 10.1128/aem.02498-25 (PMC13274398; doi:10.1128/aem.02498-25)
Supplement: Table S3 — GO term analysis WT vs bPACy, both strains exposed to a light flux of 1 µmol m-2 s-1 blue light (465 nm). [file aem.02498-25-s0004.xlsx]

## Sheet: Dataset Legend
Supplementary Table S3
GO term analysis WT vs bPACy, both strains exposed to a light flux of 1 µmol m-2 s-1 blue light (465 nm)

## Sheet: GO-Term analysis
# GO	NS	enrichment	name	ratio_in_study		ratio_in_pop		Enrichment	Protein_Ratio	p_uncorrected	depth	study_count	p_fdr_bh	study_items
GO:0042254	BP	e	ribosome biogenesis	120	1040	199	6733	3.90394	0.603015	5.18e-33	5	120	2.4e-30	P07703, P10964, P20434, P20447, P20448, P20484, P22138, P24783, P25382, P25582, P25586, P25635, P25808, P26786, P28000, P32892, P32899, P33201, P33750, P34241, P35169, P35194, P36009, P36049, P36080, P36120, P36144, P36160, P37838, P38112, P38333, P38712, P38719, P38779, P38804, P38805, P38882, P38883, P39516, P39715, P39744, P39990, P40010, P40055, P40078, P40079, P40160, P40362, P40498, P40693,…
GO:0022613	BP	e	ribonucleoprotein complex biogenesis	132	1040	237	6733	3.60579	0.556962	2.28e-33	4	132	5.29e-30	P07703, P10964, P20434, P20447, P20448, P20484, P22138, P24783, P25040, P25382, P25582, P25586, P25617, P25635, P25808, P26786, P28000, P32892, P32899, P33201, P33750, P34241, P35169, P35184, P35194, P36009, P36049, P36080, P36120, P36144, P36160, P37838, P38112, P38333, P38712, P38719, P38779, P38804, P38805, P38882, P38883, P38961, P39516, P39715, P39744, P39935, P39990, P40010, P40055, P40078,…
GO:0009987	BP	e	cellular process	949	1040	5051	6733	1.21637	0.187884	1.05e-30	1	949	1.62e-28	O13547, O13563, O60200, P00044, P00175, P00330, P00360, P00431, P00447, P00498, P00546, P00560, P00729, P00890, P00942, P01094, P01120, P02407, P02992, P04046, P04076, P04161, P04449, P04806, P04840, P04911, P05066, P05453, P05694, P05748, P06106, P06168, P06244, P06245, P06634, P06738, P06778, P06779, P06780, P07143, P07236, P07245, P07253, P07258, P07263, P07264, P07266, P07275, P07285, P07703,…
GO:0008150	BP	e	biological_process	964	1040	5217	6733	1.19628	0.184781	5.98e-30	0	964	6.93e-27	O13547, O13563, O60200, P00044, P00175, P00330, P00360, P00431, P00447, P00498, P00546, P00560, P00729, P00890, P00942, P01094, P01120, P02407, P02992, P04046, P04076, P04161, P04449, P04806, P04840, P04911, P05066, P05453, P05694, P05748, P06106, P06168, P06244, P06245, P06634, P06738, P06778, P06779, P06780, P07143, P07236, P07245, P07253, P07258, P07263, P07264, P07266, P07275, P07285, P07703,…
GO:0044085	BP	e	cellular component biogenesis	137	1040	272	6733	3.26082	0.503676	2.04e-27	3	137	1.89e-25	P06780, P07703, P08964, P10964, P20434, P20447, P20448, P20484, P22138, P24783, P25040, P25382, P25582, P25586, P25617, P25635, P25808, P26786, P28000, P32566, P32892, P32899, P33201, P33750, P34241, P35169, P35184, P35194, P36009, P36049, P36080, P36120, P36144, P36160, P37838, P38112, P38333, P38631, P38712, P38719, P38779, P38804, P38805, P38882, P38883, P38961, P39516, P39715, P39719, P39744,…
GO:0006364	BP	e	rRNA processing	139	1040	290	6733	3.10307	0.47931	7.31e-26	8	139	5.65e-23	P0CX30, P0CX39, P20447, P20448, P20484, P21304, P24783, P25040, P25582, P25586, P25617, P25635, P25808, P26786, P27476, P32527, P32892, P32899, P33201, P33750, P34241, P35178, P35194, P36009, P36049, P36080, P36120, P36144, P36160, P37838, P38112, P38333, P38712, P38719, P38768, P38779, P38786, P38792, P38801, P38804, P38805, P38882, P38883, P38961, P39516, P39730, P39985, P39990, P40010, P40055,…
GO:0016072	BP	e	rRNA metabolic process	152	1040	348	6733	2.82774	0.436782	1.4e-22	7	152	9.27e-21	P07703, P0CX30, P0CX39, P10964, P13393, P20434, P20447, P20448, P20484, P21304, P22138, P24783, P25040, P25582, P25586, P25617, P25635, P25808, P26786, P27476, P28000, P32527, P32892, P32899, P33201, P33750, P34241, P35169, P35178, P35194, P36009, P36049, P36080, P36120, P36144, P36160, P37838, P38112, P38333, P38712, P38719, P38768, P38779, P38786, P38792, P38801, P38804, P38805, P38882, P38883,…
GO:0008152	BP	e	metabolic process	687	1040	3221	6733	1.38083	0.213288	9.08e-23	2	687	5.27e-21	O13563, P00044, P00175, P00330, P00360, P00431, P00447, P00498, P00546, P00560, P00729, P00890, P00942, P01094, P01120, P02407, P02992, P04046, P04076, P04161, P04449, P04806, P04911, P05066, P05453, P05694, P05748, P06106, P06168, P06244, P06634, P06738, P06778, P06779, P06780, P07143, P07236, P07245, P07253, P07258, P07263, P07264, P07266, P07275, P07285, P07703, P07806, P07884, P07991, P08004,…
GO:0044238	BP	e	primary metabolic process	608	1040	2839	6733	1.38648	0.21416	1.46e-14	3	608	7.52e-12	O13563, P00330, P00360, P00498, P00546, P00560, P00729, P00890, P00942, P01094, P02407, P02992, P04046, P04076, P04161, P04449, P04806, P04911, P05066, P05453, P05694, P05748, P06106, P06168, P06244, P06634, P06738, P06778, P06779, P06780, P07236, P07245, P07253, P07258, P07263, P07264, P07266, P07275, P07285, P07703, P07806, P07884, P07991, P08425, P08466, P08678, P08679, P09064, P09435, P09440,…
GO:0006396	BP	e	RNA processing	191	1040	582	6733	2.12464	0.328179	3.24e-12	4	191	1.5e-09	P00546, P07253, P07266, P07884, P0CX30, P0CX39, P10834, P11325, P15424, P15565, P20447, P20448, P20484, P21269, P21304, P23500, P23796, P24783, P25040, P25582, P25586, P25617, P25635, P25808, P26786, P27476, P32048, P32527, P32783, P32843, P32892, P32899, P33201, P33399, P33750, P33753, P34232, P34241, P34253, P35178, P35194, P36009, P36049, P36080, P36120, P36144, P36160, P36523, P37838, P38112,…
GO:0030490	BP	e	maturation of SSU-rRNA	72	1040	124	6733	3.75912	0.580645	4.44e-14	9	72	1.87e-09	P0CX30, P0CX39, P20448, P25040, P25586, P25635, P27476, P32899, P33201, P33750, P35194, P36009, P36144, P38333, P38712, P38719, P38779, P38882, P39516, P39730, P39985, P39990, P40055, P40079, P40160, P40362, P40498, P41819, P42945, P45818, P47077, P47083, P48234, P53131, P53254, P53261, P53276, P53738, P53866, P53914, P53941, Q00416, Q02354, Q02931, Q03532, Q04177, Q04305, Q04500, Q05022, Q05775,…
GO:0016070	BP	e	RNA metabolic process	255	1040	924	6733	1.78667	0.275974	1.05e-09	6	255	4.07e-06	P00546, P05453, P07236, P07253, P07263, P07266, P07703, P07806, P07884, P08425, P08466, P0CX30, P0CX39, P10834, P10964, P11325, P12383, P13393, P15179, P15424, P15565, P15624, P17890, P20434, P20447, P20448, P20484, P21269, P21304, P22138, P22438, P23293, P23500, P23796, P24783, P25040, P25345, P25441, P25555, P25582, P25586, P25617, P25635, P25808, P26786, P27476, P28000, P29055, P29496, P30771,…
GO:0006520	BP	e	amino acid metabolic process	95	1040	240	6733	2.56264	0.395833	2.17e-05	4	95	0.00773	P00330, P00498, P04046, P04076, P05694, P06106, P06168, P07236, P07245, P07258, P07263, P07264, P07275, P07285, P07806, P07991, P08425, P09624, P10659, P10869, P11325, P14843, P15179, P15624, P16467, P17423, P18408, P18544, P22438, P22768, P23542, P25345, P26263, P28274, P28777, P28817, P31116, P31373, P32048, P32178, P32179, P32264, P32449, P32582, P33330, P36013, P36421, P37254, P37291, P37303,…
GO:0044281	BP	e	small molecule metabolic process	194	1040	700	6733	1.79423	0.277143	0.0123	3	194	4.08	P00175, P00330, P00360, P00498, P00560, P00890, P00942, P04046, P04076, P04161, P04806, P05694, P06106, P06168, P07245, P07258, P07264, P07275, P07285, P07991, P08536, P08678, P08679, P09440, P09624, P0CX11, P10614, P10659, P10869, P10963, P11412, P11986, P14843, P15700, P16467, P16550, P17423, P17709, P18408, P18544, P21147, P21182, P21524, P21672, P22434, P22768, P22803, P22855, P23542, P25045,…
GO:0042273	BP	e	ribosomal large subunit biogenesis	39	1040	61	6733	4.13914	0.639344	0.00866	5	39	26.8	P20484, P25617, P33201, P34241, P35184, P36049, P36080, P37838, P38112, P38961, P39744, P39935, P40078, P40693, P40991, P43586, P47108, P53131, P53261, P53734, P53738, P53927, Q02892, Q03195, Q03532, Q03771, Q04373, Q04660, Q06214, Q06709, Q07395, Q07844, Q07896, Q08287, Q08746, Q08962, Q12024, Q12176, Q12522
GO:0044283	BP	e	small molecule biosynthetic process	107	1040	310	6733	2.23459	0.345161	0.167	4	107	46.1	P00330, P00360, P00498, P00560, P00942, P04076, P05694, P06106, P06168, P07245, P07258, P07264, P07275, P07285, P07991, P09440, P09624, P10614, P10869, P10963, P11986, P14843, P16467, P17423, P18408, P18544, P21147, P21182, P22768, P23542, P25045, P26263, P28777, P30402, P31116, P31373, P31787, P32178, P32179, P32264, P32353, P32378, P32449, P32476, P32582, P32875, P33330, P36060, P36973, P37254,…
GO:0006139	BP	e	nucleobase-containing compound metabolic process	353	1040	1568	6733	1.45748	0.225128	0.169	4	353	46.1	P00330, P00360, P00546, P00560, P00890, P00942, P04046, P04161, P04806, P04911, P05066, P05453, P06244, P06778, P06779, P07236, P07245, P07253, P07258, P07263, P07266, P07703, P07806, P07884, P08425, P08466, P08678, P09440, P09624, P0CS90, P0CX11, P0CX30, P0CX39, P10834, P10964, P11325, P11412, P12383, P13393, P14682, P15179, P15424, P15565, P15624, P15700, P16550, P17709, P17890, P20434, P20447,…
GO:0019752	BP	e	carboxylic acid metabolic process	116	1040	351	6733	2.13957	0.330484	0.029	6	116	7.48	P00175, P00360, P00498, P00560, P00890, P00942, P04046, P04076, P04806, P05694, P06106, P06168, P07245, P07258, P07264, P07275, P07285, P07991, P08536, P08679, P09440, P09624, P0CX11, P10659, P10869, P14843, P16467, P17423, P17709, P18408, P18544, P21147, P21182, P22768, P23542, P26263, P28274, P28777, P28817, P31116, P31373, P31787, P32178, P32179, P32264, P32449, P32573, P32582, P32875, P32891,…
GO:0016053	BP	e	organic acid biosynthetic process	75	1040	185	6733	2.62461	0.405405	0.0563	5	75	130	P00498, P04076, P05694, P06106, P06168, P07245, P07258, P07264, P07275, P07285, P07991, P09440, P09624, P10869, P14843, P17423, P18408, P18544, P21147, P21182, P22768, P23542, P28777, P31116, P31373, P31787, P32178, P32179, P32264, P32449, P32582, P32875, P33330, P37254, P37291, P37303, P38122, P38295, P38690, P38891, P38998, P39014, P39522, P39533, P39692, P39708, P39976, P40047, P40185, P40459,…
GO:0046394	BP	e	carboxylic acid biosynthetic process	75	1040	185	6733	2.62461	0.405405	0.0563	7	75	130	P00498, P04076, P05694, P06106, P06168, P07245, P07258, P07264, P07275, P07285, P07991, P09440, P09624, P10869, P14843, P17423, P18408, P18544, P21147, P21182, P22768, P23542, P28777, P31116, P31373, P31787, P32178, P32179, P32264, P32449, P32582, P32875, P33330, P37254, P37291, P37303, P38122, P38295, P38690, P38891, P38998, P39014, P39522, P39533, P39692, P39708, P39976, P40047, P40185, P40459,…
GO:1901605	BP	e	alpha-amino acid metabolic process	72	1040	174	6733	2.67891	0.413793	0.0648	7	72	1.43	P00498, P04046, P04076, P05694, P06106, P06168, P07245, P07258, P07264, P07275, P07285, P07991, P09624, P10659, P10869, P16467, P17423, P18408, P18544, P22768, P23542, P26263, P28274, P28817, P31116, P31373, P32178, P32179, P32264, P32582, P33330, P37254, P37291, P37303, P38067, P38625, P38690, P38716, P38891, P38986, P38998, P39014, P39522, P39533, P39708, P39726, P39979, P40185, P40510, P40545,…
GO:0170033	BP	e	L-amino acid metabolic process	68	1040	160	6733	2.75147	0.425	0.0927	8	68	1.95	P00498, P04046, P04076, P05694, P06106, P06168, P07245, P07258, P07264, P07275, P07991, P09624, P10659, P10869, P16467, P17423, P18408, P18544, P22768, P23542, P26263, P28274, P31116, P31373, P32178, P32179, P32264, P32582, P33330, P37254, P37291, P37303, P38067, P38625, P38690, P38716, P38891, P38986, P38998, P39014, P39522, P39533, P39708, P39726, P40510, P40545, P42941, P43567, P43619, P43623,…
GO:0043436	BP	e	oxoacid metabolic process	119	1040	369	6733	2.08783	0.322493	0.0976	5	119	19.7	P00175, P00360, P00498, P00560, P00890, P00942, P04046, P04076, P04806, P05694, P06106, P06168, P07245, P07258, P07264, P07275, P07285, P07991, P08536, P08679, P09440, P09624, P0CX11, P10659, P10869, P14843, P16467, P17423, P17709, P18408, P18544, P21147, P21182, P22768, P23542, P26263, P27514, P28274, P28777, P28817, P31116, P31373, P31787, P32178, P32179, P32264, P32449, P32573, P32582, P32875,…
GO:0006082	BP	e	organic acid metabolic process	119	1040	371	6733	2.07658	0.320755	1.32	4	119	25.6	P00175, P00360, P00498, P00560, P00890, P00942, P04046, P04076, P04806, P05694, P06106, P06168, P07245, P07258, P07264, P07275, P07285, P07991, P08536, P08679, P09440, P09624, P0CX11, P10659, P10869, P14843, P16467, P17423, P17709, P18408, P18544, P21147, P21182, P22768, P23542, P26263, P27514, P28274, P28777, P28817, P31116, P31373, P31787, P32178, P32179, P32264, P32449, P32573, P32582, P32875,…
GO:0170039	BP	e	proteinogenic amino acid metabolic process	67	1040	158	6733	2.74532	0.424051	1.81	7	67	33.6	P00498, P04046, P04076, P05694, P06106, P06168, P07245, P07258, P07264, P07275, P07991, P09624, P10659, P10869, P16467, P17423, P18408, P18544, P22768, P23542, P26263, P28274, P31116, P31373, P32178, P32179, P32264, P32582, P33330, P37254, P37291, P37303, P38067, P38625, P38690, P38716, P38891, P38986, P38998, P39014, P39522, P39533, P39708, P39726, P40510, P40545, P42941, P43567, P43619, P43623,…
GO:0000462	BP	e	maturation of SSU-rRNA from tricistronic rRNA transcript (SSU-rRNA, 5.8S rRNA, LSU-rRNA)	41	1040	71	6733	3.73853	0.577465	2.38	10	41	424	P0CX30, P0CX39, P25635, P33750, P36009, P36144, P38712, P38779, P38882, P39516, P39730, P39990, P40055, P40079, P40160, P40498, P41819, P42945, P48234, P53131, P53261, P53276, Q02354, Q02931, Q03532, Q04177, Q04305, Q05775, Q05946, Q06132, Q06631, Q06679, Q07381, Q08492, Q08965, Q12136, Q12196, Q12220, Q12754, Q3E705, Q99207
GO:0000967	BP	e	rRNA 5'-end processing	27	1040	37	6733	4.7243	0.72973	6.79	9	27	1170	P25635, P35194, P38719, P40055, P40362, P40693, P42945, P43586, P45818, P47077, P47083, Q02354, Q04500, Q05022, Q05946, Q06106, Q06287, Q06506, Q08096, Q08235, Q08492, Q08965, Q12136, Q12220, Q12499, Q99207, Q99216
GO:0000463	BP	e	maturation of LSU-rRNA from tricistronic rRNA transcript (SSU-rRNA, 5.8S rRNA, LSU-rRNA)	29	1040	42	6733	4.47017	0.690476	7.06	10	29	11700	P20484, P25582, P34241, P36120, P36160, P37838, P38112, P38779, P38805, P40010, P40078, P40693, P40991, P53063, P53131, P53261, P53734, P53927, Q03532, Q04660, Q06218, Q06511, Q08208, Q08287, Q08962, Q12024, Q12080, Q12389, Q12522
GO:0000479	BP	e	endonucleolytic cleavage of tricistronic rRNA transcript (SSU-rRNA, 5.8S rRNA, LSU-rRNA)	35	1040	59	6733	3.84053	0.59322	122	9	35	19600	P20447, P25586, P25635, P35194, P36120, P38333, P38719, P40055, P40079, P40362, P42846, P42945, P43586, P45818, P47077, P47083, P53063, Q02354, Q04500, Q05022, Q05946, Q06106, Q06287, Q06506, Q07381, Q08096, Q08235, Q08492, Q08746, Q08965, Q12136, Q12220, Q12499, Q99207, Q99216
GO:0008652	BP	e	amino acid biosynthetic process	54	1040	123	6733	2.84226	0.439024	29	5	54	4480	P00498, P04076, P05694, P06106, P06168, P07245, P07258, P07264, P07275, P07285, P07991, P09624, P10869, P14843, P17423, P18408, P18544, P22768, P23542, P28777, P31116, P31373, P32178, P32179, P32264, P32449, P32582, P33330, P37254, P37291, P37303, P38690, P38891, P38998, P39014, P39522, P39533, P39708, P40185, P40510, P40545, P42941, P43567, P43623, P49089, P49367, P53101, Q01217, Q02196, Q04533,…
GO:0000447	BP	e	endonucleolytic cleavage in ITS1 to separate SSU-rRNA from 5.8S rRNA and LSU-rRNA from tricistronic rRNA transcript (SSU-rRNA, 5.8S rRNA, LSU-rRNA)	29	1040	44	6733	4.26698	0.659091	46.4	10	29	6940	P25586, P25635, P35194, P38333, P38719, P40055, P40079, P40362, P42846, P42945, P43586, P45818, P47077, P47083, Q02354, Q04500, Q05022, Q05946, Q06106, Q06287, Q06506, Q08096, Q08492, Q08746, Q12136, Q12220, Q12499, Q99207, Q99216
GO:0170038	BP	e	proteinogenic amino acid biosynthetic process	48	1040	103	6733	3.01703	0.466019	498	8	48	70000	P00498, P04076, P05694, P06106, P06168, P07245, P07258, P07264, P07275, P07991, P09624, P10869, P17423, P18408, P18544, P22768, P23542, P31116, P31373, P32178, P32179, P32264, P32582, P33330, P37291, P37303, P38690, P38891, P38998, P39014, P39522, P39533, P39708, P40510, P40545, P42941, P43567, P43623, P49089, P49367, P53101, Q01217, Q02196, Q04533, Q07938, Q12198, Q12375, Q12680
GO:0170034	BP	e	L-amino acid biosynthetic process	48	1040	103	6733	3.01703	0.466019	498	9	48	70000	P00498, P04076, P05694, P06106, P06168, P07245, P07258, P07264, P07275, P07991, P09624, P10869, P17423, P18408, P18544, P22768, P23542, P31116, P31373, P32178, P32179, P32264, P32582, P33330, P37291, P37303, P38690, P38891, P38998, P39014, P39522, P39533, P39708, P40510, P40545, P42941, P43567, P43623, P49089, P49367, P53101, Q01217, Q02196, Q04533, Q07938, Q12198, Q12375, Q12680
GO:0000472	BP	e	endonucleolytic cleavage to generate mature 5'-end of SSU-rRNA from (SSU-rRNA, 5.8S rRNA, LSU-rRNA)	25	1040	34	6733	4.76032	0.735294	524	10	25	7150	P25635, P35194, P38719, P40055, P40362, P42945, P43586, P45818, P47077, P47083, Q02354, Q04500, Q05022, Q05946, Q06106, Q06287, Q06506, Q08096, Q08492, Q08965, Q12136, Q12220, Q12499, Q99207, Q99216
GO:0006399	BP	e	tRNA metabolic process	75	1040	208	6733	2.33439	0.360577	1110	7	75	148000	P07236, P07263, P07703, P07806, P07884, P08425, P11325, P15179, P15565, P15624, P17890, P20434, P21269, P22438, P23796, P25345, P25441, P28000, P32048, P32179, P32349, P32910, P33399, P33753, P34232, P34253, P35718, P36121, P36421, P38205, P38705, P38708, P38786, P38792, P38793, P38874, P39965, P40856, P41812, P41814, P43573, P46959, P47047, P47076, P48525, P48526, P48527, P49957, P53331, P53720,…
GO:1901607	BP	e	alpha-amino acid biosynthetic process	51	1040	116	6733	2.84634	0.439655	1430	8	51	18500	P00498, P04076, P05694, P06106, P06168, P07245, P07258, P07264, P07275, P07285, P07991, P09624, P10869, P17423, P18408, P18544, P22768, P23542, P31116, P31373, P32178, P32179, P32264, P32582, P33330, P37254, P37291, P37303, P38690, P38891, P38998, P39014, P39522, P39533, P39708, P40185, P40510, P40545, P42941, P43567, P43623, P49089, P49367, P53101, Q01217, Q02196, Q04533, Q07938, Q12198, Q12375,…
GO:0000470	BP	e	maturation of LSU-rRNA	32	1040	54	6733	3.83647	0.592593	1780	9	32	22400	P20484, P25582, P25617, P25808, P34241, P36120, P36160, P37838, P38112, P38779, P38805, P40010, P40078, P40693, P40991, P53063, P53131, P53261, P53734, P53738, P53927, Q03532, Q04660, Q06218, Q06511, Q08208, Q08287, Q08962, Q12024, Q12080, Q12389, Q12522
GO:0000480	BP	e	endonucleolytic cleavage in 5'-ETS of tricistronic rRNA transcript (SSU-rRNA, 5.8S rRNA, LSU-rRNA)	24	1040	33	6733	4.70839	0.727273	2550	10	24	3110	P25635, P35194, P38719, P40055, P40079, P40362, P42945, P43586, P45818, P47077, P47083, Q02354, Q04500, Q05022, Q05946, Q06106, Q06287, Q06506, Q08096, Q08965, Q12136, Q12220, Q12499, Q99207
GO:0043170	BP	e	macromolecule metabolic process	428	1040	2108	6733	1.31446	0.203036	293	3	428	34900	O13563, P00546, P00729, P01094, P02407, P02992, P04449, P04911, P05066, P05453, P05748, P06244, P06634, P06738, P06778, P06779, P06780, P07236, P07253, P07263, P07266, P07703, P07806, P07884, P08004, P08425, P08466, P09064, P09435, P09620, P0C2H8, P0CS90, P0CX30, P0CX39, P0CX42, P0CX53, P10834, P10964, P11325, P12383, P12687, P13393, P14180, P14682, P14741, P15179, P15424, P15565, P15624, P17890,…
GO:0009058	BP	e	biosynthetic process	310	1040	1431	6733	1.40248	0.216632	1420	3	310	165000	P00330, P00360, P00498, P00560, P00729, P00942, P02407, P02992, P04046, P04076, P04161, P04449, P05453, P05694, P05748, P06106, P06168, P06634, P06778, P06780, P07236, P07245, P07258, P07263, P07264, P07266, P07275, P07285, P07703, P07806, P07991, P08004, P08425, P08536, P08678, P09064, P09440, P09624, P09950, P0C2H8, P0CX30, P0CX39, P0CX42, P0CX53, P10614, P10659, P10834, P10869, P10963, P10964,…
GO:0000466	BP	e	maturation of 5.8S rRNA from tricistronic rRNA transcript (SSU-rRNA, 5.8S rRNA, LSU-rRNA)	17	1040	19	6733	5.79256	0.894737	18200	10	17	2060000	P20484, P25582, P34241, P36160, P38112, P38779, P38805, P40078, P53063, P53131, P53261, P53734, Q04660, Q06511, Q12024, Q12389, Q12522
GO:0090304	BP	e	nucleic acid metabolic process	287	1040	1322	6733	1.40548	0.217095	120000	5	287	13200000	P00546, P04911, P05066, P05453, P06244, P06778, P06779, P07236, P07253, P07263, P07266, P07703, P07806, P07884, P08425, P08466, P0CS90, P0CX30, P0CX39, P10834, P10964, P11325, P12383, P13393, P14682, P15179, P15424, P15565, P15624, P17890, P20434, P20447, P20448, P20484, P21269, P21304, P22138, P22438, P23293, P23500, P23796, P24783, P25040, P25345, P25441, P25555, P25582, P25586, P25617, P25635,…
GO:0000460	BP	e	maturation of 5.8S rRNA	22	1040	32	6733	4.4509	0.6875	159000	9	22	171000	P20484, P25582, P34241, P36160, P38112, P38779, P38786, P38801, P38805, P40078, P41812, P47047, P53063, P53131, P53261, P53734, Q04660, Q06511, Q12024, Q12080, Q12389, Q12522
GO:0043414	BP	e	macromolecule methylation	29	1040	53	6733	3.5424	0.54717	3820	5	29	4020000	P15565, P25582, P32783, P38205, P38793, P38961, P39990, P40481, P40991, P41814, P41819, P46959, P49957, P53738, P53972, Q02648, Q03496, Q03508, Q03774, Q04235, Q06287, Q07527, Q08282, Q08924, Q12009, Q12400, Q12460, Q12463, Q12499
GO:0001510	BP	e	RNA methylation	28	1040	50	6733	3.62546	0.56	395000	8	28	4070000	P15565, P25582, P32783, P38205, P38793, P38961, P39990, P40991, P41814, P41819, P46959, P49957, P53738, P53972, Q02648, Q03496, Q03508, Q03774, Q04235, Q06287, Q07527, Q08282, Q08924, Q12009, Q12400, Q12460, Q12463, Q12499
GO:0071840	BP	e	cellular component organization or biogenesis	411	1040	2070	6733	1.28543	0.198551	68400	2	411	6900000	O13547, O60200, P00546, P02407, P04840, P04911, P05453, P06168, P06634, P06778, P06779, P06780, P07253, P07266, P07703, P08004, P08964, P09064, P0CS90, P0CT04, P10080, P10823, P10964, P11792, P12687, P13393, P14180, P14682, P19263, P19516, P19659, P20434, P20447, P20448, P20484, P21147, P21560, P21827, P22135, P22138, P22204, P22803, P23180, P23201, P23503, P23643, P23644, P23833, P24783, P25040,…
GO:0030488	BP	e	tRNA methylation	17	1040	23	6733	4.78516	0.73913	577000	10	17	570000000	P15565, P38205, P38793, P41814, P46959, P49957, P53738, Q02648, Q03496, Q03774, Q04235, Q07527, Q08282, Q08924, Q12009, Q12400, Q12463
GO:0009069	BP	e	serine family amino acid metabolic process	22	1040	37	6733	3.84943	0.594595	10600000	9	22	1020000000	P06106, P09624, P10869, P17423, P18408, P31116, P31373, P32582, P33330, P37291, P37303, P38716, P39014, P39726, P40510, P42941, P43567, P43623, P53101, Q02196, Q04533, Q12198
GO:0009451	BP	e	RNA modification	45	1040	120	6733	2.42776	0.375	3780000	7	45	358000000	P07884, P15565, P23796, P25582, P32783, P33753, P34253, P38205, P38793, P38874, P38961, P39990, P40856, P40991, P41814, P41819, P46959, P49957, P53720, P53738, P53759, P53914, P53919, P53972, Q02648, Q02908, Q03496, Q03508, Q03774, Q04235, Q04868, Q06053, Q06063, Q06287, Q07527, Q08282, Q08924, Q08960, Q12009, Q12211, Q12362, Q12400, Q12460, Q12463, Q12499
GO:0000096	BP	e	sulfur amino acid metabolic process	23	1040	43	6733	3.46286	0.534884	7490000	7	23	695000000	P05694, P06106, P07245, P08536, P10659, P10869, P18408, P31116, P31373, P32179, P32582, P38716, P38891, P39014, P39692, P43623, P47169, P53101, Q02196, Q04533, Q06408, Q07938, Q12198
GO:0009070	BP	e	serine family amino acid biosynthetic process	16	1040	23	6733	4.50368	0.695652	7900000	10	16	719000000	P06106, P09624, P10869, P18408, P31116, P31373, P32582, P33330, P37291, P37303, P39014, P40510, P42941, P43567, Q02196, Q12198
GO:0006979	BP	e	response to oxidative stress	43	1040	116	6733	2.39986	0.37069	10800000	3	43	948000000	P00431, P11412, P11792, P17695, P23833, P25372, P27466, P31378, P32339, P32477, P34760, P35169, P36060, P36152, P36775, P38067, P38068, P38072, P38205, P38230, P38715, P38816, P40553, P40581, P46683, P47140, P48361, P53228, P53615, P53879, P53978, Q03497, Q03533, Q04792, Q05515, Q06151, Q06892, Q07527, Q08952, Q12123, Q12329, Q12438, Q96VH4
GO:0006790	BP	e	sulfur compound metabolic process	45	1040	125	6733	2.33065	0.36	10800000	3	45	948000000	P00890, P05694, P06106, P07245, P08536, P09624, P10659, P10869, P15807, P17695, P18408, P22803, P25362, P31116, P31373, P32179, P32477, P32582, P32656, P32875, P36024, P36076, P36156, P38149, P38716, P38767, P38891, P39014, P39692, P43623, P47169, P48239, P50107, P53101, P53312, P53744, P53871, Q02196, Q04533, Q06408, Q06490, Q07938, Q08438, Q08742, Q12198
GO:0000966	BP	e	RNA 5'-end processing	31	1040	71	6733	2.82669	0.43662	11300000	5	31	974000000	P00546, P25635, P32783, P35194, P38719, P38786, P40055, P40362, P40693, P41812, P42945, P43586, P45818, P47077, P47083, Q02354, Q04500, Q05022, Q05946, Q06106, Q06287, Q06506, Q08096, Q08235, Q08492, Q08965, Q12136, Q12220, Q12499, Q99207, Q99216
GO:0006400	BP	e	tRNA modification	33	1040	83	6733	2.57402	0.39759	62500000	9	33	52700000000	P07884, P15565, P23796, P33753, P34253, P38205, P38793, P38874, P40856, P41814, P46959, P49957, P53720, P53738, P53759, P53914, Q02648, Q02908, Q03496, Q03774, Q04235, Q04868, Q06053, Q06063, Q07527, Q08282, Q08924, Q08960, Q12009, Q12211, Q12362, Q12400, Q12463
GO:0032259	BP	e	methylation	37	1040	101	6733	2.37168	0.366337	164000000	3	37	133000000000	P05694, P15565, P25582, P32469, P32783, P33753, P38205, P38274, P38340, P38793, P38961, P39990, P40481, P40991, P41814, P41819, P46959, P49957, P53336, P53738, P53972, Q02648, Q03305, Q03496, Q03508, Q03774, Q04235, Q06287, Q06668, Q07527, Q08282, Q08924, Q12009, Q12400, Q12460, Q12463, Q12499
GO:0009092	BP	e	homoserine metabolic process	11	1040	14	6733	5.08674	0.785714	264000000	10	11	21100000000	P06106, P10869, P17423, P31116, P31373, P32582, P38716, P43623, P53101, Q04533, Q12198
GO:0043648	BP	e	dicarboxylic acid metabolic process	22	1040	47	6733	3.0304	0.468085	3510000000	7	22	27600000000	P07275, P07991, P09440, P09624, P10869, P14843, P23542, P28777, P32178, P32449, P36013, P37254, P38067, P39708, P43619, P47096, P53848, Q01802, Q04792, Q05979, Q07938, Q12680
GO:0000097	BP	e	sulfur amino acid biosynthetic process	19	1040	37	6733	3.32451	0.513514	361000000	8	19	279000000000	P05694, P06106, P07245, P10869, P18408, P31116, P31373, P32179, P32582, P38891, P39014, P39692, P43623, P47169, P53101, Q02196, Q04533, Q07938, Q12198
GO:0044272	BP	e	sulfur compound biosynthetic process	31	1040	81	6733	2.47772	0.382716	4310000000	4	31	3280000000	P05694, P06106, P07245, P08536, P09624, P10659, P10869, P18408, P31116, P31373, P32179, P32477, P32582, P32875, P36024, P36076, P38767, P38891, P39014, P39692, P43623, P47169, P53101, P53744, Q02196, Q04533, Q06408, Q06490, Q07938, Q08438, Q12198
GO:0034599	BP	e	cellular response to oxidative stress	36	1040	102	6733	2.28495	0.352941	571000000	5	36	42700000000	P00431, P11792, P17695, P23833, P25372, P27466, P31378, P34760, P35169, P36060, P36152, P36775, P38067, P38068, P38072, P38205, P38230, P38715, P38816, P40553, P40581, P46683, P47140, P48361, P53228, P53615, P53879, P53978, Q03497, Q03533, Q04792, Q05515, Q06892, Q07527, Q12438, Q96VH4
GO:0042274	BP	e	ribosomal small subunit biogenesis	19	1040	38	6733	3.23702	0.5	619000000	5	19	45600000000	P25040, P25586, P26786, P32899, P36080, P36144, P40498, P46683, P48234, P53738, P53914, P53941, Q03532, Q06132, Q06287, Q07623, Q08096, Q08965, Q99207
GO:0006534	BP	e	cysteine metabolic process	11	1040	15	6733	4.74763	0.733333	852000000	8	11	61700000000	P06106, P18408, P31373, P32582, P38716, P39014, P43623, P53101, Q02196, Q04533, Q12198
GO:0009066	BP	e	aspartate family amino acid metabolic process	26	1040	64	6733	2.63008	0.40625	962000000	9	26	6860000000	P05694, P06106, P07245, P10659, P10869, P17423, P18408, P23542, P31116, P32179, P37303, P38891, P38986, P38998, P39014, P39533, P43623, P49089, P49367, P53101, Q01802, Q02196, Q04533, Q06408, Q07938, Q12198
GO:0033108	BP	e	mitochondrial respiratory chain complex assembly	22	1040	51	6733	2.79272	0.431373	198000000	6	22	0.00013735211901472145	O60200, P07253, P0CS90, P12687, P21560, P23833, P32839, P36064, P36775, P37267, P38072, P38228, P38824, P53266, Q02772, Q03713, Q06678, Q08230, Q3E6R5, Q3E785, Q3E7A4, Q3E846
GO:0006418	BP	e	tRNA aminoacylation for protein translation	18	1040	37	6733	3.14953	0.486486	2050000000	9	18	0.00013916677330664943	P07236, P07263, P07806, P08425, P11325, P15179, P15624, P22438, P25345, P32048, P36421, P38705, P38708, P39965, P48525, P48526, P48527, Q12109
GO:0008033	BP	e	tRNA processing	42	1040	132	6733	2.05992	0.318182	2070000000	8	42	0.00013916677330664943	P07884, P15565, P21269, P23796, P32048, P33399, P33753, P34232, P34253, P38205, P38786, P38793, P38874, P40856, P41812, P41814, P46959, P49957, P53331, P53720, P53738, P53759, P53914, Q00416, Q02648, Q02908, Q03496, Q03774, Q04235, Q04868, Q06053, Q06063, Q07527, Q08282, Q08924, Q08960, Q12009, Q12211, Q12362, Q12400, Q12463, Q99257
GO:0009064	BP	e	glutamine family amino acid metabolic process	24	1040	59	6733	2.63351	0.40678	24500000000	9	24	0.0001608081598163518	P04046, P04076, P07258, P07275, P07991, P18544, P22768, P23542, P28274, P32264, P37254, P38067, P38625, P38690, P38986, P39708, P49089, P53871, Q01217, Q01802, Q04792, Q07938, Q12375, Q12680
GO:0009067	BP	e	aspartate family amino acid biosynthetic process	21	1040	48	6733	2.83239	0.4375	2570000000	10	21	0.0001655836907830177	P05694, P06106, P07245, P10869, P17423, P18408, P23542, P31116, P32179, P38891, P38998, P39014, P39533, P43623, P49089, P49367, P53101, Q02196, Q04533, Q07938, Q12198
GO:0006555	BP	e	methionine metabolic process	17	1040	35	6733	3.14453	0.485714	4070000000	10	17	0.00025830785779729434	P05694, P06106, P07245, P10659, P10869, P18408, P31116, P32179, P38891, P39014, P43623, P53101, Q02196, Q04533, Q06408, Q07938, Q12198
GO:0007005	BP	e	mitochondrion organization	55	1040	196	6733	1.81669	0.280612	4650000000	5	55	0.0002913974139545656	O60200, P04840, P06168, P07253, P07266, P0CS90, P12687, P14682, P21560, P22135, P23180, P23644, P23833, P32445, P32453, P32831, P32839, P32843, P33416, P36064, P36130, P36775, P37267, P38072, P38228, P38341, P40207, P40491, P40515, P42844, P43594, P47025, P53266, P53299, P53722, P53736, P57744, P81449, P87108, Q02772, Q02889, Q03327, Q03713, Q03771, Q04013, Q06510, Q06567, Q06678, Q08230, Q12296,…
GO:0009117	BP	e	nucleotide metabolic process	53	1040	187	6733	1.83489	0.283422	4720000000	7	53	0.00029195288968515004	P00330, P00360, P00560, P00942, P04046, P04161, P04806, P07245, P07258, P08678, P0CX11, P11412, P15700, P16550, P17709, P21524, P21672, P22434, P22803, P26364, P28274, P30402, P32191, P32895, P36010, P36059, P36973, P38063, P38625, P38913, P41911, P43619, P47096, P49435, P50094, P52489, P53078, P53228, P53315, P53319, P53915, P80210, P81449, Q04178, Q05979, Q06178, Q06892, Q07500, Q12008, Q12178,…
GO:0044282	BP	e	small molecule catabolic process	43	1040	142	6733	1.96045	0.302817	57800000000	4	43	0.0003525825817097964	P00942, P07275, P07991, P09624, P16467, P16550, P22855, P26263, P28817, P32191, P32573, P32891, P37012, P37303, P38067, P38295, P38710, P38715, P38891, P38986, P39726, P40047, P40363, P42826, P43550, P43619, P43623, P47039, P47096, P47181, P50107, P52892, P53319, P53757, Q01802, Q04792, Q05584, Q05979, Q06408, Q06494, Q06497, Q07993, Q08992
GO:0097250	BP	e	mitochondrial respirasome assembly	23	1040	58	6733	2.56729	0.396552	6620000000	6	23	0.00039845642830625	P07253, P0CS90, P12687, P21560, P22135, P23833, P32453, P32839, P36064, P37267, P38072, P38228, P40491, P53266, P53722, Q02772, Q03713, Q06510, Q06678, Q08230, Q3E6R5, Q3E785, Q3E846
GO:0006753	BP	e	nucleoside phosphate metabolic process	64	1040	241	6733	1.71925	0.26556	6700000000	6	64	0.00039845642830625	P00330, P00360, P00560, P00890, P00942, P04046, P04161, P04806, P07245, P07258, P08678, P09624, P0CX11, P11412, P15700, P16550, P17709, P21524, P21672, P22434, P22803, P26364, P28274, P30402, P32191, P32861, P32895, P36010, P36024, P36059, P36076, P36973, P37012, P38063, P38331, P38625, P38913, P41911, P43577, P43619, P47096, P49435, P50094, P52489, P53078, P53228, P53312, P53315, P53319, P53915,…
GO:0055086	BP	e	nucleobase-containing small molecule metabolic process	66	1040	255	6733	1.67563	0.258824	121000000000	5	66	0.0006669403148482497	P00330, P00360, P00560, P00890, P00942, P04046, P04161, P04806, P07245, P07258, P08678, P09624, P0CX11, P11412, P15700, P16550, P17709, P21524, P21672, P22434, P22803, P26364, P28274, P30402, P32191, P32861, P32895, P33330, P36010, P36024, P36059, P36076, P36973, P37012, P38063, P38331, P38625, P38913, P41911, P43577, P43619, P47096, P49435, P50094, P52489, P53078, P53228, P53312, P53315, P53319,…
GO:0009084	BP	e	glutamine family amino acid biosynthetic process	13	1040	24	6733	3.50677	0.541667	125000000000	10	13	0.0006669403148482497	P04076, P07258, P07275, P07991, P18544, P22768, P32264, P38690, P39708, Q01217, Q07938, Q12375, Q12680
GO:0043650	BP	e	dicarboxylic acid biosynthetic process	13	1040	24	6733	3.50677	0.541667	125000000000	8	13	0.0006669403148482497	P07275, P09440, P14843, P23542, P28777, P32449, P37254, P39708, P47096, P53848, Q05979, Q07938, Q12680
GO:0043038	BP	e	amino acid activation	18	1040	41	6733	2.84226	0.439024	126000000000	5	18	0.0006669403148482497	P07236, P07263, P07806, P08425, P11325, P15179, P15624, P22438, P25345, P32048, P36421, P38705, P38708, P39965, P48525, P48526, P48527, Q12109
GO:0043039	BP	e	tRNA aminoacylation	18	1040	41	6733	2.84226	0.439024	126000000000	8	18	0.0006669403148482497	P07236, P07263, P07806, P08425, P11325, P15179, P15624, P22438, P25345, P32048, P36421, P38705, P38708, P39965, P48525, P48526, P48527, Q12109
GO:0006386	BP	e	termination of RNA polymerase III transcription	11	1040	18	6733	3.95636	0.611111	127000000000	9	11	0.0006669403148482497	P07703, P17890, P20434, P25441, P28000, P32349, P32910, P35718, P36121, P47076, Q00416
GO:0031167	BP	e	rRNA methylation	11	1040	18	6733	3.95636	0.611111	127000000000	10	11	0.0006669403148482497	P25582, P38961, P39990, P40991, P41819, P53738, P53972, Q03508, Q06287, Q12460, Q12499
GO:0016226	BP	e	iron-sulfur cluster assembly	16	1040	34	6733	3.04661	0.470588	131000000000	6	16	0.0006740643194209963	P0CS90, P23503, P32860, P36152, P38068, P38829, P39987, P40416, P40469, P47158, P53193, Q03835, Q06892, Q12438, Q3E785, Q3E793
GO:0031163	BP	e	metallo-sulfur cluster assembly	16	1040	34	6733	3.04661	0.470588	131000000000	5	16	0.0006740643194209963	P0CS90, P23503, P32860, P36152, P38068, P38829, P39987, P40416, P40469, P47158, P53193, Q03835, Q06892, Q12438, Q3E785, Q3E793
GO:0170041	BP	e	non-proteinogenic amino acid metabolic process	17	1040	38	6733	2.89628	0.447368	163000000000	7	17	0.0008020404861124187	P04076, P06106, P07991, P18544, P22768, P31373, P32582, P38067, P38716, P39979, P43623, P47039, P53101, Q01217, Q04533, Q05979, Q12198
GO:0065008	BP	e	regulation of biological quality	64	1040	250	6733	1.65735	0.256	231000000000	2	64	0.0011179804868542186	O60200, P04840, P05453, P06780, P07253, P07806, P0C2H8, P0CS90, P0CX30, P10823, P11325, P11792, P19657, P21560, P22204, P23201, P23643, P24783, P25638, P32341, P32481, P32505, P32527, P32831, P32911, P33416, P34760, P34761, P35732, P38266, P38329, P38631, P38708, P38768, P38792, P40051, P40481, P42844, P47044, P47047, P47140, P48526, P50101, P53262, P53879, Q01080, Q02969, Q04373, Q05580, Q05636,…
GO:0010608	BP	e	post-transcriptional regulation of gene expression	50	1040	182	6733	1.77858	0.274725	250000000000	8	50	0.0011937135642208427	P02992, P05453, P06245, P06634, P07253, P0CS90, P10080, P10834, P14741, P15424, P19211, P21560, P23542, P24783, P24784, P25567, P30771, P32471, P32481, P32501, P32505, P32644, P32831, P32911, P34761, P36041, P38260, P38792, P38874, P39015, P39730, P39935, P40481, P43586, P47047, P49957, P53235, Q02908, Q03195, Q03466, Q04373, Q04868, Q05580, Q05636, Q06151, Q07655, Q08285, Q08491, Q08925, Q12123
GO:0009304	BP	e	tRNA transcription	11	1040	19	6733	3.74813	0.578947	259000000000	9	11	0.001199409542050114	P07703, P17890, P20434, P25441, P28000, P32349, P32910, P35718, P36121, P43573, P47076
GO:0042797	BP	e	tRNA transcription by RNA polymerase III	11	1040	19	6733	3.74813	0.578947	259000000000	10	11	0.001199409542050114	P07703, P17890, P20434, P25441, P28000, P32349, P32910, P35718, P36121, P43573, P47076
GO:0009086	BP	e	methionine biosynthetic process	15	1040	32	6733	3.03471	0.46875	25900000000	11	15	0.001199409542050114	P05694, P06106, P07245, P10869, P18408, P31116, P32179, P38891, P39014, P43623, P53101, Q02196, Q04533, Q07938, Q12198
GO:0033750	BP	e	ribosome localization	25	1040	69	6733	2.34567	0.362319	261000000000	3	25	0.001199409542050114	P21827, P32527, P33201, P34232, P38325, P38805, P38861, P39715, P40010, P43586, P46683, P47077, P53145, Q02630, Q02892, Q03195, Q03862, Q07844, Q08745, Q08746, Q12019, Q12080, Q12522, Q99216, Q99257
GO:0006163	BP	e	purine nucleotide metabolic process	40	1040	138	6733	1.87653	0.289855	40500000000	8	40	0.0018048740024389433	P00330, P00360, P00560, P00942, P04046, P04161, P04806, P07245, P08678, P0CX11, P11412, P17709, P22434, P26364, P32191, P32895, P36010, P36973, P38063, P38625, P41911, P43619, P47096, P49435, P50094, P52489, P53228, P53315, P53319, P53915, P80210, P81449, Q04178, Q05979, Q06178, Q06892, Q07500, Q12008, Q12189, Q12265
GO:0006575	BP	e	modified amino acid metabolic process	22	1040	60	6733	2.37381	0.366667	44500000000	3	22	0.0019649339652892408	P07245, P09440, P17695, P18408, P21182, P22768, P22803, P23180, P32477, P32656, P36156, P37254, P37291, P38122, P38149, P40017, P40459, P48239, P50107, P50264, P53848, P53871
GO:0000054	BP	e	ribosomal subunit export from nucleus	24	1040	68	6733	2.28495	0.352941	523000000000	8	24	0.002287788780690309	P21827, P32527, P33201, P34232, P38805, P38861, P39715, P40010, P43586, P46683, P47077, P53145, Q02630, Q02892, Q03195, Q03862, Q07844, Q08745, Q08746, Q12019, Q12080, Q12522, Q99216, Q99257
GO:0170035	BP	e	L-amino acid catabolic process	16	1040	38	6733	2.72591	0.421053	71500000000	9	16	0.0030725988897496764	P07275, P07991, P09624, P16467, P26263, P37303, P38067, P38986, P39726, P43623, P47039, P52892, Q01802, Q04792, Q05979, Q06408
GO:1901606	BP	e	alpha-amino acid catabolic process	18	1040	46	6733	2.53332	0.391304	81700000000	8	18	0.0034767089587733006	P07275, P07991, P09624, P16467, P26263, P28817, P37303, P38067, P38986, P39726, P43623, P47039, P47096, P52892, Q01802, Q04792, Q05979, Q06408
GO:0006413	BP	e	translational initiation	20	1040	54	6733	2.39779	0.37037	83300000000	3	20	0.003513145284281391	P04449, P06634, P09064, P14741, P24784, P25038, P32481, P32501, P32911, P34167, P35169, P38249, P39730, P39935, P40217, P53235, Q03195, Q04067, Q05775, Q12522
GO:1990748	BP	e	cellular detoxification	15	1040	35	6733	2.77459	0.428571	94200000000	2	15	0.003936425085105835	P00431, P00447, P17695, P34760, P36156, P38068, P38816, P39979, P40363, P40553, P40581, P47141, P48239, Q05926, Q12438
GO:0006536	BP	e	glutamate metabolic process	9	1040	15	6733	3.88442	0.6	0.00010016741947639109	10	9	0.0041480043886741235	P07275, P07991, P23542, P38067, P39708, Q01802, Q04792, Q07938, Q12680
GO:0009308	BP	e	amine metabolic process	13	1040	28	6733	3.0058	0.464286	0.00010217395453029581	3	13	0.004193653107181522	P07285, P16467, P21182, P26263, P37254, P40545, P43619, P47044, P47096, P50264, Q05979, Q06408, Q06592
GO:0009072	BP	e	aromatic amino acid metabolic process	15	1040	36	6733	2.69752	0.416667	0.0001386983118488497	7	15	0.005642831318903201	P00498, P07245, P07285, P14843, P16467, P26263, P28777, P32178, P32449, P37254, P40545, P43619, P47096, Q05979, Q06408
GO:0072521	BP	e	purine-containing compound metabolic process	48	1040	183	6733	1.69811	0.262295	0.00015789053226190753	3	48	0.0063668967013952036	P00330, P00360, P00560, P00890, P00942, P04046, P04161, P04806, P07245, P08678, P09624, P0CX11, P11412, P17709, P22434, P26364, P32191, P32895, P33330, P36010, P36024, P36076, P36973, P38063, P38625, P41911, P43619, P47096, P49435, P50094, P52489, P53228, P53312, P53315, P53319, P53915, P80210, P81449, Q04178, Q05979, Q06178, Q06892, Q07500, Q07938, Q08438, Q12008, Q12189, Q12265
GO:0000154	BP	e	rRNA modification	13	1040	29	6733	2.90216	0.448276	0.00015924105592105296	9	13	0.0063668967013952036	P25582, P38961, P39990, P40991, P41819, P53738, P53914, P53972, Q03508, Q06287, Q12362, Q12460, Q12499
GO:0000055	BP	e	ribosomal large subunit export from nucleus	14	1040	33	6733	2.74656	0.424242	0.00018373871337775563	9	14	0.007042811178892815	P33201, P34232, P38805, P38861, P39715, P40010, P43586, Q02630, Q03862, Q07844, Q08746, Q12019, Q12080, Q99257
GO:0070127	BP	e	tRNA aminoacylation for mitochondrial protein translation	8	1040	13	6733	3.98402	0.615385	0.00019638476694105263	10	8	0.007405142675387009	P07236, P08425, P15179, P25345, P32048, P38705, P48525, P48527
GO:0098754	BP	e	detoxification	15	1040	37	6733	2.62461	0.405405	0.0002003560449567093	1	15	0.007493962391203369	P00431, P00447, P17695, P34760, P36156, P38068, P38816, P39979, P40363, P40553, P40581, P47141, P48239, Q05926, Q12438
GO:1901657	BP	e	glycosyl compound metabolic process	12	1040	26	6733	2.98802	0.461538	0.00020322212209038972	4	12	0.0075403536180418205	P16550, P30402, P36973, P40566, P49435, P53915, Q04178, Q04235, Q07938, Q08282, Q08960, Q12178
GO:0051168	BP	e	nuclear export	37	1040	132	6733	1.81469	0.280303	0.00020869265144306243	7	37	0.0076818771221660595	P21827, P25555, P32505, P32527, P33201, P33418, P34232, P38333, P38805, P38861, P38882, P39715, P40010, P41920, P43586, P46683, P47077, P50101, P53145, P53165, P53254, P53276, Q02629, Q02630, Q02892, Q03195, Q03862, Q04839, Q07844, Q08745, Q08746, Q08920, Q12019, Q12080, Q12522, Q99216, Q99257
GO:0006417	BP	e	regulation of translation	39	1040	142	6733	1.77808	0.274648	0.00022288389299902293	9	39	0.008139649572672979	P02992, P05453, P06245, P06634, P07253, P0CS90, P10080, P10834, P14741, P15424, P19211, P21560, P23542, P24784, P25567, P30771, P32471, P32481, P32501, P32644, P32911, P34761, P36041, P38260, P38874, P39015, P39730, P39935, P40481, P43586, P49957, P53235, Q02908, Q03195, Q03466, Q04373, Q04868, Q08491, Q08925
GO:0170040	BP	e	proteinogenic amino acid catabolic process	14	1040	34	6733	2.66578	0.411765	0.0002684706545492709	8	14	0.009652456556585413	P07275, P07991, P09624, P16467, P26263, P37303, P38067, P38986, P39726, P43623, P52892, Q01802, Q04792, Q06408
GO:0006310	BP	p	DNA recombination	14	1040	252	6733	0.359669	0.0555556	12000000000	7	14	84400000000	P06778, P08466, P27476, P29469, P29496, P30665, P30771, P38132, P40060, P47112, P53091, Q02733, Q03104, Q03466
GO:0006357	BP	p	regulation of transcription by RNA polymerase II	45	1040	509	6733	0.572361	0.0884086	7150000000	10	45	0.00042002342011339286	P00546, P04911, P11792, P12383, P13393, P19263, P19659, P20486, P21957, P23293, P28003, P31380, P32585, P32909, P34253, P35732, P36130, P38165, P39014, P39956, P40096, P43565, P47142, P48562, P53165, P53185, P53254, P53911, Q00416, Q02516, Q02959, Q03063, Q03330, Q03497, Q03833, Q04004, Q04868, Q05027, Q08773, Q12017, Q12030, Q12196, Q12297, Q12469, Q12734
GO:0051321	BP	p	meiotic cell cycle	5	1040	141	6733	0.229576	0.035461	8970000000	3	5	0.0005202546181703427	P28006, P35169, P43565, P53185, Q08581
GO:0007049	BP	p	cell cycle	8	1040	174	6733	0.297657	0.045977	9610000000	2	8	0.0005504313332311669	P00546, P28006, P35169, P38630, P43565, P48562, P53185, Q08581
GO:2000241	BP	p	regulation of reproductive process	4	1040	124	6733	0.20884	0.0322581	23100000000	3	4	0.0011179804868542186	P00546, P38989, P39010, Q03497
GO:0006259	BP	p	DNA metabolic process	49	1040	522	6733	0.607716	0.0938697	299000000000	6	49	0.001358205656348374	P00546, P04911, P05066, P06244, P06778, P06779, P07266, P08466, P0CS90, P14682, P25555, P27476, P29469, P29496, P30665, P30771, P31378, P31380, P32445, P32776, P33753, P34760, P35732, P36010, P36775, P38121, P38132, P38151, P38630, P39009, P39015, P39985, P40060, P40348, P40469, P46957, P47050, P47112, P53091, P53877, P53911, Q00416, Q02733, Q03104, Q03466, Q06205, Q07896, Q12066, Q3E829
GO:0006974	BP	p	DNA damage response	32	1040	376	6733	0.550982	0.0851064	66100000000	4	32	0.002866711850909005	P00546, P04911, P05066, P06244, P06778, P06779, P14682, P28625, P29469, P29496, P30665, P31378, P31380, P32776, P34760, P35169, P35732, P36010, P38132, P38630, P39009, P40060, P40348, P40469, P46957, P47050, P47112, P53091, P53911, P53917, Q00416, Q3E829
GO:0045944	BP	p	positive regulation of transcription by RNA polymerase II	28	1040	331	6733	0.547653	0.0845921	0.00016617643886277078	11	28	0.006531579012250262	P00546, P11792, P12383, P13393, P19263, P19659, P20486, P21957, P23293, P32585, P35732, P38165, P39956, P40096, P43565, P53165, P53185, P53911, Q02516, Q02959, Q03330, Q03833, Q04004, Q05027, Q08773, Q12017, Q12030, Q12297
GO:0022414	BP	p	reproductive process	38	1040	412	6733	0.59712	0.092233	0.00018028209197564995	1	38	0.007000622470875823	P00546, P01120, P06778, P06780, P10823, P11972, P13856, P23201, P25558, P27895, P28006, P28319, P29465, P29469, P29496, P30665, P32573, P35169, P38132, P38272, P38631, P40547, P40989, P43565, P53091, P53185, P53604, Q02733, Q03063, Q03104, Q03497, Q04951, Q07651, Q08229, Q08230, Q08581, Q12465, Q3E829
GO:0006278	BP	p	RNA-templated DNA biosynthetic process	1	1040	71	6733	0.0911836	0.0140845	0.0001811286538389605	8	1	0.007000622470875823	P46957
GO:0006281	BP	p	DNA repair	27	1040	318	6733	0.549683	0.0849057	0.00023676851789628867	7	27	0.008579159265648334	P00546, P04911, P05066, P06244, P06778, P06779, P29469, P29496, P30665, P31378, P31380, P32776, P35732, P36010, P38132, P38630, P39009, P40060, P40348, P40469, P46957, P47050, P47112, P53091, P53911, Q00416, Q3E829
GO:0005730	CC	e	nucleolus	143	1040	288	6733	3.21454	0.496528	2.15e-28	5	143	2.16e-26	P07703, P07884, P10080, P10964, P20447, P20448, P20484, P21304, P22138, P25382, P25582, P25586, P25617, P25635, P25808, P26786, P27476, P28000, P32527, P32583, P32892, P32899, P33201, P33399, P33750, P34241, P35178, P35194, P36009, P36049, P36080, P36120, P36144, P36160, P37838, P38112, P38205, P38333, P38712, P38719, P38779, P38792, P38801, P38805, P38882, P38961, P39516, P39715, P39744, P39985,…
GO:0030684	CC	e	preribosome	106	1040	178	6733	3.85533	0.595506	1.55e-26	3	106	7.82e-25	P0CX39, P20447, P20448, P25582, P25586, P25635, P25808, P26786, P27476, P32892, P32899, P33201, P33750, P35178, P35194, P36009, P36049, P36144, P36160, P38333, P38712, P38719, P38779, P38805, P38882, P38961, P39516, P39715, P39744, P39985, P39990, P40010, P40055, P40078, P40079, P40160, P40362, P40498, P40693, P40991, P41819, P42846, P42945, P43586, P45818, P47077, P47083, P48234, P53131, P53254,…
GO:0005575	CC	e	cellular_component	1017	1040	5894	6733	1.11708	0.172548	5.47e-22	0	1017	1.84e-19	O13547, O13563, O43137, O60200, P00044, P00175, P00330, P00360, P00431, P00447, P00498, P00546, P00560, P00729, P00890, P00942, P01094, P01120, P02407, P02992, P04046, P04076, P04161, P04449, P04806, P04840, P04911, P05066, P05453, P05694, P05748, P06106, P06168, P06182, P06244, P06245, P06634, P06738, P06778, P06779, P06780, P07143, P07236, P07245, P07253, P07258, P07263, P07264, P07266, P07275,…
GO:0110165	CC	e	cellular anatomical structure	1009	1040	5863	6733	1.11416	0.172096	1.33e-16	1	1009	3.34e-17	O13547, O13563, O43137, O60200, P00044, P00175, P00330, P00360, P00431, P00447, P00498, P00546, P00560, P00729, P00890, P00942, P01094, P01120, P02407, P02992, P04046, P04076, P04161, P04449, P04806, P04840, P04911, P05066, P05453, P05694, P05748, P06106, P06168, P06182, P06244, P06245, P06634, P06738, P06778, P06779, P06780, P07143, P07236, P07245, P07253, P07258, P07263, P07264, P07266, P07275,…
GO:0032040	CC	e	small-subunit processome	59	1040	86	6733	4.44149	0.686047	7.86e-14	4	59	1.58e-10	P20448, P25586, P25635, P26786, P27476, P32899, P33201, P33750, P35194, P36009, P36144, P38333, P38712, P38719, P38882, P39516, P39985, P39990, P40055, P40079, P40362, P40498, P42945, P45818, P47077, P47083, P48234, P53131, P53254, P53276, P53914, P53941, Q00416, Q02354, Q02931, Q03508, Q03532, Q04177, Q04305, Q04500, Q05022, Q05946, Q06078, Q06106, Q06132, Q06287, Q06344, Q06506, Q06631, Q06679,…
GO:0005654	CC	e	nucleoplasm	81	1040	166	6733	3.15902	0.487952	1.43e-08	2	81	2.39e-07	P07703, P13393, P17890, P20434, P21957, P25441, P25586, P25635, P25808, P26786, P28000, P29469, P29496, P30665, P32349, P32583, P32899, P32910, P33201, P33399, P33750, P35194, P35718, P36009, P38132, P38205, P38712, P38719, P38793, P38861, P38874, P38883, P39744, P39990, P40055, P40362, P40498, P40991, P42945, P45818, P47076, P47083, P47112, P53091, P53254, P53261, P53877, P53919, P53941, Q02354,…
GO:0030686	CC	e	90S preribosome	51	1040	80	6733	4.1272	0.6375	8.15e-08	4	51	0.000117	P0CX39, P25586, P25635, P25808, P26786, P32899, P33750, P35194, P36144, P38333, P38719, P38882, P38961, P40055, P40362, P41819, P42846, P42945, P45818, P47077, P47083, P48234, P53131, P53254, P53276, P53866, P53914, P53941, Q02354, Q02931, Q03532, Q04305, Q05022, Q05946, Q06078, Q06106, Q06287, Q06506, Q06631, Q06679, Q07381, Q07623, Q08096, Q08492, Q08965, Q12220, Q12460, Q12499, Q12754, Q99207,…
GO:0043229	CC	e	intracellular organelle	837	1040	4623	6733	1.17213	0.181051	2.31e-05	3	837	0.00291	O13547, O13563, O43137, O60200, P00044, P00175, P00360, P00431, P00447, P00546, P00560, P00729, P00890, P00942, P01094, P01120, P02407, P02992, P04161, P04449, P04806, P04840, P04911, P05066, P05453, P05748, P06168, P06182, P06244, P06245, P06634, P06778, P06780, P07143, P07236, P07245, P07253, P07258, P07263, P07264, P07266, P07275, P07285, P07703, P07806, P07884, P07991, P08004, P08425, P08466,…
GO:0043226	CC	e	organelle	837	1040	4625	6733	1.17163	0.180973	3.09e-05	2	837	0.0346	O13547, O13563, O43137, O60200, P00044, P00175, P00360, P00431, P00447, P00546, P00560, P00729, P00890, P00942, P01094, P01120, P02407, P02992, P04161, P04449, P04806, P04840, P04911, P05066, P05453, P05748, P06168, P06182, P06244, P06245, P06634, P06778, P06780, P07143, P07236, P07245, P07253, P07258, P07263, P07264, P07266, P07275, P07285, P07703, P07806, P07884, P07991, P08004, P08425, P08466,…
GO:0043231	CC	e	intracellular membrane-bounded organelle	793	1040	4330	6733	1.18566	0.183141	3.57e-05	4	793	0.00356	O13547, O13563, O43137, O60200, P00044, P00175, P00360, P00431, P00447, P00546, P00560, P00729, P00890, P00942, P01094, P01120, P02992, P04161, P04806, P04840, P04911, P05066, P06168, P06182, P06244, P06245, P06634, P06778, P06780, P07143, P07236, P07245, P07253, P07263, P07266, P07275, P07285, P07703, P07806, P07884, P07991, P08004, P08425, P08466, P08536, P08678, P08679, P09435, P09440, P09620,…
GO:0005737	CC	e	cytoplasm	532	1040	2599	6733	1.3252	0.204694	0.000389	2	532	0.00356	O13563, O43137, O60200, P00330, P00360, P00498, P00546, P00560, P00729, P00942, P01094, P02407, P04046, P04161, P04449, P04806, P04840, P05066, P05453, P05694, P05748, P06106, P06244, P06634, P06738, P06779, P07236, P07245, P07258, P07263, P07285, P07806, P07884, P07991, P08425, P08536, P08678, P08679, P08964, P09064, P09435, P0C2H8, P0CS90, P0CT04, P0CX30, P0CX39, P0CX42, P0CX53, P10080, P10659,…
GO:0043227	CC	e	membrane-bounded organelle	793	1040	4334	6733	1.18457	0.182972	0.000487	3	793	0.0408	O13547, O13563, O43137, O60200, P00044, P00175, P00360, P00431, P00447, P00546, P00560, P00729, P00890, P00942, P01094, P01120, P02992, P04161, P04806, P04840, P04911, P05066, P06168, P06182, P06244, P06245, P06634, P06778, P06780, P07143, P07236, P07245, P07253, P07263, P07266, P07275, P07285, P07703, P07806, P07884, P07991, P08004, P08425, P08466, P08536, P08678, P08679, P09435, P09440, P09620,…
GO:1990904	CC	e	ribonucleoprotein complex	155	1040	537	6733	1.86867	0.288641	1.7	2	155	13.2	P02407, P04449, P05748, P07266, P09064, P0C2H8, P0CX30, P0CX39, P0CX42, P0CX53, P10080, P12687, P20447, P20448, P24783, P25582, P25586, P25635, P25642, P25808, P26786, P27476, P28778, P28817, P32481, P32527, P32892, P32899, P32911, P33201, P33399, P33750, P35178, P35194, P36009, P36049, P36144, P36160, P36523, P36527, P36528, P38061, P38151, P38249, P38333, P38712, P38719, P38768, P38779, P38786,…
GO:0030687	CC	e	preribosome, large subunit precursor	37	1040	61	6733	3.92688	0.606557	0.756	4	37	54.4	P20447, P25582, P25808, P32892, P33201, P35178, P36049, P36160, P38779, P38805, P39715, P39744, P40010, P40078, P40693, P40991, P43586, P53261, P53734, P53866, P53927, Q02892, Q03532, Q03862, Q04373, Q04660, Q06511, Q06709, Q07844, Q08235, Q08746, Q08962, Q12019, Q12024, Q12176, Q12389, Q12522
GO:0005739	CC	e	mitochondrion	277	1040	1196	6733	1.49942	0.231605	7.53	5	277	505	O13547, O60200, P00044, P00175, P00360, P00431, P00447, P00560, P00890, P00942, P01120, P02992, P04806, P04840, P05066, P06168, P06182, P06778, P06780, P07143, P07236, P07253, P07263, P07266, P07275, P07806, P07884, P08425, P08466, P08536, P08678, P08679, P09440, P09624, P09950, P0CF35, P0CS90, P10823, P10834, P11325, P12687, P14843, P15179, P15424, P15565, P16547, P16965, P17695, P17709, P18544,…
GO:0043233	CC	e	organelle lumen	91	1040	283	6733	2.08176	0.321555	743	3	91	416000	O60200, P00044, P00175, P00431, P00447, P00729, P00890, P04840, P06182, P07143, P07236, P07266, P07275, P08425, P08679, P09624, P09950, P0CS90, P10834, P11325, P14306, P15179, P15424, P18544, P19516, P21269, P22135, P22438, P23644, P25036, P25345, P26364, P32048, P32191, P32353, P32378, P32573, P32839, P32860, P32891, P32898, P33416, P36010, P36013, P36046, P36060, P36064, P36152, P36775, P38068,…
GO:0031974	CC	e	membrane-enclosed lumen	91	1040	283	6733	2.08176	0.321555	743	2	91	416000	O60200, P00044, P00175, P00431, P00447, P00729, P00890, P04840, P06182, P07143, P07236, P07266, P07275, P08425, P08679, P09624, P09950, P0CS90, P10834, P11325, P14306, P15179, P15424, P18544, P19516, P21269, P22135, P22438, P23644, P25036, P25345, P26364, P32048, P32191, P32353, P32378, P32573, P32839, P32860, P32891, P32898, P33416, P36010, P36013, P36046, P36060, P36064, P36152, P36775, P38068,…
GO:0070013	CC	e	intracellular organelle lumen	91	1040	283	6733	2.08176	0.321555	743	4	91	416000	O60200, P00044, P00175, P00431, P00447, P00729, P00890, P04840, P06182, P07143, P07236, P07266, P07275, P08425, P08679, P09624, P09950, P0CS90, P10834, P11325, P14306, P15179, P15424, P18544, P19516, P21269, P22135, P22438, P23644, P25036, P25345, P26364, P32048, P32191, P32353, P32378, P32573, P32839, P32860, P32891, P32898, P33416, P36010, P36013, P36046, P36060, P36064, P36152, P36775, P38068,…
GO:0043228	CC	e	membraneless organelle	252	1040	1107	6733	1.47376	0.227642	18000	3	252	906	O13563, P00360, P00546, P02407, P04449, P04911, P05453, P05748, P06168, P06245, P06634, P06778, P07253, P07258, P07264, P07703, P07884, P08964, P09064, P09624, P0C2H8, P0CS90, P0CX30, P0CX39, P0CX42, P0CX53, P10080, P10659, P10964, P12687, P19211, P19516, P20447, P20448, P20484, P21304, P21560, P22138, P22204, P25382, P25555, P25567, P25582, P25586, P25617, P25635, P25642, P25808, P26786, P27476,…
GO:0043232	CC	e	intracellular membraneless organelle	252	1040	1107	6733	1.47376	0.227642	18000	4	252	906	O13563, P00360, P00546, P02407, P04449, P04911, P05453, P05748, P06168, P06245, P06634, P06778, P07253, P07258, P07264, P07703, P07884, P08964, P09064, P09624, P0C2H8, P0CS90, P0CX30, P0CX39, P0CX42, P0CX53, P10080, P10659, P10964, P12687, P19211, P19516, P20447, P20448, P20484, P21304, P21560, P22138, P22204, P25382, P25555, P25567, P25582, P25586, P25617, P25635, P25642, P25808, P26786, P27476,…
GO:0005758	CC	e	mitochondrial intermembrane space	38	1040	92	6733	2.67406	0.413043	1730000	6	38	83100000	O60200, P00044, P00175, P00431, P00890, P04840, P06182, P07143, P19516, P22135, P23644, P32191, P32378, P32839, P32891, P32898, P36010, P36046, P36060, P36064, P36152, P38824, P40364, P40581, P53193, P53299, P53615, P53722, P57744, P87108, Q00873, Q02772, Q04341, Q06510, Q07500, Q3E7A4, Q3E7A9, Q3E846
GO:0005634	CC	e	nucleus	439	1040	2288	6733	1.24218	0.191871	2040000	5	439	93400000	O13563, O43137, O60200, P00175, P00546, P01094, P01120, P04161, P04911, P05066, P06244, P06245, P06634, P06778, P07245, P07285, P07703, P07884, P07991, P08466, P09435, P0CT04, P0CX42, P10080, P10964, P11792, P12383, P13393, P14682, P14843, P15565, P15700, P16467, P16550, P17442, P17695, P17890, P19263, P19659, P20434, P20447, P20448, P20484, P20486, P21182, P21269, P21304, P21524, P21827, P21957,…
GO:0030688	CC	e	preribosome, small subunit precursor	16	1040	23	6733	4.50368	0.695652	7900000	4	16	3460000000	P25586, P35178, P35194, P38333, P40055, P40160, P41819, P42945, P47077, P53866, P53914, Q07381, Q12196, Q12754, Q3E705, Q99207
GO:0005759	CC	e	mitochondrial matrix	48	1040	136	6733	2.28495	0.352941	9440000	5	48	396000000	P00431, P00447, P00890, P07236, P07266, P07275, P08425, P08679, P09624, P09950, P0CS90, P10834, P11325, P15179, P15424, P18544, P21269, P22438, P25345, P26364, P32048, P32860, P32898, P33416, P36013, P36775, P38228, P38523, P38705, P38793, P38891, P40047, P40185, P40491, P40513, P40530, P42844, P47158, P48525, P48526, P48527, P53193, Q01217, Q01802, Q06892, Q08230, Q3E785, Q3E793
GO:0031970	CC	e	organelle envelope lumen	38	1040	97	6733	2.53622	0.391753	10100000	5	38	4090000000	O60200, P00044, P00175, P00431, P00890, P04840, P06182, P07143, P19516, P22135, P23644, P32191, P32378, P32839, P32891, P32898, P36010, P36046, P36060, P36064, P36152, P38824, P40364, P40581, P53193, P53299, P53615, P53722, P57744, P87108, Q00873, Q02772, Q04341, Q06510, Q07500, Q3E7A4, Q3E7A9, Q3E846
GO:0055029	CC	e	nuclear DNA-directed RNA polymerase complex	16	1040	36	6733	2.87735	0.444444	3190000000	7	16	0.0010716130409980631	P07703, P10964, P17890, P20434, P22138, P25441, P28000, P32349, P32910, P35718, P36121, P38121, P46669, P47006, P47076, Q01080
GO:0005666	CC	e	RNA polymerase III complex	10	1040	17	6733	3.80826	0.588235	509000000000	8	10	0.001654836724136201	P07703, P17890, P20434, P25441, P28000, P32349, P32910, P35718, P36121, P47076
GO:0010494	CC	e	cytoplasmic stress granule	31	1040	99	6733	2.02722	0.313131	60700000000	7	31	0.0019086958757627468	P00546, P05453, P06634, P07258, P07264, P10080, P10659, P25555, P25567, P32582, P32644, P32831, P32861, P32895, P34167, P34761, P36041, P36421, P38219, P38249, P39729, P39730, P39935, P40160, P40217, P47169, P53316, Q04067, Q05775, Q08925, Q08992
GO:0000428	CC	e	DNA-directed RNA polymerase complex	16	1040	38	6733	2.72591	0.421053	71500000000	6	16	0.00211909015583299	P07703, P10964, P17890, P20434, P22138, P25441, P28000, P32349, P32910, P35718, P36121, P38121, P46669, P47006, P47076, Q01080
GO:0030880	CC	e	RNA polymerase complex	16	1040	38	6733	2.72591	0.421053	71500000000	5	16	0.00211909015583299	P07703, P10964, P17890, P20434, P22138, P25441, P28000, P32349, P32910, P35718, P36121, P38121, P46669, P47006, P47076, Q01080
GO:0005829	CC	e	cytosol	195	1040	995	6733	1.26878	0.19598	0.0001397946083878315	2	195	0.004022090589901324	P00175, P00360, P00560, P00890, P00942, P02407, P04076, P04449, P04806, P05453, P05748, P06244, P06245, P06780, P07143, P07245, P07263, P07264, P07285, P07806, P07884, P07991, P08466, P08678, P09064, P09435, P09440, P0C2H8, P0CF35, P0CT04, P0CX30, P0CX39, P0CX42, P0CX53, P10659, P10823, P10869, P10963, P11353, P11412, P12383, P14741, P16467, P17442, P17695, P17709, P18408, P21182, P22202, P22768,…
GO:0070993	CC	e	translation preinitiation complex	8	1040	13	6733	3.98402	0.615385	0.00019638476694105263	3	8	0.005344850278638918	P09064, P32481, P32911, P38249, P39730, P40217, Q04067, Q05775
GO:0032991	CC	e	protein-containing complex	387	1040	2182	6733	1.14824	0.17736	0.00035996725997921626	1	387	0.009539132389449232	O13563, P00546, P01094, P02407, P04449, P04840, P04911, P05453, P05748, P06244, P06245, P06779, P06780, P07253, P07258, P07264, P07266, P07703, P08964, P09064, P09624, P0C2H8, P0CS90, P0CT04, P0CX11, P0CX30, P0CX39, P0CX42, P0CX53, P10080, P10823, P10964, P12687, P13393, P14682, P14741, P15624, P17890, P19263, P19659, P20434, P20447, P20448, P20486, P21524, P21560, P21672, P22138, P22204, P22803,…
GO:0016020	CC	p	membrane	309	1040	2430	6733	0.823242	0.12716	29300000000	2	309	0.00010924749247161798	O13547, P00175, P00330, P00360, P00560, P00942, P01120, P04840, P05694, P06106, P06182, P06780, P07143, P07275, P08004, P08466, P08678, P09435, P09620, P0CE69, P0CS90, P10614, P10823, P10834, P11792, P11972, P12687, P13186, P13587, P13856, P14180, P14306, P15565, P16547, P17709, P19516, P19657, P20484, P21147, P21560, P21957, P22202, P22803, P22855, P23500, P23503, P23643, P23644, P23833, P25045,…
GO:0003674	MF	e	molecular_function	937	1040	4953	6733	1.22475	0.189178	5.72e-31	0	937	1.49e-27	O13547, O13563, O60200, P00044, P00175, P00330, P00360, P00431, P00447, P00498, P00546, P00560, P00729, P00890, P00942, P01094, P01120, P02407, P02992, P04046, P04076, P04161, P04449, P04806, P04840, P04911, P05066, P05453, P05694, P05748, P06106, P06168, P06182, P06244, P06245, P06634, P06738, P06778, P06779, P06780, P07143, P07236, P07245, P07253, P07258, P07263, P07264, P07266, P07275, P07285,…
GO:0003824	MF	e	catalytic activity	541	1040	2337	6733	1.4987	0.231493	1.3e-20	1	541	1.7e-16	P00175, P00330, P00360, P00431, P00447, P00498, P00546, P00560, P00729, P00890, P00942, P01120, P02992, P04046, P04076, P04161, P04806, P05066, P05453, P05694, P06106, P06168, P06182, P06244, P06245, P06634, P06738, P06778, P06779, P06780, P07143, P07236, P07245, P07258, P07263, P07264, P07266, P07275, P07285, P07703, P07806, P07884, P07991, P08004, P08425, P08466, P08536, P08678, P08679, P09435,…
GO:0005488	MF	e	binding	760	1040	3875	6733	1.26975	0.196129	2.68e-14	1	760	2.33e-11	O13563, O60200, P00044, P00175, P00330, P00360, P00431, P00447, P00498, P00546, P00560, P00729, P01094, P01120, P02992, P04046, P04449, P04806, P04840, P04911, P05066, P05453, P05694, P05748, P06106, P06168, P06182, P06244, P06245, P06634, P06738, P06778, P06779, P06780, P07143, P07236, P07245, P07253, P07258, P07263, P07264, P07266, P07703, P07806, P07884, P07991, P08425, P08466, P08536, P08678,…
GO:0097159	MF	e	organic cyclic compound binding	465	1040	2014	6733	1.49475	0.230884	3.9e-13	2	465	2.54e-09	P00044, P00175, P00330, P00360, P00431, P00498, P00546, P00560, P01120, P02992, P04449, P04806, P04911, P05066, P05453, P05748, P06106, P06168, P06244, P06245, P06634, P06738, P06778, P06779, P06780, P07143, P07236, P07245, P07258, P07263, P07266, P07703, P07806, P07884, P07991, P08425, P08466, P08536, P08678, P08964, P09064, P09435, P09440, P09624, P09950, P0CE69, P0CF35, P0CS90, P0CX42, P0CX53,…
GO:1901363	MF	e	heterocyclic compound binding	262	1040	950	6733	1.78547	0.275789	1.72e-09	3	262	8.94e-08	P00360, P00498, P00546, P00560, P01120, P02992, P04806, P05066, P05453, P06106, P06244, P06245, P06634, P06738, P06780, P07236, P07245, P07258, P07263, P07806, P07884, P07991, P08425, P08536, P08678, P08964, P09064, P09435, P09440, P09624, P09950, P0CE69, P0CF35, P0CS90, P10659, P10823, P10869, P10963, P11325, P11412, P11792, P13186, P13587, P13856, P14682, P15179, P15424, P15624, P15700, P16467,…
GO:0043168	MF	e	anion binding	256	1040	932	6733	1.77828	0.274678	1.62e-08	4	256	7.02e-07	P00044, P00498, P00546, P00560, P01120, P02992, P04806, P05066, P05453, P06106, P06244, P06245, P06634, P06738, P06780, P07236, P07245, P07258, P07263, P07806, P07884, P07991, P08425, P08536, P08678, P08964, P09064, P09435, P09440, P09624, P09950, P0CE69, P0CS90, P10659, P10823, P10869, P10963, P11325, P11792, P13186, P13587, P13856, P14682, P15179, P15424, P15624, P15700, P16467, P16550, P17423,…
GO:0003723	MF	e	RNA binding	204	1040	708	6733	1.8654	0.288136	5.99e-07	4	204	0.00223	P04449, P05066, P05453, P05748, P06634, P07263, P07266, P07806, P07884, P08425, P09064, P0CX42, P0CX53, P10080, P10834, P11325, P15424, P15565, P15624, P15705, P19211, P20447, P20448, P21269, P21560, P22204, P24783, P24784, P25038, P25555, P25567, P25586, P25617, P25635, P25808, P27476, P28778, P30771, P32048, P32264, P32481, P32505, P32582, P32644, P32783, P32831, P32843, P32892, P32899, P32911,…
GO:0036094	MF	e	small molecule binding	394	1040	1749	6733	1.45842	0.225272	3.13e-05	2	394	0.102	P00044, P00175, P00330, P00360, P00431, P00447, P00498, P00546, P00560, P01120, P02992, P04046, P04806, P04840, P05066, P05453, P05694, P06106, P06168, P06182, P06244, P06245, P06634, P06738, P06780, P07143, P07236, P07245, P07258, P07263, P07264, P07806, P07884, P07991, P08425, P08466, P08536, P08678, P08964, P09064, P09435, P09440, P09624, P09950, P0CE69, P0CF35, P0CS90, P0CX11, P10614, P10659,…
GO:1901265	MF	e	nucleoside phosphate binding	236	1040	898	6733	1.70142	0.262806	0.00151	3	236	0.0419	P00360, P00498, P00546, P00560, P01120, P02992, P04806, P05066, P05453, P06244, P06245, P06634, P06780, P07236, P07245, P07258, P07263, P07806, P07884, P08425, P08536, P08678, P08964, P09064, P09435, P09440, P09624, P0CE69, P0CF35, P0CS90, P10659, P10823, P10869, P10963, P11325, P11412, P11792, P13186, P13587, P13856, P14682, P15179, P15424, P15624, P15700, P16550, P17423, P17709, P19657, P20447,…
GO:0043167	MF	e	ion binding	382	1040	1694	6733	1.45991	0.225502	0.00161	3	382	0.0419	P00044, P00175, P00330, P00431, P00447, P00498, P00546, P00560, P01120, P02992, P04046, P04806, P05066, P05453, P05694, P06106, P06168, P06182, P06244, P06245, P06634, P06738, P06780, P07143, P07236, P07245, P07258, P07263, P07264, P07806, P07884, P07991, P08425, P08466, P08536, P08678, P08964, P09064, P09435, P09440, P09624, P09950, P0CE69, P0CS90, P0CX11, P10614, P10659, P10823, P10869, P10963,…
GO:0000166	MF	e	nucleotide binding	235	1040	897	6733	1.6961	0.261984	0.000242	4	235	0.0574	P00360, P00498, P00546, P00560, P01120, P02992, P04806, P05066, P05453, P06244, P06245, P06634, P06780, P07236, P07245, P07258, P07263, P07806, P07884, P08425, P08536, P08678, P08964, P09064, P09435, P09440, P09624, P0CE69, P0CF35, P0CS90, P10659, P10823, P10869, P10963, P11325, P11412, P11792, P13186, P13587, P13856, P14682, P15179, P15424, P15624, P15700, P16550, P17423, P17709, P19657, P20447,…
GO:0032553	MF	e	ribonucleotide binding	206	1040	798	6733	1.67124	0.258145	0.465	5	206	1010	P00498, P00546, P00560, P01120, P02992, P04806, P05453, P06244, P06245, P06634, P06780, P07236, P07245, P07258, P07263, P07806, P07884, P08425, P08536, P08678, P08964, P09064, P09435, P09440, P0CE69, P0CS90, P10659, P10823, P10869, P10963, P11325, P11792, P13186, P13587, P13856, P14682, P15179, P15424, P15624, P15700, P16550, P17423, P17709, P19657, P20447, P20448, P21269, P21524, P21672, P22202,…
GO:0097367	MF	e	carbohydrate derivative binding	208	1040	810	6733	1.66247	0.25679	0.691	2	208	1380	P00498, P00546, P00560, P01120, P02992, P04806, P05453, P06244, P06245, P06634, P06780, P07236, P07245, P07258, P07263, P07806, P07884, P08425, P08536, P08678, P08964, P09064, P09435, P09440, P0CE69, P0CS90, P10659, P10823, P10869, P10963, P11325, P11792, P13186, P13587, P13856, P14682, P15179, P15424, P15624, P15700, P16550, P17423, P17709, P19657, P20447, P20448, P21269, P21524, P21672, P22138,…
GO:0030515	MF	e	snoRNA binding	24	1040	29	6733	5.35782	0.827586	14.7	5	24	2730	P24783, P32899, P38333, P38882, P39990, P40498, P42945, P53276, P53914, P53941, Q02354, Q02931, Q04305, Q05022, Q05946, Q06506, Q07381, Q07623, Q08492, Q08965, Q12220, Q12460, Q12499, Q99207
GO:0017076	MF	e	purine nucleotide binding	206	1040	822	6733	1.62245	0.250608	145	5	206	2520	P00360, P00498, P00546, P00560, P01120, P02992, P04806, P05453, P06244, P06245, P06634, P06780, P07236, P07245, P07258, P07263, P07806, P07884, P08425, P08536, P08678, P08964, P09064, P09435, P09440, P0CE69, P0CF35, P0CS90, P10659, P10823, P10869, P10963, P11325, P11412, P11792, P13186, P13587, P13856, P14682, P15179, P15424, P15624, P15700, P16550, P17423, P17709, P19657, P20447, P20448, P21269,…
GO:0140098	MF	e	catalytic activity, acting on RNA	100	1040	309	6733	2.09516	0.323625	251	3	100	409	P06634, P07236, P07263, P07703, P07806, P07884, P08425, P08466, P10964, P11325, P15179, P15424, P15565, P15624, P17890, P20434, P20447, P20448, P21269, P22138, P22438, P23796, P24783, P24784, P25345, P25441, P25582, P25808, P28000, P30771, P32048, P32349, P32644, P32783, P32892, P32910, P33753, P34222, P35718, P36009, P36120, P36121, P36421, P36523, P38112, P38205, P38705, P38708, P38712, P38719,…
GO:0032555	MF	e	purine ribonucleotide binding	194	1040	778	6733	1.61435	0.249357	2020	6	194	31000	P00498, P00546, P00560, P01120, P02992, P04806, P05453, P06244, P06245, P06634, P06780, P07236, P07245, P07258, P07263, P07806, P07884, P08425, P08536, P08678, P08964, P09064, P09435, P09440, P0CE69, P0CS90, P10659, P10823, P10869, P10963, P11325, P11792, P13186, P13587, P13856, P14682, P15179, P15424, P15624, P15700, P16550, P17423, P17709, P19657, P20447, P20448, P21269, P21524, P21672, P22202,…
GO:0035639	MF	e	purine ribonucleoside triphosphate binding	192	1040	775	6733	1.60389	0.247742	604	5	192	87500	P00498, P00546, P00560, P01120, P02992, P04806, P05453, P06244, P06245, P06634, P06780, P07236, P07245, P07258, P07263, P07806, P07884, P08425, P08536, P08678, P08964, P09064, P09435, P09440, P0CE69, P0CS90, P10659, P10823, P10869, P10963, P11325, P11792, P13186, P13587, P13856, P14682, P15179, P15424, P15624, P15700, P16550, P17423, P17709, P19657, P20447, P20448, P21269, P21524, P21672, P22202,…
GO:0140101	MF	e	catalytic activity, acting on a tRNA	46	1040	103	6733	2.89132	0.446602	11600	4	46	1590000	P07236, P07263, P07806, P07884, P08425, P11325, P15179, P15565, P15624, P21269, P22438, P23796, P25345, P32048, P33753, P34222, P36421, P38205, P38705, P38708, P38786, P38793, P39965, P41812, P41814, P46959, P48525, P48526, P48527, P49957, P53720, P53738, P53759, Q02648, Q04235, Q06053, Q06063, Q07527, Q08282, Q08960, Q12009, Q12109, Q12211, Q12362, Q12400, Q12463
GO:0034511	MF	e	U3 snoRNA binding	16	1040	17	6733	6.09321	0.941176	1390	6	16	1810000	P38882, P39990, P40498, P42945, P53276, Q02354, Q02931, Q04305, Q05022, Q05946, Q06506, Q07381, Q08492, Q08965, Q12220, Q99207
GO:0016491	MF	e	oxidoreductase activity	102	1040	336	6733	1.96533	0.303571	18500	2	102	2300000	P00175, P00330, P00360, P00431, P00447, P06168, P07143, P07245, P07275, P09440, P09624, P0CF35, P10614, P11353, P11412, P15807, P17695, P18408, P21147, P21524, P21672, P22803, P23180, P25349, P25372, P28625, P28777, P31116, P32191, P32339, P32353, P32476, P32573, P32891, P34760, P36013, P36046, P36060, P36136, P36141, P36156, P38067, P38068, P38230, P38234, P38342, P38715, P38816, P38866, P38992,…
GO:0030554	MF	e	adenyl nucleotide binding	180	1040	726	6733	1.60513	0.247934	3280	6	180	389000	P00360, P00498, P00546, P00560, P04806, P06244, P06245, P06634, P07236, P07245, P07258, P07263, P07806, P07884, P08425, P08536, P08678, P08964, P09435, P09440, P0CE69, P0CF35, P0CS90, P10659, P10869, P10963, P11325, P11412, P11792, P13186, P13587, P14682, P15179, P15424, P15624, P15700, P16550, P17423, P17709, P19657, P20447, P20448, P21269, P21524, P21672, P22202, P22204, P22438, P22768, P23293,…
GO:0003729	MF	e	mRNA binding	79	1040	240	6733	2.13104	0.329167	7700	5	79	872000	P04449, P05066, P05453, P06634, P07263, P07806, P09064, P10080, P10834, P15424, P15624, P15705, P20447, P21560, P24783, P24784, P25555, P25567, P25635, P27476, P30771, P32505, P32582, P32644, P32831, P33399, P33750, P34167, P34241, P34761, P35194, P36041, P36049, P36421, P37838, P38151, P38230, P38249, P38272, P38715, P38998, P39744, P39935, P40010, P40693, P43573, P43586, P47047, P47077, P50094,…
GO:0032559	MF	e	adenyl ribonucleotide binding	168	1040	682	6733	1.59478	0.246334	41900	7	168	45500000	P00498, P00546, P00560, P04806, P06244, P06245, P06634, P07236, P07245, P07258, P07263, P07806, P07884, P08425, P08536, P08678, P08964, P09435, P09440, P0CE69, P0CS90, P10659, P10869, P10963, P11325, P11792, P13186, P13587, P14682, P15179, P15424, P15624, P15700, P16550, P17423, P17709, P19657, P20447, P20448, P21269, P21524, P21672, P22202, P22204, P22438, P22768, P23293, P24783, P24784, P25345,…
GO:0008173	MF	e	RNA methyltransferase activity	23	1040	36	6733	4.13619	0.638889	539000	5	23	5620000	P15565, P25582, P32783, P33753, P38205, P38793, P38961, P40991, P41814, P41819, P46959, P49957, P53738, P53972, Q02648, Q03508, Q04235, Q06287, Q07527, Q08282, Q12009, Q12400, Q12463
GO:0005524	MF	e	ATP binding	166	1040	679	6733	1.58275	0.244477	1210000	8	166	121000000	P00498, P00546, P00560, P04806, P06244, P06245, P06634, P07236, P07245, P07258, P07263, P07806, P07884, P08425, P08536, P08678, P08964, P09435, P09440, P0CE69, P0CS90, P10659, P10869, P10963, P11325, P11792, P13186, P13587, P14682, P15179, P15424, P15624, P15700, P16550, P17423, P17709, P19657, P20447, P20448, P21269, P21524, P21672, P22202, P22204, P22438, P22768, P23293, P24783, P24784, P25345,…
GO:0000049	MF	e	tRNA binding	27	1040	50	6733	3.49598	0.54	273000	5	27	263000000	P07884, P08425, P09064, P15565, P25038, P32048, P32481, P32505, P33399, P33418, P38205, P38705, P38874, P38882, P48525, P48526, P49957, P53235, P53276, P53914, Q02908, Q04868, Q08924, Q12009, Q12400, Q12463, Q99257
GO:0008175	MF	e	tRNA methyltransferase activity	15	1040	19	6733	5.11108	0.789474	13000000	6	15	121000000	P15565, P33753, P38205, P38793, P41814, P46959, P49957, P53738, Q02648, Q04235, Q07527, Q08282, Q12009, Q12400, Q12463
GO:0005515	MF	e	protein binding	471	1040	2488	6733	1.22559	0.189309	216000	2	471	1940000000	O13563, O60200, P00044, P00330, P00431, P00546, P00729, P01094, P01120, P04911, P05453, P06244, P06245, P06634, P06738, P06778, P06779, P06780, P07253, P07703, P07991, P08678, P08679, P08964, P09064, P09435, P09624, P0CS90, P10080, P10614, P10659, P10823, P10869, P10963, P10964, P11353, P11972, P12383, P13186, P13393, P14682, P14741, P15624, P15705, P17442, P18544, P19263, P19659, P20434, P20448,…
GO:0140640	MF	e	catalytic activity, acting on a nucleic acid	117	1040	454	6733	1.66842	0.257709	3470000	2	117	302000000	P05066, P06634, P06778, P06779, P07236, P07263, P07266, P07703, P07806, P07884, P08425, P08466, P10964, P11325, P15179, P15424, P15565, P15624, P17890, P20434, P20447, P20448, P21269, P22138, P22438, P23796, P24783, P24784, P25345, P25441, P25582, P25808, P28000, P29469, P29496, P30665, P30771, P31378, P31380, P32048, P32349, P32644, P32783, P32892, P32910, P33753, P34222, P35718, P36009, P36120,…
GO:0090079	MF	e	translation regulator activity, nucleic acid binding	27	1040	57	6733	3.06665	0.473684	118000000	4	27	993000000	P02992, P05453, P06634, P09064, P14741, P19211, P24784, P25038, P25039, P32471, P32481, P32501, P32911, P34167, P38249, P38771, P39730, P39935, P40217, P53235, P53978, Q03195, Q04067, Q04373, Q05775, Q08491, Q12522
GO:0008135	MF	e	translation factor activity, RNA binding	26	1040	54	6733	3.11713	0.481481	144000000	5	26	11700000000	P02992, P05453, P06634, P09064, P14741, P19211, P24784, P25038, P25039, P32471, P32481, P32501, P32911, P34167, P38249, P38771, P39730, P39935, P40217, P53235, P53978, Q03195, Q04067, Q05775, Q08491, Q12522
GO:0008186	MF	e	ATP-dependent activity, acting on RNA	23	1040	45	6733	3.30895	0.511111	235000000	2	23	1860000000	P06634, P15424, P20447, P20448, P24783, P24784, P25808, P30771, P32644, P32892, P36009, P36120, P38112, P38712, P38719, P45818, P47047, P53131, P53734, Q00416, Q03532, Q06218, Q12389
GO:0003724	MF	e	RNA helicase activity	22	1040	42	6733	3.39116	0.52381	265000000	4	22	20000000000	P06634, P15424, P20447, P20448, P24783, P24784, P25808, P30771, P32644, P32892, P36009, P36120, P38112, P38712, P38719, P45818, P47047, P53131, P53734, Q03532, Q06218, Q12389
GO:0003676	MF	e	nucleic acid binding	269	1040	1306	6733	1.33347	0.205972	268000000	3	269	20000000000	P02992, P04449, P04911, P05066, P05453, P05748, P06168, P06634, P06778, P06779, P07263, P07266, P07703, P07806, P07884, P08425, P08466, P09064, P0CX42, P0CX53, P10080, P10834, P10964, P11325, P12383, P13393, P14741, P15179, P15424, P15565, P15624, P15705, P17890, P19211, P20434, P20447, P20448, P21269, P21560, P21957, P22138, P22204, P24783, P24784, P25038, P25039, P25345, P25441, P25555, P25567,…
GO:0016740	MF	e	transferase activity	200	1040	918	6733	1.41047	0.217865	42800000	2	200	3100000000	P00498, P00546, P00560, P00890, P04046, P04161, P04806, P05694, P06106, P06244, P06245, P06738, P06779, P07285, P07703, P07884, P07991, P08004, P08536, P08679, P09950, P10659, P10869, P10964, P11792, P13186, P14180, P14682, P14843, P15565, P15700, P16550, P17423, P17695, P17709, P17890, P18544, P20434, P21269, P22138, P22204, P23293, P23542, P23796, P25045, P25441, P25582, P26364, P27466, P27472,…
GO:0045182	MF	e	translation regulator activity	29	1040	72	6733	2.6076	0.402778	284000000	1	29	19500000000	P02992, P05453, P06634, P09064, P10834, P14741, P19211, P24784, P25038, P25039, P32471, P32481, P32501, P32911, P34167, P38249, P38771, P39015, P39730, P39935, P40217, P53235, P53978, Q03195, Q04067, Q04373, Q05775, Q08491, Q12522
GO:0030170	MF	e	pyridoxal phosphate binding	20	1040	40	6733	3.23702	0.5	312000000	5	20	20300000000	P06106, P06738, P07991, P09950, P18544, P23542, P25045, P31373, P33330, P37291, P38716, P43623, P47039, P52892, P53101, Q01802, Q04533, Q04792, Q05979, Q12198
GO:0070279	MF	e	vitamin B6 binding	20	1040	40	6733	3.23702	0.5	312000000	4	20	20300000000	P06106, P06738, P07991, P09950, P18544, P23542, P25045, P31373, P33330, P37291, P38716, P43623, P47039, P52892, P53101, Q01802, Q04533, Q04792, Q05979, Q12198
GO:0043022	MF	e	ribosome binding	25	1040	58	6733	2.79053	0.431034	405000000	4	25	25800000000	P05453, P07253, P19211, P21560, P23542, P30771, P32527, P32911, P33313, P34167, P34760, P38219, P38771, P38861, P39015, P39730, P40513, P40548, P53235, P53691, P53736, Q03195, Q04781, Q05580, Q12522
GO:0043021	MF	e	ribonucleoprotein complex binding	30	1040	77	6733	2.52235	0.38961	4200000000	3	30	2610000000	P05453, P07253, P19211, P21560, P23542, P30771, P32527, P32911, P33313, P34167, P34760, P38219, P38771, P38861, P39015, P39730, P40513, P40548, P53235, P53261, P53691, P53736, Q03195, Q04660, Q04781, Q05580, Q07381, Q07844, Q12024, Q12522
GO:0019842	MF	e	vitamin binding	23	1040	51	6733	2.91966	0.45098	440000000	3	23	263000000000	P06106, P06738, P07991, P09950, P16467, P18544, P23542, P25045, P26263, P31373, P33330, P37291, P38716, P43623, P47039, P52892, P53101, Q01802, Q04533, Q04792, Q05979, Q06408, Q12198
GO:0016829	MF	e	lyase activity	39	1040	113	6733	2.2344	0.345133	464000000	2	39	269000000000	P04076, P05066, P06106, P06182, P07264, P08678, P0CX11, P10963, P15807, P16467, P21182, P26263, P28777, P31373, P31378, P32582, P32656, P36013, P36024, P36059, P36076, P37303, P38716, P39522, P39533, P43623, P49367, P50107, P53101, P53615, P53848, Q00873, Q02933, Q04792, Q06408, Q08438, Q08960, Q08992, Q12198
GO:0003743	MF	e	translation initiation factor activity	18	1040	35	6733	3.32951	0.514286	717000000	6	18	40600000000	P06634, P09064, P14741, P24784, P25038, P32481, P32501, P32911, P34167, P38249, P39730, P39935, P40217, P53235, Q03195, Q04067, Q05775, Q12522
GO:0017111	MF	e	ribonucleoside triphosphate phosphatase activity	85	1040	334	6733	1.64758	0.254491	1170000000	6	85	64900000000	P01120, P02992, P05453, P06634, P06780, P09435, P0CE69, P0CS90, P10823, P13587, P13856, P15424, P19657, P20447, P20448, P22202, P24783, P24784, P25038, P25039, P25808, P29469, P29496, P30665, P30771, P31380, P32478, P32481, P32644, P32839, P32892, P33416, P36009, P36019, P36120, P36775, P38112, P38132, P38219, P38630, P38712, P38719, P38746, P38763, P38874, P38989, P38995, P39729, P39730, P39925,…
GO:0016462	MF	e	pyrophosphatase activity	91	1040	366	6733	1.60967	0.248634	15600000000	5	91	80000000000	P01120, P02992, P05453, P06634, P06780, P09435, P0CE69, P0CS90, P10823, P13587, P13856, P15424, P16550, P19657, P20447, P20448, P22202, P24783, P24784, P25038, P25039, P25808, P29469, P29496, P30665, P30771, P31380, P32478, P32481, P32644, P32839, P32892, P33416, P36009, P36019, P36120, P36775, P38112, P38132, P38219, P38630, P38712, P38719, P38746, P38763, P38874, P38989, P38995, P39729, P39730,…
GO:0016817	MF	e	hydrolase activity, acting on acid anhydrides	91	1040	367	6733	1.60528	0.247956	1640000000	3	91	80700000000	P01120, P02992, P05453, P06634, P06780, P09435, P0CE69, P0CS90, P10823, P13587, P13856, P15424, P16550, P19657, P20447, P20448, P22202, P24783, P24784, P25038, P25039, P25808, P29469, P29496, P30665, P30771, P31380, P32478, P32481, P32644, P32839, P32892, P33416, P36009, P36019, P36120, P36775, P38112, P38132, P38219, P38630, P38712, P38719, P38746, P38763, P38874, P38989, P38995, P39729, P39730,…
GO:0016818	MF	e	hydrolase activity, acting on acid anhydrides, in phosphorus-containing anhydrides	91	1040	367	6733	1.60528	0.247956	1640000000	4	91	80700000000	P01120, P02992, P05453, P06634, P06780, P09435, P0CE69, P0CS90, P10823, P13587, P13856, P15424, P16550, P19657, P20447, P20448, P22202, P24783, P24784, P25038, P25039, P25808, P29469, P29496, P30665, P30771, P31380, P32478, P32481, P32644, P32839, P32892, P33416, P36009, P36019, P36120, P36775, P38112, P38132, P38219, P38630, P38712, P38719, P38746, P38763, P38874, P38989, P38995, P39729, P39730,…
GO:0019843	MF	e	rRNA binding	31	1040	84	6733	2.38923	0.369048	17800000000	5	31	86000000000	P0CX42, P0CX53, P28778, P32505, P32899, P33201, P36160, P37838, P38779, P38805, P38861, P39516, P39730, P39985, P40498, P40693, P53261, P53927, P53941, Q04373, Q04660, Q05022, Q05580, Q06106, Q06287, Q07623, Q07953, Q08208, Q08235, Q12080, Q99216
GO:0016875	MF	e	ligase activity, forming carbon-oxygen bonds	18	1040	37	6733	3.14953	0.486486	2050000000	3	18	9270000000	P07236, P07263, P07806, P08425, P11325, P15179, P15624, P22438, P25345, P32048, P36421, P38705, P38708, P39965, P48525, P48526, P48527, Q12109
GO:0004812	MF	e	aminoacyl-tRNA ligase activity	18	1040	37	6733	3.14953	0.486486	2050000000	5	18	9270000000	P07236, P07263, P07806, P08425, P11325, P15179, P15624, P22438, P25345, P32048, P36421, P38705, P38708, P39965, P48525, P48526, P48527, Q12109
GO:0016741	MF	e	transferase activity, transferring one-carbon groups	35	1040	106	6733	2.13765	0.330189	48400000000	3	35	0.00021384670696810852	P04161, P05694, P15565, P25582, P32469, P32783, P33753, P37291, P38122, P38205, P38274, P38340, P38793, P38961, P40481, P40991, P41814, P41819, P46959, P49957, P53336, P53738, P53972, Q02648, Q03305, Q03508, Q03648, Q04235, Q06287, Q06668, Q07527, Q08282, Q12009, Q12400, Q12463
GO:0016763	MF	e	pentosyltransferase activity	11	1040	17	6733	4.18908	0.647059	572000000	4	11	0.00024836896162372754	P00498, P04046, P07285, P23796, P30402, P36973, P43619, P49435, P53871, Q04178, Q07938
GO:0010181	MF	e	FMN binding	12	1040	20	6733	3.88442	0.6	6540000000	6	12	0.0002794839101634217	P25349, P28777, P36024, P36076, P38234, P39692, P41816, P47169, Q08438, Q08960, Q12335, Q12680
GO:0008168	MF	e	methyltransferase activity	32	1040	94	6733	2.20393	0.340426	7880000	4	32	0.0003312190349403844	P05694, P15565, P25582, P32469, P32783, P33753, P38205, P38274, P38340, P38793, P38961, P40481, P40991, P41814, P41819, P46959, P49957, P53336, P53738, P53972, Q02648, Q03305, Q03508, Q03648, Q04235, Q06287, Q06668, Q07527, Q08282, Q12009, Q12400, Q12463
GO:0016705	MF	e	oxidoreductase activity, acting on paired donors, with incorporation or reduction of molecular oxygen	13	1040	24	6733	3.50677	0.541667	125000000000	3	13	0.0005081424552234981	P10614, P21147, P32339, P32353, P32476, P38866, P38992, P39956, P47120, P47181, P53045, Q03529, Q03833
GO:0008757	MF	e	S-adenosylmethionine-dependent methyltransferase activity	28	1040	80	6733	2.26591	0.35	131000000000	5	28	0.0005251505292936903	P15565, P25582, P32469, P32783, P33753, P38205, P38274, P38340, P38793, P38961, P40481, P40991, P41814, P41819, P46959, P49957, P53738, P53972, Q03305, Q03508, Q03648, Q04235, Q06287, Q06668, Q07527, Q12009, Q12400, Q12463
GO:0016667	MF	e	oxidoreductase activity, acting on a sulfur group of donors	17	1040	38	6733	2.89628	0.447368	163000000000	3	17	0.0006322560729343018	P09624, P17695, P18408, P22803, P25372, P36046, P36156, P38068, P38816, P39692, P47169, P48239, Q02733, Q03103, Q03835, Q05926, Q12438
GO:0003899	MF	e	DNA-directed 5'-3' RNA polymerase activity	15	1040	32	6733	3.03471	0.46875	25900000000	7	15	0.0009792005771204816	P07703, P10964, P17890, P20434, P22138, P25441, P28000, P32349, P32910, P35718, P36121, P46669, P47006, P47076, Q01080
GO:0042134	MF	e	rRNA primary transcript binding	9	1040	14	6733	4.16188	0.642857	46400000000	6	9	0.0017039272322435296	P38805, P39985, P40693, P53941, Q05022, Q06106, Q07953, Q08235, Q99216
GO:0001056	MF	e	RNA polymerase III activity	10	1040	17	6733	3.80826	0.588235	509000000000	8	10	0.0018438657121823228	P07703, P17890, P20434, P25441, P28000, P32349, P32910, P35718, P36121, P47076
GO:0044877	MF	e	protein-containing complex binding	57	1040	220	6733	1.67736	0.259091	56300000000	2	57	0.0020093498005525354	P04911, P05453, P07253, P08964, P10823, P13393, P19211, P19659, P21560, P23542, P30771, P32527, P32793, P32911, P33313, P34167, P34760, P35169, P35732, P36100, P36145, P38132, P38219, P38325, P38771, P38779, P38801, P38861, P39010, P39015, P39730, P40218, P40513, P40548, P43603, P50086, P53235, P53261, P53551, P53691, P53736, P53899, Q02767, Q03195, Q04004, Q04660, Q04781, Q04839, Q05580, Q05892,…
GO:0034062	MF	e	5'-3' RNA polymerase activity	15	1040	34	6733	2.85619	0.441176	62700000000	6	15	0.002207813170863581	P07703, P10964, P17890, P20434, P22138, P25441, P28000, P32349, P32910, P35718, P36121, P46669, P47006, P47076, Q01080
GO:0097747	MF	e	RNA polymerase activity	15	1040	35	6733	2.77459	0.428571	94200000000	5	15	0.0031884375225220913	P07703, P10964, P17890, P20434, P22138, P25441, P28000, P32349, P32910, P35718, P36121, P46669, P47006, P47076, Q01080
GO:0051536	MF	e	iron-sulfur cluster binding	18	1040	47	6733	2.47942	0.382979	0.00011356920409618992	4	18	0.003699516823433387	P07264, P23503, P32461, P32860, P32875, P36046, P36152, P38068, P39522, P39533, P40487, P47169, P49367, Q02908, Q03835, Q08960, Q12438, Q12680
GO:0051540	MF	e	metal cluster binding	18	1040	47	6733	2.47942	0.382979	0.00011356920409618992	3	18	0.003699516823433387	P07264, P23503, P32461, P32860, P32875, P36046, P36152, P38068, P39522, P39533, P40487, P47169, P49367, Q02908, Q03835, Q08960, Q12438, Q12680
GO:0050660	MF	e	flavin adenine dinucleotide binding	15	1040	36	6733	2.69752	0.416667	0.0001386983118488497	5	15	0.004407900008269541	P05066, P09624, P32476, P32891, P38866, P39692, P39976, P50264, P53720, P53759, Q02733, Q03103, Q06053, Q06063, Q12680
GO:0016301	MF	e	kinase activity	56	1040	223	6733	1.62577	0.251121	0.00014256502630910012	4	56	0.004476198295921867	P00546, P00560, P04806, P06244, P06245, P10869, P11792, P13186, P15700, P17423, P17709, P22204, P23293, P26364, P27466, P32264, P32350, P32895, P34164, P35169, P36004, P36010, P38063, P38690, P39009, P40160, P40530, P42826, P42938, P43550, P43565, P43591, P47042, P47075, P48562, P52489, P53104, P53727, P53848, P53915, Q01217, Q02196, Q03497, Q03533, Q06137, Q06315, Q06490, Q06685, Q06892, Q12003,…
GO:0016887	MF	e	ATP hydrolysis activity	61	1040	250	6733	1.57967	0.244	0.00016257868275706592	7	61	0.005043810086487069	P06634, P09435, P0CE69, P0CS90, P13587, P15424, P19657, P20447, P20448, P22202, P24783, P24784, P25808, P29469, P29496, P30665, P30771, P31380, P32478, P32644, P32839, P32892, P33416, P36009, P36120, P36775, P38112, P38132, P38219, P38630, P38712, P38719, P38746, P38874, P38989, P38995, P39925, P39987, P40341, P40348, P40416, P43591, P45818, P47047, P53049, P53091, P53131, P53734, P53978, Q02785,…
GO:0005525	MF	e	GTP binding	31	1040	104	6733	1.92976	0.298077	0.00017327486416662116	8	31	0.00519027926457718	P01120, P02992, P05453, P06780, P09064, P10823, P13856, P25038, P25039, P26364, P32481, P36019, P38066, P38219, P38746, P38763, P39729, P39730, P40010, P53145, P53295, P53879, P80210, Q02804, Q02892, Q03151, Q06543, Q07381, Q08491, Q08726, Q08965
GO:0019001	MF	e	guanyl nucleotide binding	31	1040	104	6733	1.92976	0.298077	0.00017327486416662116	6	31	0.00519027926457718	P01120, P02992, P05453, P06780, P09064, P10823, P13856, P25038, P25039, P26364, P32481, P36019, P38066, P38219, P38746, P38763, P39729, P39730, P40010, P53145, P53295, P53879, P80210, Q02804, Q02892, Q03151, Q06543, Q07381, Q08491, Q08726, Q08965
GO:0032561	MF	e	guanyl ribonucleotide binding	31	1040	104	6733	1.92976	0.298077	0.00017327486416662116	7	31	0.00519027926457718	P01120, P02992, P05453, P06780, P09064, P10823, P13856, P25038, P25039, P26364, P32481, P36019, P38066, P38219, P38746, P38763, P39729, P39730, P40010, P53145, P53295, P53879, P80210, Q02804, Q02892, Q03151, Q06543, Q07381, Q08491, Q08726, Q08965
GO:0070180	MF	e	large ribosomal subunit rRNA binding	10	1040	19	6733	3.40739	0.526316	0.0001798444507214258	6	10	0.005325848165682223	P0CX42, P0CX53, P33201, P37838, P38779, P38861, P53261, Q04373, Q04660, Q07953
GO:0016209	MF	e	antioxidant activity	13	1040	30	6733	2.80542	0.433333	0.00024167760041832008	1	13	0.006921009084507056	P00431, P00447, P17695, P34760, P36156, P38068, P38816, P40553, P40581, P47141, P48239, Q05926, Q12438
GO:0016787	MF	e	hydrolase activity	188	1040	969	6733	1.25606	0.194014	0.0003116019043292583	2	188	0.008731554437441367	P00729, P01120, P02992, P05453, P06634, P06780, P07245, P07258, P07266, P07806, P08466, P09435, P09440, P09620, P0CE69, P0CS90, P10823, P11325, P13587, P13856, P15424, P16550, P17442, P19657, P20447, P20448, P22202, P22434, P22855, P24783, P24784, P25036, P25038, P25039, P25044, P25808, P28321, P28817, P29469, P29496, P30665, P30771, P31378, P31380, P32179, P32478, P32481, P32486, P32644, P32839,…
GO:0003700	MF	p	DNA-binding transcription factor activity	5	1040	180	6733	0.179834	0.0277778	45500000	2	5	32100000000	P12383, P38165, P39956, Q02516, Q03833
GO:0000981	MF	p	DNA-binding transcription factor activity, RNA polymerase II-specific	5	1040	163	6733	0.19859	0.0306748	4430000000	3	5	263000000000	P12383, P38165, P39956, Q02516, Q03833
GO:0140110	MF	p	transcription regulator activity	15	1040	263	6733	0.369242	0.0570342	12400000000	1	15	67400000000	P12383, P19263, P19659, P21957, P28003, P32527, P32585, P38165, P39956, P40096, Q02516, Q03063, Q03330, Q03833, Q05027
GO:0001067	MF	p	transcription regulatory region nucleic acid binding	7	1040	177	6733	0.256035	0.039548	1420000000	4	7	75300000000	P13393, P32585, P38165, P40096, Q00416, Q02516, Q03833
GO:0000987	MF	p	cis-regulatory region sequence-specific DNA binding	3	1040	128	6733	0.151735	0.0234375	15700000000	8	3	80000000000	P38165, Q02516, Q03833
GO:0000976	MF	p	transcription cis-regulatory region binding	7	1040	175	6733	0.258962	0.04	206000000	7	7	9270000000	P13393, P32585, P38165, P40096, Q00416, Q02516, Q03833
GO:0000978	MF	p	RNA polymerase II cis-regulatory region sequence-specific DNA binding	3	1040	112	6733	0.173412	0.0267857	16600000000	9	3	0.0006343431633382112	P38165, Q02516, Q03833
GO:0000977	MF	p	RNA polymerase II transcription regulatory region sequence-specific DNA binding	5	1040	131	6733	0.247101	0.0381679	401000000000	8	5	0.0014928287685033062	P13393, P32585, P38165, Q02516, Q03833
GO:0003690	MF	p	double-stranded DNA binding	21	1040	280	6733	0.485553	0.075	64500000000	5	21	0.0022401143992881573	P06168, P13393, P29469, P29496, P30665, P32585, P38132, P38165, P38801, P38989, P39985, P40096, P47035, P47112, P53091, P53551, P80210, Q00416, Q02516, Q03833, Q08773
GO:0043565	MF	p	sequence-specific DNA binding	24	1040	300	6733	0.517923	0.08	0.00011281920906835729	5	24	0.003699516823433387	P13393, P25555, P27476, P29469, P29496, P30665, P32585, P36775, P38132, P38165, P39015, P39956, P39985, P40096, P47035, P47112, P53091, P53941, P80210, Q00416, Q02516, Q03466, Q03833, Q08773
GO:0003677	MF	p	DNA binding	64	1040	622	6733	0.666139	0.102894	0.00011620728920544649	4	64	0.0037387184650542415	P04911, P05066, P06168, P06778, P06779, P07266, P07703, P10964, P12383, P13393, P17890, P20434, P21957, P22138, P25441, P25555, P27476, P28000, P29469, P29496, P30665, P30771, P31378, P31380, P32349, P32445, P32527, P32566, P32585, P32644, P35718, P35732, P36080, P36100, P36145, P36775, P38121, P38132, P38165, P38630, P38801, P38989, P39015, P39956, P39985, P40096, P40348, P46957, P47035, P47047,…
