# Supplementary material for: Global impact on metabolic capacity of yeast cell factories by optogenetic control of the cAMP–PKA axis
Source: Appl Environ Microbiol. 2026 May 18;92(6):e02498-25. doi: 10.1128/aem.02498-25 (PMC13274398; doi:10.1128/aem.02498-25)
Supplement: Table S4 — GO term analysis bPACy strain incubated in darkness vs bPACy strain exposed to a light flux of 1 µmol m-2 s-1 blue light (465 nm). [file aem.02498-25-s0005.xlsx]

## Sheet: Dataset Legend
Supplementary Table S4
GO term analysis bPACy strain incubated in darkness vs bPACy strain exposed to a light flux of 1 µmol m-2 s-1 blue light (465 nm)

## Sheet: GO-Term analysis
# GO	NS	enrichment	name	ratio_in_study		ratio_in_pop		Enrichment	Protein_Ratio	p_uncorrected	depth	study_count	p_fdr_bh	study_items
GO:0044281	BP	e	small molecule metabolic process	179	759	700	6733	2.26841	0.255714	1.6e-13	3	179	7.44e-11	O13525, P00175, P00812, P00815, P04046, P04806, P06106, P07172, P07244, P07245, P07258, P08465, P08536, P08679, P09201, P09368, P09624, P0CX11, P10614, P10869, P10963, P11986, P12683, P14065, P14843, P16467, P17505, P17649, P18408, P19262, P19955, P20967, P21264, P21524, P21672, P21801, P22434, P22855, P25340, P26263, P27515, P27616, P27796, P28240, P31116, P31373, P31787, P32179, P32190, P32191,…
GO:0008150	BP	e	biological_process	696	759	5217	6733	1.18346	0.13341	1.52e-11	0	696	3.52e-09	O13525, O13563, O60200, P00044, P00045, P00175, P00445, P00447, P00729, P00812, P00815, P01094, P04046, P04449, P04710, P04806, P05748, P05759, P06106, P06115, P06244, P06245, P06738, P06780, P07143, P07172, P07244, P07245, P07258, P07267, P07703, P07884, P08153, P08465, P08536, P08679, P08964, P09201, P09368, P09435, P09547, P09624, P09950, P0CE41, P0CE69, P0CT04, P0CX11, P10080, P10174, P10614,…
GO:0009987	BP	e	cellular process	681	759	5051	6733	1.19601	0.134825	6.68e-12	1	681	1.03e-07	O13525, O13563, O60200, P00044, P00045, P00175, P00445, P00447, P00729, P00812, P00815, P01094, P04046, P04449, P04710, P04806, P05748, P05759, P06106, P06115, P06244, P06245, P06738, P06780, P07143, P07172, P07244, P07245, P07258, P07267, P07703, P07884, P08153, P08465, P08536, P08679, P08964, P09201, P09368, P09435, P09547, P09624, P09950, P0CE41, P0CE69, P0CT04, P0CX11, P10080, P10174, P10614,…
GO:0042254	BP	e	ribosome biogenesis	78	759	199	6733	3.47703	0.39196	2.91e-10	5	78	3.37e-07	P05759, P07703, P20448, P20484, P24783, P25382, P25582, P25808, P32892, P32899, P33201, P33750, P35194, P36080, P36144, P37838, P38112, P38333, P38712, P38804, P38805, P38882, P38883, P39715, P39744, P39990, P40010, P40078, P40079, P40160, P40362, P40693, P41819, P42846, P42945, P43586, P47006, P47083, P48234, P53261, P53276, P53331, P53335, P53734, P53877, P53919, P53941, Q02354, Q02892, Q02931,…
GO:0022613	BP	e	ribonucleoprotein complex biogenesis	82	759	237	6733	3.06925	0.345992	2.61e-07	4	82	0.00242	P05759, P07703, P20448, P20484, P24783, P25040, P25382, P25582, P25808, P32892, P32899, P33201, P33750, P35194, P36080, P36144, P37838, P38112, P38333, P38712, P38804, P38805, P38882, P38883, P39715, P39744, P39935, P39990, P40010, P40078, P40079, P40160, P40362, P40693, P41819, P42846, P42945, P43586, P47006, P47083, P48234, P53261, P53276, P53331, P53335, P53734, P53877, P53919, P53941, Q02354,…
GO:0006364	BP	e	rRNA processing	91	759	290	6733	2.78362	0.313793	2.68e-05	8	91	0.00207	P05759, P14120, P20448, P20484, P21304, P24783, P25040, P25582, P25808, P32892, P32899, P33201, P33750, P35194, P36080, P36144, P37838, P38112, P38333, P38712, P38801, P38804, P38805, P38882, P38883, P39985, P39990, P40010, P40078, P40079, P40160, P40362, P40693, P41812, P41819, P42846, P42945, P43573, P43586, P47083, P48234, P53261, P53276, P53331, P53335, P53734, P53859, P53877, P53919, P53941,…
GO:0008152	BP	e	metabolic process	484	759	3221	6733	1.33297	0.150264	0.000108	2	484	0.00698	O13525, O13563, P00044, P00045, P00175, P00445, P00447, P00729, P00812, P00815, P01094, P04046, P04449, P04710, P04806, P05748, P05759, P06106, P06115, P06244, P06738, P06780, P07143, P07172, P07244, P07245, P07258, P07267, P07703, P07884, P08465, P08536, P08679, P09201, P09368, P09435, P09547, P09624, P09950, P0CE41, P0CX11, P10174, P10614, P10869, P10963, P11986, P12383, P12683, P12686, P13393,…
GO:0006082	BP	e	organic acid metabolic process	105	759	371	6733	2.51063	0.283019	1.2e-05	4	105	0.00698	P00175, P00812, P00815, P04046, P04806, P06106, P07172, P07245, P07258, P08465, P08536, P08679, P09368, P09624, P0CX11, P10869, P14843, P16467, P17505, P17649, P18408, P19262, P19955, P20967, P26263, P27796, P28240, P31116, P31373, P31787, P32179, P32264, P32389, P32452, P32582, P32796, P33327, P33330, P36150, P37261, P37303, P38067, P38071, P38635, P38690, P38716, P38840, P38986, P38998, P39014,…
GO:0019752	BP	e	carboxylic acid metabolic process	101	759	351	6733	2.55259	0.287749	0.000189	6	101	0.00975	P00175, P00812, P00815, P04046, P04806, P06106, P07172, P07245, P07258, P08465, P08536, P08679, P09368, P09624, P0CX11, P10869, P14843, P16467, P17505, P17649, P18408, P19262, P19955, P20967, P26263, P27796, P28240, P31116, P31373, P31787, P32179, P32264, P32389, P32452, P32582, P32796, P33327, P33330, P36150, P37261, P37303, P38067, P38071, P38635, P38690, P38716, P38840, P38986, P38998, P39014,…
GO:0043436	BP	e	oxoacid metabolic process	104	759	369	6733	2.50019	0.281843	4.45e-05	5	104	0.00207	P00175, P00812, P00815, P04046, P04806, P06106, P07172, P07245, P07258, P08465, P08536, P08679, P09368, P09624, P0CX11, P10869, P14843, P16467, P17505, P17649, P18408, P19262, P19955, P20967, P26263, P27796, P28240, P31116, P31373, P31787, P32179, P32264, P32389, P32452, P32582, P32796, P33327, P33330, P36150, P37261, P37303, P38067, P38071, P38635, P38690, P38716, P38840, P38986, P38998, P39014,…
GO:0044085	BP	e	cellular component biogenesis	85	759	272	6733	2.77215	0.3125	8.5e-05	3	85	0.358	P05759, P06780, P07703, P08964, P20448, P20484, P24783, P25040, P25382, P25582, P25808, P32566, P32892, P32899, P33201, P33750, P35194, P36080, P36144, P37838, P38112, P38333, P38712, P38804, P38805, P38882, P38883, P39715, P39744, P39935, P39990, P40010, P40078, P40079, P40160, P40362, P40693, P41819, P42846, P42945, P43586, P47006, P47083, P48234, P53261, P53276, P53331, P53335, P53734, P53877,…
GO:0016072	BP	e	rRNA metabolic process	96	759	348	6733	2.44714	0.275862	0.0486	7	96	18.8	P05759, P07703, P13393, P14120, P20448, P20484, P21304, P24783, P25040, P25582, P25808, P32892, P32899, P33201, P33750, P35194, P36080, P36144, P37838, P38112, P38333, P38712, P38801, P38804, P38805, P38882, P38883, P39985, P39990, P40010, P40078, P40079, P40160, P40362, P40693, P41812, P41819, P42846, P42945, P43573, P43586, P47006, P47083, P48234, P53261, P53276, P53331, P53335, P53734, P53859,…
GO:0170033	BP	e	L-amino acid metabolic process	58	759	160	6733	3.21569	0.3625	0.0415	8	58	148	P00812, P00815, P04046, P06106, P07172, P07245, P07258, P08465, P09368, P09624, P10869, P16467, P18408, P19262, P26263, P31116, P31373, P32179, P32264, P32389, P32452, P32582, P33327, P33330, P36150, P37303, P38067, P38635, P38690, P38716, P38840, P38986, P38998, P39014, P39708, P40510, P42941, P43567, P47039, P49089, P49367, P53101, P53871, Q01217, Q01802, Q02196, Q03144, Q03148, Q04458, Q04533,…
GO:0170039	BP	e	proteinogenic amino acid metabolic process	57	759	158	6733	3.20026	0.360759	1.01	7	57	33.6	P00812, P00815, P04046, P06106, P07172, P07245, P07258, P08465, P09368, P09624, P10869, P16467, P18408, P19262, P26263, P31116, P31373, P32179, P32264, P32389, P32452, P32582, P33327, P33330, P36150, P37303, P38067, P38635, P38690, P38716, P38840, P38986, P38998, P39014, P39708, P40510, P42941, P43567, P49089, P49367, P53101, P53871, Q01217, Q01802, Q02196, Q03144, Q03148, Q04458, Q04533, Q04792,…
GO:1901605	BP	e	alpha-amino acid metabolic process	60	759	174	6733	3.05893	0.344828	1.82	7	60	56.1	P00812, P00815, P04046, P06106, P07172, P07245, P07258, P08465, P09368, P09624, P10869, P16467, P18408, P19262, P26263, P31116, P31373, P32179, P32264, P32389, P32452, P32582, P33327, P33330, P36150, P37303, P38067, P38635, P38690, P38716, P38840, P38986, P38998, P39014, P39708, P39979, P40510, P42941, P43567, P47039, P49089, P49367, P53101, P53871, Q01217, Q01802, Q02196, Q03144, Q03148, Q04458,…
GO:0030490	BP	e	maturation of SSU-rRNA	47	759	124	6733	3.36235	0.379032	61.9	9	47	1790	P05759, P20448, P25040, P32899, P33201, P33750, P35194, P36144, P38333, P38712, P38882, P39985, P39990, P40079, P40160, P40362, P41819, P42945, P47083, P48234, P53261, P53276, P53335, P53941, Q00416, Q02354, Q02931, Q03532, Q04177, Q04217, Q04305, Q05946, Q06106, Q06132, Q06287, Q06344, Q06631, Q07381, Q08096, Q08492, Q08965, Q12136, Q12196, Q12220, Q12754, Q3E705, Q3E7X9
GO:0044238	BP	e	primary metabolic process	419	759	2839	6733	1.30923	0.147587	205	3	419	5600	O13563, P00445, P00729, P00812, P00815, P01094, P04046, P04449, P04806, P05748, P05759, P06106, P06244, P06738, P06780, P07172, P07244, P07245, P07258, P07267, P07703, P07884, P08465, P08679, P09201, P09368, P09435, P09547, P09624, P0CE41, P0CX11, P10614, P10869, P10963, P11986, P12383, P12683, P12686, P13393, P14065, P14120, P14682, P14843, P15565, P16467, P17505, P17649, P17890, P18408, P19211,…
GO:0044283	BP	e	small molecule biosynthetic process	82	759	310	6733	2.34649	0.264516	233	4	82	6010	O13525, P00815, P06106, P07172, P07245, P07258, P08465, P09201, P09624, P10614, P10869, P10963, P11986, P12683, P14843, P16467, P18408, P25340, P26263, P31116, P31373, P31787, P32179, P32264, P32353, P32389, P32452, P32476, P32582, P33330, P36060, P36150, P36973, P37303, P38066, P38071, P38635, P38690, P38710, P38840, P38998, P39014, P39692, P39708, P39714, P39976, P40459, P40510, P41277, P42941,…
GO:0000096	BP	e	sulfur amino acid metabolic process	24	759	43	6733	4.95119	0.55814	12400	7	24	3030000	P06106, P07245, P08465, P08536, P10869, P18408, P31116, P31373, P32179, P32389, P32582, P36150, P38716, P38840, P39014, P39692, P47169, P53101, Q02196, Q04533, Q06408, Q08985, Q12198, Q12525
GO:0170038	BP	e	proteinogenic amino acid biosynthetic process	39	759	103	6733	3.35888	0.378641	13900	8	39	3070000	P00815, P06106, P07172, P07245, P07258, P08465, P09624, P10869, P18408, P31116, P31373, P32179, P32264, P32389, P32452, P32582, P33330, P36150, P37303, P38635, P38690, P38840, P38998, P39014, P39708, P40510, P42941, P43567, P49089, P49367, P53101, Q01217, Q02196, Q04533, Q08985, Q12122, Q12198, Q12375, Q12525
GO:0170034	BP	e	L-amino acid biosynthetic process	39	759	103	6733	3.35888	0.378641	13900	9	39	3070000	P00815, P06106, P07172, P07245, P07258, P08465, P09624, P10869, P18408, P31116, P31373, P32179, P32264, P32389, P32452, P32582, P33330, P36150, P37303, P38635, P38690, P38840, P38998, P39014, P39708, P40510, P42941, P43567, P49089, P49367, P53101, Q01217, Q02196, Q04533, Q08985, Q12122, Q12198, Q12375, Q12525
GO:0044282	BP	e	small molecule catabolic process	46	759	142	6733	2.87367	0.323944	862	4	46	18200000	P00812, P09368, P09624, P14065, P16467, P17649, P19262, P22855, P26263, P27796, P32190, P32191, P33327, P37012, P37303, P38067, P38710, P38715, P38840, P38986, P40011, P40363, P43550, P47039, P47137, P47181, P50107, P53319, P53757, P53839, P54838, Q01802, Q02207, Q03144, Q03148, Q04432, Q04792, Q05584, Q06408, Q06494, Q06497, Q07471, Q07648, Q07993, Q08992, Q12358
GO:0046394	BP	e	carboxylic acid biosynthetic process	54	759	185	6733	2.58934	0.291892	132000	7	54	25500000	P00815, P06106, P07172, P07245, P07258, P08465, P09624, P10869, P14843, P18408, P31116, P31373, P31787, P32179, P32264, P32389, P32452, P32582, P33330, P36150, P37303, P38071, P38635, P38690, P38840, P38998, P39014, P39692, P39708, P39976, P40459, P40510, P42941, P43567, P46367, P47039, P47169, P49089, P49367, P53101, P53744, P53848, Q01217, Q02196, Q03529, Q04432, Q04533, Q08985, Q08992, Q12122,…
GO:0016053	BP	e	organic acid biosynthetic process	54	759	185	6733	2.58934	0.291892	132000	5	54	25500000	P00815, P06106, P07172, P07245, P07258, P08465, P09624, P10869, P14843, P18408, P31116, P31373, P31787, P32179, P32264, P32389, P32452, P32582, P33330, P36150, P37303, P38071, P38635, P38690, P38840, P38998, P39014, P39692, P39708, P39976, P40459, P40510, P42941, P43567, P46367, P47039, P47169, P49089, P49367, P53101, P53744, P53848, Q01217, Q02196, Q03529, Q04432, Q04533, Q08985, Q08992, Q12122,…
GO:0006520	BP	e	amino acid metabolic process	64	759	240	6733	2.36557	0.266667	196000	4	64	36400000	P00812, P00815, P04046, P06106, P07172, P07245, P07258, P08465, P09368, P09624, P10869, P14843, P16467, P17649, P18408, P19262, P26263, P31116, P31373, P32179, P32264, P32389, P32452, P32582, P33327, P33330, P36007, P36150, P37303, P38067, P38635, P38690, P38716, P38840, P38986, P38998, P39014, P39708, P39979, P40510, P42941, P43567, P47039, P49089, P49367, P53101, P53871, Q01217, Q01802, Q02196,…
GO:0000097	BP	e	sulfur amino acid biosynthetic process	21	759	37	6733	5.03483	0.567568	21100	8	21	3770000	P06106, P07245, P08465, P10869, P18408, P31116, P31373, P32179, P32389, P32582, P36150, P38840, P39014, P39692, P47169, P53101, Q02196, Q04533, Q08985, Q12198, Q12525
GO:0009070	BP	e	serine family amino acid biosynthetic process	16	759	23	6733	6.17105	0.695652	67100	10	16	114000000	P06106, P09624, P10869, P18408, P31116, P31373, P32389, P32582, P33330, P37303, P39014, P40510, P42941, P43567, Q02196, Q12198
GO:0006396	BP	e	RNA processing	117	759	582	6733	1.78332	0.201031	68600	4	117	114000000	P05759, P07884, P14120, P15565, P20448, P20484, P21269, P21304, P24783, P25040, P25298, P25582, P25808, P32892, P32899, P33201, P33750, P33753, P34232, P35194, P36080, P36102, P36144, P37838, P38112, P38241, P38333, P38712, P38741, P38801, P38804, P38805, P38874, P38882, P38883, P39985, P39990, P40010, P40078, P40079, P40160, P40362, P40693, P40856, P41812, P41814, P41819, P42846, P42945, P43573,…
GO:0006790	BP	e	sulfur compound metabolic process	41	759	125	6733	2.90965	0.328	77700	3	41	124000000	P06106, P07245, P08465, P08536, P09624, P10869, P12683, P15807, P17695, P18408, P19262, P31116, P31373, P32179, P32389, P32582, P36024, P36150, P36156, P38716, P38840, P39014, P39692, P40582, P43534, P47169, P50107, P52910, P53101, P53744, P53871, Q01574, Q02196, Q04533, Q06408, Q06490, Q08975, Q08985, Q12198, Q12358, Q12525
GO:1901607	BP	e	alpha-amino acid biosynthetic process	39	759	116	6733	2.98245	0.336207	98000	8	39	15200000	P00815, P06106, P07172, P07245, P07258, P08465, P09624, P10869, P18408, P31116, P31373, P32179, P32264, P32389, P32452, P32582, P33330, P36150, P37303, P38635, P38690, P38840, P38998, P39014, P39708, P40510, P42941, P43567, P49089, P49367, P53101, Q01217, Q02196, Q04533, Q08985, Q12122, Q12198, Q12375, Q12525
GO:0000462	BP	e	maturation of SSU-rRNA from tricistronic rRNA transcript (SSU-rRNA, 5.8S rRNA, LSU-rRNA)	29	759	71	6733	3.62332	0.408451	1280000	10	29	191000000	P33750, P36144, P38712, P38882, P39990, P40079, P40160, P41819, P42945, P48234, P53261, P53276, Q02354, Q02931, Q03532, Q04177, Q04217, Q04305, Q05946, Q06132, Q06631, Q07381, Q08492, Q08965, Q12136, Q12196, Q12220, Q12754, Q3E705
GO:0008652	BP	e	amino acid biosynthetic process	40	759	123	6733	2.88484	0.325203	179000	5	40	259000000	P00815, P06106, P07172, P07245, P07258, P08465, P09624, P10869, P14843, P18408, P31116, P31373, P32179, P32264, P32389, P32452, P32582, P33330, P36150, P37303, P38635, P38690, P38840, P38998, P39014, P39708, P40510, P42941, P43567, P49089, P49367, P53101, Q01217, Q02196, Q04533, Q08985, Q12122, Q12198, Q12375, Q12525
GO:0044272	BP	e	sulfur compound biosynthetic process	31	759	81	6733	3.39503	0.382716	2100000	4	31	29000000	P06106, P07245, P08465, P08536, P09624, P10869, P18408, P31116, P31373, P32179, P32389, P32582, P36024, P36150, P38840, P39014, P39692, P43534, P47169, P52910, P53101, P53744, Q01574, Q02196, Q04533, Q06408, Q06490, Q08975, Q08985, Q12198, Q12525
GO:0009069	BP	e	serine family amino acid metabolic process	20	759	37	6733	4.79507	0.540541	213000	9	20	29000000	P06106, P08465, P09624, P10869, P18408, P31116, P31373, P32389, P32582, P33330, P37303, P38716, P39014, P40510, P42941, P43567, P53101, Q02196, Q04533, Q12198
GO:1901615	BP	e	organic hydroxy compound metabolic process	46	759	155	6733	2.63265	0.296774	248000	3	46	32900000	P00175, P10614, P11986, P12683, P14065, P16467, P25340, P26263, P32190, P32191, P32353, P32476, P36060, P38115, P38710, P38837, P39714, P39976, P40011, P40017, P40215, P41277, P41939, P43534, P43550, P46367, P50107, P53045, P53727, P54838, Q03144, Q03148, Q04432, Q05584, Q06408, Q06490, Q06563, Q07500, Q07950, Q07993, Q08921, Q08975, Q08992, Q12068, Q12246, Q99321
GO:0009066	BP	e	aspartate family amino acid metabolic process	26	759	64	6733	3.6038	0.40625	1350000	9	26	1740000000	P06106, P07245, P08465, P10869, P18408, P19262, P31116, P32179, P32389, P36150, P37303, P38840, P38986, P38998, P39014, P49089, P49367, P53101, Q01802, Q02196, Q04533, Q06408, Q08985, Q12122, Q12198, Q12525
GO:0006555	BP	e	methionine metabolic process	18	759	35	6733	4.56217	0.514286	503000	10	18	613000000	P06106, P07245, P08465, P10869, P18408, P31116, P32179, P32389, P36150, P38840, P39014, P53101, Q02196, Q04533, Q06408, Q08985, Q12198, Q12525
GO:0006979	BP	e	response to oxidative stress	36	759	116	6733	2.75303	0.310345	6170000	3	36	734000000	P00445, P06115, P11792, P14065, P17695, P22943, P25372, P25566, P31378, P34227, P34760, P36060, P36152, P37261, P38067, P38068, P38230, P38715, P40581, P47137, P53228, P53879, P53978, Q00582, Q03533, Q04120, Q04432, Q04792, Q06151, Q07527, Q07551, Q07824, Q08952, Q12123, Q12329, Q96VH4
GO:0009086	BP	e	methionine biosynthetic process	17	759	32	6733	4.71266	0.53125	7090000	11	17	823000000	P06106, P07245, P08465, P10869, P18408, P31116, P32179, P32389, P36150, P38840, P39014, P53101, Q02196, Q04533, Q08985, Q12198, Q12525
GO:0009067	BP	e	aspartate family amino acid biosynthetic process	21	759	48	6733	3.88101	0.4375	109000000	10	21	12300000000	P06106, P07245, P08465, P10869, P18408, P31116, P32179, P32389, P36150, P38840, P38998, P39014, P49089, P49367, P53101, Q02196, Q04533, Q08985, Q12122, Q12198, Q12525
GO:0006534	BP	e	cysteine metabolic process	11	759	15	6733	6.50531	0.733333	31100000	8	11	34300000000	P06106, P18408, P31373, P32389, P32582, P38716, P39014, P53101, Q02196, Q04533, Q12198
GO:0034599	BP	e	cellular response to oxidative stress	31	759	102	6733	2.69605	0.303922	1210000000	5	31	130000000000	P00445, P11792, P14065, P17695, P22943, P25372, P25566, P31378, P34227, P34760, P36060, P36152, P37261, P38067, P38068, P38230, P38715, P40581, P47137, P53228, P53879, P53978, Q00582, Q03533, Q04120, Q04432, Q04792, Q07527, Q07551, Q07824, Q96VH4
GO:0006066	BP	e	alcohol metabolic process	34	759	118	6733	2.55602	0.288136	1270000000	4	34	133000000000	P10614, P11986, P12683, P14065, P16467, P25340, P26263, P32190, P32191, P32353, P32476, P36060, P38115, P38710, P39714, P40017, P40215, P41277, P41939, P43534, P43550, P46367, P53045, P54838, Q06408, Q06490, Q06563, Q07500, Q07993, Q08921, Q08975, Q12068, Q12246, Q99321
GO:0016070	BP	e	RNA metabolic process	153	759	924	6733	1.46888	0.165584	170000000	6	153	17500000000	P05759, P07703, P07884, P0CE41, P12383, P13393, P14120, P15565, P17890, P20448, P20484, P21269, P21304, P24783, P25040, P25298, P25441, P25582, P25808, P29496, P32179, P32349, P32585, P32644, P32657, P32776, P32892, P32899, P32910, P33201, P33750, P33753, P34232, P35194, P35718, P35817, P36080, P36102, P36106, P36121, P36144, P37838, P38112, P38241, P38333, P38712, P38741, P38781, P38801, P38804,…
GO:0000463	BP	e	maturation of LSU-rRNA from tricistronic rRNA transcript (SSU-rRNA, 5.8S rRNA, LSU-rRNA)	18	759	42	6733	3.80181	0.428571	1820000000	10	18	18300000000	P20484, P25582, P37838, P38112, P38805, P40010, P40078, P40693, P53261, P53734, Q03532, Q04660, Q06218, Q08208, Q12024, Q12080, Q12389, Q12522
GO:0170035	BP	e	L-amino acid catabolic process	17	759	38	6733	3.96855	0.447368	1870000000	9	17	184000000000	P00812, P09368, P09624, P16467, P19262, P26263, P33327, P37303, P38067, P38840, P38986, P47039, Q01802, Q03144, Q03148, Q04792, Q06408
GO:0009092	BP	e	homoserine metabolic process	10	759	14	6733	6.33634	0.714286	2050000000	10	10	198000000000	P06106, P08465, P10869, P31116, P31373, P32582, P38716, P53101, Q04533, Q12198
GO:0016054	BP	e	organic acid catabolic process	28	759	90	6733	2.75983	0.311111	2880000000	5	28	272000000000	P00812, P09368, P09624, P16467, P17649, P19262, P26263, P27796, P33327, P37303, P38067, P38840, P38986, P40011, P47039, P47181, P53319, P53839, Q01802, Q02207, Q03144, Q03148, Q04792, Q06408, Q06497, Q07471, Q07648, Q12358
GO:0005975	BP	e	carbohydrate metabolic process	52	759	226	6733	2.04109	0.230088	293000000	4	52	272000000000	P04806, P06738, P06780, P08679, P09201, P0CX11, P10963, P14065, P16467, P19881, P22855, P23337, P27472, P28240, P31688, P32190, P32191, P32356, P32486, P32566, P32775, P32861, P33336, P35172, P36143, P37012, P38115, P38427, P38715, P40036, P40215, P40433, P41277, P41939, P43550, P43598, P46982, P47011, P47137, P48016, P53228, P53315, P53319, P53757, P54838, Q00764, Q04336, Q06137, Q06625, Q07500,…
GO:0000967	BP	e	rRNA 5'-end processing	16	759	37	6733	3.83606	0.432432	761000000	9	16	6920000000	P35194, P40362, P40693, P42945, P43586, P47083, Q02354, Q05946, Q06106, Q06287, Q08096, Q08235, Q08492, Q08965, Q12136, Q12220
GO:0046395	BP	e	carboxylic acid catabolic process	27	759	89	6733	2.69117	0.303371	824000000	7	27	73500000000	P00812, P09368, P09624, P16467, P17649, P19262, P26263, P27796, P33327, P37303, P38067, P38840, P38986, P40011, P47039, P47181, P53319, P53839, Q01802, Q02207, Q03144, Q03148, Q04792, Q06408, Q06497, Q07471, Q07648
GO:1901606	BP	e	alpha-amino acid catabolic process	18	759	46	6733	3.47121	0.391304	933000000	8	18	80100000000	P00812, P09368, P09624, P16467, P19262, P26263, P33327, P37303, P38067, P38840, P38986, P47039, Q01802, Q03144, Q03148, Q04792, Q06408, Q07648
GO:0000466	BP	e	maturation of 5.8S rRNA from tricistronic rRNA transcript (SSU-rRNA, 5.8S rRNA, LSU-rRNA)	11	759	19	6733	5.13577	0.578947	11200000000	10	11	94600000000	P20484, P25582, P38112, P38805, P40078, P53261, P53734, Q04660, Q12024, Q12389, Q12522
GO:0170041	BP	e	non-proteinogenic amino acid metabolic process	16	759	38	6733	3.73511	0.421053	11800000000	7	16	97600000000	P00812, P06106, P17649, P31373, P32582, P38067, P38716, P38840, P39979, P47039, P53101, Q01217, Q04533, Q07648, Q08985, Q12198
GO:0006091	BP	e	generation of precursor metabolites and energy	41	759	167	6733	2.17788	0.245509	12300000000	3	41	99300000000	P00044, P00045, P04710, P04806, P06738, P07143, P0CX11, P10174, P16467, P17505, P21801, P23337, P27472, P32340, P32775, P32861, P33315, P36143, P37012, P38071, P40036, P40043, P40215, P43550, P43598, P46367, P47011, P47052, P53228, P53315, P53319, P54838, Q00711, Q01574, Q04869, Q06236, Q06625, Q07500, Q08230, Q08822, Q3E846
GO:0170040	BP	e	proteinogenic amino acid catabolic process	15	759	34	6733	3.91362	0.441176	1240000000	8	15	99300000000	P00812, P09368, P09624, P16467, P19262, P26263, P33327, P37303, P38067, P38986, Q01802, Q03144, Q03148, Q04792, Q06408
GO:0005978	BP	e	glycogen biosynthetic process	9	759	13	6733	6.14138	0.692308	13200000000	8	9	0.0001038116644283803	P23337, P27472, P32775, P32861, P36143, P37012, P43598, P47011, Q06625
GO:0042273	BP	e	ribosomal large subunit biogenesis	21	759	61	6733	3.05391	0.344262	14100000000	5	21	0.00010911777466976191	P20484, P33201, P36080, P37838, P38112, P39744, P39935, P40078, P40693, P43586, P53261, P53734, Q02892, Q03532, Q04660, Q06214, Q07395, Q07844, Q12024, Q12176, Q12522
GO:1990748	BP	e	cellular detoxification	15	759	35	6733	3.80181	0.428571	19500000000	2	15	0.0001481277330577679	P00445, P00447, P06115, P17695, P34227, P34760, P36156, P38068, P39979, P40363, P40581, P40582, P47148, Q04120, Q05926
GO:0016051	BP	e	carbohydrate biosynthetic process	21	759	63	6733	2.95696	0.333333	2570000000	5	21	0.0001861696082007162	P06780, P09201, P10963, P23337, P27472, P31688, P32486, P32566, P32775, P32861, P33336, P36143, P37012, P38427, P41277, P43598, P46982, P47011, Q00764, Q06625, Q07993
GO:0000470	BP	e	maturation of LSU-rRNA	19	759	54	6733	3.12124	0.351852	30900000000	9	19	0.00021371175993419955	P20484, P25582, P25808, P37838, P38112, P38805, P40010, P40078, P40693, P53261, P53734, Q03532, Q04660, Q06218, Q08208, Q12024, Q12080, Q12389, Q12522
GO:0000460	BP	e	maturation of 5.8S rRNA	14	759	32	6733	3.88101	0.4375	32000000000	9	14	0.00021797279884341636	P20484, P25582, P38112, P38801, P38805, P40078, P41812, P53261, P53734, Q04660, Q12024, Q12080, Q12389, Q12522
GO:0009063	BP	e	amino acid catabolic process	20	759	59	6733	3.00708	0.338983	33100000000	5	20	0.00022248356780277736	P00812, P09368, P09624, P16467, P17649, P19262, P26263, P33327, P37303, P38067, P38840, P38986, P47039, Q01802, Q03144, Q03148, Q04792, Q06408, Q07471, Q07648
GO:0098754	BP	e	detoxification	15	759	37	6733	3.5963	0.405405	4520000000	1	15	0.000295211715886687	P00445, P00447, P06115, P17695, P34227, P34760, P36156, P38068, P39979, P40363, P40581, P40582, P47148, Q04120, Q05926
GO:0042180	BP	e	ketone metabolic process	15	759	37	6733	3.5963	0.405405	4520000000	3	15	0.000295211715886687	O13525, P14065, P38115, P38840, P43550, P47039, P50107, P53183, P54838, Q04432, Q04458, Q05584, Q07551, Q08992, Q3E790
GO:0000480	BP	e	endonucleolytic cleavage in 5'-ETS of tricistronic rRNA transcript (SSU-rRNA, 5.8S rRNA, LSU-rRNA)	14	759	33	6733	3.7634	0.424242	4980000000	10	14	0.00032084306887585025	P35194, P40079, P40362, P42945, P43586, P47083, Q02354, Q05946, Q06106, Q06287, Q08096, Q08965, Q12136, Q12220
GO:0044248	BP	e	cellular catabolic process	30	759	114	6733	2.33444	0.263158	6590000000	4	30	0.000409035441442899	P00812, P09368, P09624, P16467, P17649, P19262, P26263, P27796, P33327, P37303, P38067, P38840, P38986, P40011, P47039, P47181, P53319, P53839, P53871, Q01802, Q02207, Q03144, Q03148, Q04792, Q06408, Q06497, Q07471, Q07648, Q12358, Q99321
GO:0000472	BP	e	endonucleolytic cleavage to generate mature 5'-end of SSU-rRNA from (SSU-rRNA, 5.8S rRNA, LSU-rRNA)	14	759	34	6733	3.65272	0.411765	7600000000	10	14	0.00046370319197599867	P35194, P40362, P42945, P43586, P47083, Q02354, Q05946, Q06106, Q06287, Q08096, Q08492, Q08965, Q12136, Q12220
GO:0015980	BP	e	energy derivation by oxidation of organic compounds	31	759	122	6733	2.25408	0.254098	8880000000	4	31	0.0005345854373913352	P00044, P00045, P04710, P06738, P07143, P10174, P16467, P17505, P21801, P23337, P27472, P32340, P32775, P32861, P36143, P37012, P38071, P40036, P40043, P40215, P43550, P43598, P47011, P47052, P54838, Q00711, Q01574, Q06236, Q06625, Q07500, Q08230
GO:0000447	BP	e	endonucleolytic cleavage in ITS1 to separate SSU-rRNA from 5.8S rRNA and LSU-rRNA from tricistronic rRNA transcript (SSU-rRNA, 5.8S rRNA, LSU-rRNA)	16	759	44	6733	3.22578	0.363636	115000000000	10	16	0.0006828108278988503	P35194, P38333, P40079, P40362, P42846, P42945, P43586, P47083, Q02354, Q05946, Q06106, Q06287, Q08096, Q08492, Q12136, Q12220
GO:0006139	BP	e	nucleobase-containing compound metabolic process	226	759	1568	6733	1.27858	0.144133	116000000000	4	226	0.0006833465366300237	P04046, P04806, P05759, P06244, P07244, P07245, P07258, P07703, P07884, P09547, P09624, P0CE41, P0CX11, P12383, P12683, P13393, P14120, P14682, P15565, P17890, P19262, P20448, P20484, P21264, P21269, P21304, P21524, P21672, P21801, P22082, P22134, P22434, P24783, P25040, P25298, P25441, P25582, P25808, P27515, P27616, P29496, P31378, P32179, P32191, P32340, P32349, P32445, P32585, P32644, P32657,…
GO:0098869	BP	e	cellular oxidant detoxification	13	759	31	6733	3.72005	0.419355	127000000000	3	13	0.0007280863996426332	P00445, P00447, P06115, P17695, P34227, P34760, P36156, P38068, P40581, P40582, P47148, Q04120, Q05926
GO:0006099	BP	e	tricarboxylic acid cycle	13	759	31	6733	3.72005	0.419355	127000000000	4	13	0.0007280863996426332	P08679, P17505, P19262, P19414, P19955, P20967, P21801, P28240, P41939, P47052, Q00711, Q06236, Q08230
GO:0072521	BP	e	purine-containing compound metabolic process	41	759	183	6733	1.98747	0.224044	132000000000	3	41	0.0007492845990498591	P04046, P04806, P07244, P07245, P09624, P0CX11, P12683, P19262, P21264, P21801, P22434, P27616, P32191, P32340, P32895, P33315, P33330, P36010, P36024, P36973, P38063, P38887, P40215, P41939, P46367, P52910, P53228, P53315, P53319, P53909, P53915, P80210, Q00711, Q01574, Q04869, Q05911, Q06178, Q07500, Q07729, Q08985, Q99321
GO:0000479	BP	e	endonucleolytic cleavage of tricistronic rRNA transcript (SSU-rRNA, 5.8S rRNA, LSU-rRNA)	19	759	59	6733	2.85672	0.322034	136000000000	9	19	0.0007495610869909428	P35194, P38333, P40079, P40362, P42846, P42945, P43586, P47083, Q02354, Q05946, Q06106, Q06287, Q07381, Q08096, Q08235, Q08492, Q08965, Q12136, Q12220
GO:0009064	BP	e	glutamine family amino acid metabolic process	19	759	59	6733	2.85672	0.322034	136000000000	9	19	0.0007495610869909428	P00812, P04046, P07258, P09368, P32264, P33327, P38067, P38690, P38986, P39708, P49089, P53871, Q01217, Q01802, Q03144, Q03148, Q04792, Q12288, Q12375
GO:0055086	BP	e	nucleobase-containing small molecule metabolic process	52	759	255	6733	1.80896	0.203922	171000000000	5	52	0.0009210786552979164	P04046, P04806, P07244, P07245, P07258, P09624, P0CX11, P12683, P19262, P21264, P21524, P21672, P21801, P22434, P27515, P27616, P32191, P32340, P32861, P32895, P33315, P33330, P36010, P36024, P36059, P36973, P37012, P38063, P38331, P38887, P40165, P40215, P41939, P46367, P52910, P53078, P53184, P53228, P53315, P53319, P53909, P53915, P80210, Q00711, Q01574, Q04869, Q05911, Q06178, Q07500, Q07729,…
GO:1901617	BP	e	organic hydroxy compound biosynthetic process	25	759	92	6733	2.41057	0.271739	183000000000	4	25	0.0009748700947543909	P10614, P11986, P12683, P16467, P25340, P26263, P32353, P32476, P36060, P38710, P38837, P39714, P39976, P41277, P43534, P53045, P53727, Q03144, Q03148, Q04432, Q06408, Q06490, Q08975, Q08992, Q12246
GO:0006753	BP	e	nucleoside phosphate metabolic process	49	759	241	6733	1.80362	0.20332	279000000000	6	49	0.001470352146685454	P04046, P04806, P07244, P07245, P07258, P09624, P0CX11, P12683, P19262, P21264, P21524, P21672, P21801, P22434, P27515, P27616, P32191, P32340, P32861, P32895, P33315, P36010, P36024, P36059, P36973, P37012, P38063, P38331, P38887, P40165, P40215, P41939, P46367, P52910, P53078, P53184, P53228, P53315, P53319, P53909, P53915, P80210, Q00711, Q01574, Q04869, Q05911, Q06178, Q07500, Q99321
GO:0000055	BP	e	ribosomal large subunit export from nucleus	13	759	33	6733	3.49459	0.393939	285000000000	9	13	0.0014847138573354237	P20676, P33201, P34232, P38805, P38861, P39715, P40010, P43586, Q03862, Q06338, Q07844, Q12019, Q12080
GO:0000271	BP	e	polysaccharide biosynthetic process	14	759	38	6733	3.26822	0.368421	34300000000	6	14	0.0017651173981778102	P06780, P23337, P27472, P32486, P32566, P32775, P32861, P33336, P36143, P37012, P43598, P46982, P47011, Q06625
GO:0034308	BP	e	primary alcohol metabolic process	12	759	30	6733	3.54835	0.4	48500000000	5	12	0.0024113941290612693	P14065, P16467, P26263, P40215, P43534, P43550, P46367, P54838, Q06490, Q06563, Q07500, Q08975
GO:0009117	BP	e	nucleotide metabolic process	40	759	187	6733	1.89752	0.213904	50900000000	7	40	0.002457768210571748	P04046, P04806, P07244, P07245, P07258, P0CX11, P21264, P21524, P21672, P21801, P22434, P27515, P27616, P32191, P32340, P32895, P33315, P36010, P36059, P36973, P38063, P38887, P40165, P40215, P41939, P46367, P53078, P53184, P53228, P53315, P53319, P53909, P53915, P80210, Q00711, Q04869, Q05911, Q06178, Q07500, Q99321
GO:0009065	BP	e	glutamine family amino acid catabolic process	8	759	15	6733	4.73114	0.533333	78300000000	10	8	0.0037460966977767136	P00812, P09368, P33327, P38067, P38986, Q03144, Q03148, Q04792
GO:0009250	BP	e	glucan biosynthetic process	13	759	36	6733	3.20337	0.361111	8320000000	7	13	0.003937780732097759	P06780, P23337, P27472, P32486, P32566, P32775, P32861, P33336, P36143, P37012, P43598, P47011, Q06625
GO:0062197	BP	e	cellular response to chemical stress	33	759	147	6733	1.99142	0.22449	93500000000	4	33	0.004380268009395029	P00445, P11792, P14065, P17695, P22943, P23201, P25372, P25566, P31378, P34227, P34760, P36060, P36152, P37261, P38067, P38068, P38230, P38715, P40581, P47137, P53228, P53879, P53978, Q00582, Q00684, Q03533, Q04120, Q04432, Q04792, Q07527, Q07551, Q07824, Q96VH4
GO:0032787	BP	e	monocarboxylic acid metabolic process	35	759	160	6733	1.94051	0.21875	0.00010843077981444594	7	35	0.004979227294845547	P00175, P04806, P09624, P0CX11, P16467, P17649, P27796, P28240, P31787, P32796, P37261, P38067, P38071, P39976, P40011, P40017, P40459, P41939, P46367, P47039, P47181, P50107, P52910, P53319, P53744, P53839, Q01574, Q02207, Q03529, Q04432, Q05584, Q06497, Q08992, Q12289, Q12513
GO:0072524	BP	e	pyridine-containing compound metabolic process	23	759	91	6733	2.24209	0.252747	0.00015047703382894476	3	23	0.00684227924410437	P04806, P0CX11, P32191, P32340, P33315, P36059, P38887, P40165, P40215, P41939, P46367, P53184, P53228, P53315, P53319, P53727, P53915, Q03144, Q03148, Q04869, Q06178, Q06494, Q07500
GO:0006163	BP	e	purine nucleotide metabolic process	31	759	138	6733	1.99273	0.224638	0.00017435302901500955	8	31	0.007775474505496291	P04046, P04806, P07244, P07245, P0CX11, P21264, P21801, P22434, P27616, P32191, P32340, P32895, P33315, P36010, P36973, P38063, P38887, P40215, P41939, P46367, P53228, P53315, P53319, P53915, P80210, Q00711, Q04869, Q05911, Q06178, Q07500, Q99321
GO:0009058	BP	e	biosynthetic process	202	759	1431	6733	1.25221	0.14116	0.00019333875615987634	3	202	0.008540049057804824	O13525, P00729, P00812, P00815, P04046, P04449, P04710, P05748, P05759, P06106, P06780, P07172, P07244, P07245, P07258, P07703, P08465, P08536, P09201, P09624, P09950, P0CE41, P10614, P10869, P10963, P11986, P12383, P12683, P12686, P13393, P14120, P14180, P14843, P15807, P16467, P16622, P17890, P18408, P19211, P21264, P21524, P21672, P21801, P21957, P23180, P23337, P24783, P24784, P25340, P25441,…
GO:0006112	BP	e	energy reserve metabolic process	12	759	34	6733	3.1309	0.352941	0.00020071080000947516	5	12	0.008782044249471186	P06738, P23337, P27472, P32775, P32861, P36143, P37012, P40036, P40043, P43598, P47011, Q06625
GO:0019751	BP	e	polyol metabolic process	13	759	39	6733	2.95696	0.333333	0.0002120006775199735	5	13	0.009189337778856421	P11986, P14065, P32190, P32191, P38710, P39714, P41277, P43550, P54838, Q07993, Q08921, Q12246, Q99321
GO:0019637	BP	e	organophosphate metabolic process	72	759	419	6733	1.52435	0.171838	0.00022187125207376258	4	72	0.009528137658501025	P04046, P04806, P07244, P07245, P07258, P09201, P09624, P0CX11, P11986, P12683, P14065, P19262, P21264, P21524, P21672, P21801, P21957, P22434, P27515, P27616, P32179, P32190, P32191, P32340, P32861, P32895, P33315, P35206, P36010, P36024, P36059, P36136, P36973, P37012, P38063, P38226, P38331, P38710, P38887, P40165, P40215, P40433, P41939, P43534, P43550, P46367, P52910, P53078, P53184, P53228,…
GO:0019538	BP	p	protein metabolic process	69	759	962	6733	0.636269	0.0717256	5950000000	4	69	0.0003778257769768263	O13563, P00445, P00729, P01094, P04449, P05748, P05759, P07267, P09435, P12686, P14120, P14682, P19211, P24784, P25036, P25491, P25566, P32461, P32590, P32860, P32909, P33296, P36095, P36119, P36519, P37302, P38260, P38264, P38340, P38352, P38771, P38823, P38829, P38862, P39010, P39014, P39729, P39935, P40487, P40583, P40988, P41920, P43558, P46982, P47161, P48353, P48445, P53212, P53940, P53978,…
GO:0006310	BP	p	DNA recombination	9	759	252	6733	0.316817	0.0357143	153000000000	7	9	0.0008331761753196113	P29496, P32657, P38086, P38132, P38741, P47112, Q03104, Q05812, Q06488
GO:0005575	CC	e	cellular_component	738	759	5894	6733	1.11074	0.125212	3.95e-08	0	738	3.97e-05	O13525, O13563, O43137, O60200, P00044, P00045, P00175, P00445, P00447, P00729, P00812, P00815, P01094, P04046, P04449, P04710, P04806, P05748, P05759, P06106, P06115, P06244, P06245, P06738, P06780, P07143, P07172, P07244, P07245, P07258, P07267, P07703, P07884, P08153, P08465, P08536, P08679, P08964, P09201, P09368, P09435, P09547, P09624, P09950, P0CE41, P0CE69, P0CT04, P0CX11, P10080, P10174,…
GO:0030684	CC	e	preribosome	69	759	178	6733	3.43871	0.38764	4.24e-07	3	69	0.00214	P20448, P25582, P25808, P32892, P32899, P33201, P33750, P35194, P36144, P38333, P38712, P38805, P38882, P39715, P39744, P39985, P39990, P40010, P40078, P40079, P40160, P40362, P40693, P41819, P42846, P42945, P43586, P47083, P48234, P53261, P53276, P53335, P53734, P53941, Q00416, Q02354, Q02892, Q02931, Q03508, Q03532, Q03862, Q04177, Q04217, Q04305, Q04660, Q05946, Q06106, Q06132, Q06287, Q06344,…
GO:0110165	CC	e	cellular anatomical structure	734	759	5863	6733	1.11056	0.125192	1.2e-05	1	734	0.00404	O13525, O13563, O43137, O60200, P00044, P00045, P00175, P00445, P00447, P00729, P00812, P00815, P01094, P04046, P04449, P04710, P04806, P05748, P05759, P06106, P06115, P06244, P06245, P06738, P06780, P07143, P07172, P07244, P07245, P07258, P07267, P07703, P07884, P08153, P08465, P08536, P08679, P08964, P09201, P09368, P09435, P09547, P09624, P09950, P0CE41, P0CE69, P0CT04, P10080, P10174, P10614,…
GO:0005730	CC	e	nucleolus	90	759	288	6733	2.77215	0.3125	6.24e-06	5	90	0.0157	P07703, P07884, P10080, P20448, P20484, P21304, P25382, P25582, P25808, P32892, P32899, P33201, P33750, P35194, P36080, P36144, P37838, P38112, P38333, P38712, P38801, P38805, P38882, P39715, P39744, P39985, P39990, P40010, P40078, P40079, P40362, P40693, P41819, P42846, P42945, P43586, P47006, P47083, P48234, P52910, P53261, P53276, P53335, P53336, P53632, P53734, P53859, P53941, P53972, Q00416,…
GO:0032040	CC	e	small-subunit processome	38	759	86	6733	3.91969	0.44186	7.43	4	38	150	P20448, P32899, P33201, P33750, P35194, P36144, P38333, P38712, P38882, P39985, P39990, P40079, P40362, P42945, P47083, P48234, P53276, P53335, P53941, Q00416, Q02354, Q02931, Q03508, Q03532, Q04177, Q04217, Q04305, Q05946, Q06106, Q06132, Q06287, Q06344, Q06631, Q08096, Q08492, Q08965, Q12136, Q12220
GO:0005737	CC	e	cytoplasm	391	759	2599	6733	1.33456	0.150442	218	2	391	3670	O13563, O43137, O60200, P00445, P00729, P00812, P00815, P01094, P04046, P04449, P04806, P05748, P05759, P06106, P06115, P06244, P06738, P07172, P07244, P07245, P07258, P07884, P08153, P08465, P08536, P08679, P08964, P09201, P09435, P0CT04, P10080, P10869, P11792, P11986, P14065, P14120, P14306, P14680, P14682, P14843, P14905, P15992, P16467, P16892, P17505, P17649, P17695, P18408, P18961, P19211,…
GO:0005654	CC	e	nucleoplasm	49	759	166	6733	2.61851	0.295181	78200	2	49	11200000	P07703, P13393, P17890, P21957, P25441, P25808, P29496, P32349, P32899, P32910, P33201, P33750, P35194, P35718, P38132, P38712, P38826, P38861, P38874, P38883, P39744, P39990, P40362, P42945, P47083, P47112, P53261, P53335, P53877, P53919, P53941, Q02354, Q02555, Q02931, Q03862, Q04177, Q04217, Q04305, Q04660, Q05946, Q06287, Q08096, Q08965, Q12019, Q12024, Q12080, Q12136, Q12211, Q12220
GO:0043231	CC	e	intracellular membrane-bounded organelle	566	759	4330	6733	1.15957	0.130716	1800000	4	566	22600000	O13525, O13563, O43137, O60200, P00044, P00045, P00175, P00445, P00447, P00729, P00812, P01094, P04710, P04806, P05759, P06115, P06244, P06245, P06780, P07143, P07245, P07267, P07703, P07884, P08153, P08536, P08679, P09368, P09435, P09547, P09624, P09950, P0CE41, P0CT04, P10080, P10174, P10614, P11655, P11792, P12383, P12683, P12686, P13393, P13587, P13856, P14065, P14680, P14682, P14772, P14843,…
GO:0043227	CC	e	membrane-bounded organelle	566	759	4334	6733	1.1585	0.130595	2300000	3	566	257000000	O13525, O13563, O43137, O60200, P00044, P00045, P00175, P00445, P00447, P00729, P00812, P01094, P04710, P04806, P05759, P06115, P06244, P06245, P06780, P07143, P07245, P07267, P07703, P07884, P08153, P08536, P08679, P09368, P09435, P09547, P09624, P09950, P0CE41, P0CT04, P10080, P10174, P10614, P11655, P11792, P12383, P12683, P12686, P13393, P13587, P13856, P14065, P14680, P14682, P14772, P14843,…
GO:0005634	CC	e	nucleus	335	759	2288	6733	1.29884	0.146416	717000	5	335	67800000	O13563, O43137, O60200, P00175, P00445, P00812, P01094, P05759, P06244, P06245, P07245, P07703, P07884, P08153, P09435, P09547, P0CE41, P0CT04, P10080, P11792, P12383, P12683, P13393, P14065, P14680, P14682, P14843, P15565, P15992, P16467, P16892, P17695, P17890, P18961, P19659, P19881, P20448, P20484, P20676, P21269, P21304, P21524, P21957, P22082, P22134, P22202, P22204, P22943, P24783, P24784,…
GO:0030686	CC	e	90S preribosome	30	759	80	6733	3.32658	0.375	741000	4	30	67800000	P25808, P32899, P33750, P35194, P36144, P38333, P38882, P40362, P41819, P42846, P42945, P47083, P48234, P53276, P53941, Q02354, Q02931, Q03532, Q04217, Q04305, Q05946, Q06106, Q06287, Q06631, Q07381, Q08096, Q08492, Q08965, Q12220, Q12754
GO:0030687	CC	e	preribosome, large subunit precursor	25	759	61	6733	3.63561	0.409836	22600000	4	25	1900000000	P25582, P25808, P32892, P33201, P38805, P39715, P39744, P40010, P40078, P40693, P43586, P53261, P53734, Q02892, Q03532, Q03862, Q04660, Q07844, Q08235, Q12019, Q12024, Q12153, Q12176, Q12389, Q12522
GO:0043229	CC	e	intracellular organelle	591	759	4623	6733	1.13405	0.127839	32400000	3	591	2330000000	O13525, O13563, O43137, O60200, P00044, P00045, P00175, P00445, P00447, P00729, P00812, P01094, P04449, P04710, P04806, P05748, P05759, P06115, P06244, P06245, P06780, P07143, P07245, P07258, P07267, P07703, P07884, P08153, P08536, P08679, P08964, P09368, P09435, P09547, P09624, P09950, P0CE41, P0CT04, P10080, P10174, P10614, P11655, P11792, P12383, P12683, P12686, P13393, P13587, P13856, P14065,…
GO:0043226	CC	e	organelle	591	759	4625	6733	1.13355	0.127784	3240000	2	591	2330000000	O13525, O13563, O43137, O60200, P00044, P00045, P00175, P00445, P00447, P00729, P00812, P01094, P04449, P04710, P04806, P05748, P05759, P06115, P06244, P06245, P06780, P07143, P07245, P07258, P07267, P07703, P07884, P08153, P08536, P08679, P08964, P09368, P09435, P09547, P09624, P09950, P0CE41, P0CT04, P10080, P10174, P10614, P11655, P11792, P12383, P12683, P12686, P13393, P13587, P13856, P14065,…
GO:0043232	CC	e	intracellular membraneless organelle	163	759	1107	6733	1.30619	0.147245	0.00011589564770436157	4	163	0.0055574722494424805	O13563, P04449, P05748, P05759, P06245, P07258, P07703, P07884, P08964, P09624, P10080, P12686, P14120, P14905, P15992, P16892, P19211, P19262, P19414, P19955, P20448, P20484, P20967, P21304, P22204, P25382, P25567, P25582, P25808, P28625, P32445, P32476, P32492, P32582, P32644, P32793, P32861, P32892, P32895, P32899, P33201, P33750, P34761, P35194, P36080, P36102, P36119, P36144, P36519, P37838,…
GO:0043228	CC	e	membraneless organelle	163	759	1107	6733	1.30619	0.147245	0.00011589564770436157	3	163	0.0055574722494424805	O13563, P04449, P05748, P05759, P06245, P07258, P07703, P07884, P08964, P09624, P10080, P12686, P14120, P14905, P15992, P16892, P19211, P19262, P19414, P19955, P20448, P20484, P20967, P21304, P22204, P25382, P25567, P25582, P25808, P28625, P32445, P32476, P32492, P32582, P32644, P32793, P32861, P32892, P32895, P32899, P33201, P33750, P34761, P35194, P36080, P36102, P36119, P36144, P36519, P37838,…
GO:0005739	CC	e	mitochondrion	174	759	1196	6733	1.29058	0.145485	0.00012367405420824035	5	174	0.005660898753986275	O13525, O60200, P00044, P00045, P00175, P00445, P00447, P04710, P04806, P06115, P06780, P07143, P07267, P07884, P08536, P08679, P09368, P09624, P09950, P0CE41, P10174, P12686, P14843, P14905, P15565, P15992, P16547, P16622, P16892, P17505, P17649, P17695, P19262, P19414, P19657, P19955, P20967, P21269, P21672, P21801, P23180, P23337, P24783, P25298, P25349, P25356, P25372, P25566, P25613, P27796,…
GO:0098796	CC	p	membrane protein complex	12	759	321	6733	0.331622	0.0373832	1230000000	2	12	82400000000	P36095, P37020, P38993, P40088, P53262, Q00582, Q02725, Q02767, Q03769, Q12229, Q3E846, Q99186
GO:0016020	CC	p	membrane	215	759	2430	6733	0.784872	0.0884774	17300000000	2	215	0.00010910020012899894	O13525, P00175, P04710, P06106, P06780, P07143, P09435, P0CE69, P10174, P10614, P11655, P11792, P11972, P12683, P12686, P13587, P13856, P14180, P14306, P14772, P15565, P16547, P16622, P19657, P20484, P20676, P21801, P21957, P22202, P22855, P22943, P23585, P25340, P25349, P25356, P25378, P25613, P25619, P29465, P32191, P32332, P32340, P32353, P32476, P32486, P32492, P32568, P32796, P32798, P32861,…
GO:0098798	CC	p	mitochondrial protein-containing complex	2	759	158	6733	0.11229	0.0126582	2440000000	2	2	0.00014449461984381324	P12686, P36519
GO:0005694	CC	p	chromosome	6	759	191	6733	0.278666	0.0314136	63000000000	5	6	0.003338724300316963	P38890, P40484, P43132, P53551, Q04471, Q04477
GO:0003824	MF	e	catalytic activity	403	759	2337	6733	1.52972	0.172443	3.15e-13	1	403	8.21e-10	P00175, P00445, P00447, P00729, P00812, P00815, P04046, P04806, P06106, P06115, P06244, P06245, P06738, P06780, P07143, P07172, P07244, P07245, P07258, P07267, P07703, P07884, P08465, P08536, P08679, P09201, P09368, P09435, P09624, P09950, P0CE69, P0CX11, P10174, P10614, P10869, P10963, P11792, P11986, P12683, P13587, P13856, P14065, P14180, P14680, P14682, P14772, P14843, P14905, P15565, P15807,…
GO:0003674	MF	e	molecular_function	673	759	4953	6733	1.20535	0.135877	5.23e-12	0	673	6.81e-09	O13563, O60200, P00044, P00045, P00175, P00445, P00447, P00729, P00812, P00815, P01094, P04046, P04449, P04710, P04806, P05748, P05759, P06106, P06115, P06244, P06245, P06738, P06780, P07143, P07172, P07244, P07245, P07258, P07267, P07703, P07884, P08153, P08465, P08536, P08679, P08964, P09201, P09368, P09435, P09547, P09624, P09950, P0CE41, P0CE69, P0CT04, P0CX11, P10080, P10174, P10614, P10869,…
GO:0016491	MF	e	oxidoreductase activity	101	759	336	6733	2.66655	0.300595	5.13e-08	2	101	0.000445	P00175, P00445, P00447, P00815, P06115, P07143, P07245, P09368, P09624, P10174, P10614, P12683, P14065, P14905, P15807, P17505, P17695, P18408, P19955, P20967, P21524, P21672, P21801, P23180, P25340, P25349, P25372, P25566, P28625, P31116, P32191, P32340, P32353, P32476, P33327, P34227, P34251, P34760, P36060, P36136, P36141, P36156, P37261, P38067, P38068, P38071, P38115, P38230, P38715, P38866,…
GO:0005488	MF	e	binding	535	759	3875	6733	1.22475	0.138065	8.57	1	535	55800	O13563, O60200, P00044, P00045, P00175, P00445, P00447, P00729, P00812, P00815, P01094, P04046, P04449, P04806, P05748, P05759, P06106, P06115, P06244, P06245, P06738, P06780, P07143, P07172, P07244, P07245, P07258, P07267, P07703, P07884, P08153, P08536, P08679, P08964, P09201, P09368, P09435, P09547, P09624, P09950, P0CE41, P0CE69, P0CX11, P10080, P10614, P10869, P10963, P11792, P11972, P12383,…
GO:0036094	MF	e	small molecule binding	278	759	1749	6733	1.41001	0.158948	5680	2	278	271000	P00044, P00045, P00175, P00445, P00447, P00812, P00815, P04046, P04806, P05759, P06106, P06115, P06244, P06245, P06738, P06780, P07143, P07172, P07244, P07245, P07258, P07884, P08153, P08536, P08964, P09201, P09368, P09435, P09547, P09624, P09950, P0CE41, P0CE69, P0CX11, P10614, P10869, P10963, P11792, P12383, P13587, P13856, P14680, P14682, P14772, P14905, P15565, P16467, P16892, P17649, P18961,…
GO:0043167	MF	e	ion binding	271	759	1694	6733	1.41913	0.159976	6240	3	271	271000	P00044, P00045, P00175, P00445, P00447, P00812, P00815, P04046, P04806, P05759, P06106, P06115, P06244, P06245, P06738, P06780, P07143, P07172, P07244, P07245, P07258, P07884, P08153, P08536, P08964, P09201, P09368, P09435, P09547, P09624, P09950, P0CE41, P0CE69, P0CX11, P10614, P10869, P10963, P11792, P12383, P13587, P13856, P14680, P14682, P14772, P15565, P16467, P16892, P17649, P18961, P19414,…
GO:1901363	MF	e	heterocyclic compound binding	172	759	950	6733	1.6061	0.181053	139000	3	172	5180000	P00815, P04806, P06106, P06244, P06245, P06738, P06780, P07172, P07244, P07245, P07258, P07884, P08536, P08964, P09368, P09435, P09624, P09950, P0CE69, P10869, P10963, P11792, P13587, P13856, P14680, P14682, P14772, P14905, P16467, P16892, P17649, P18961, P19657, P20448, P20967, P21264, P21269, P21524, P21672, P22082, P22202, P22204, P24783, P24784, P25349, P25378, P25491, P25808, P26263, P27515,…
GO:0097159	MF	e	organic cyclic compound binding	309	759	2014	6733	1.36102	0.153426	180000	2	309	5860000	P00044, P00045, P00175, P00815, P04449, P04806, P05748, P06106, P06115, P06244, P06245, P06738, P06780, P07143, P07172, P07244, P07245, P07258, P07703, P07884, P08153, P08536, P08964, P09368, P09435, P09547, P09624, P09950, P0CE41, P0CE69, P10080, P10614, P10869, P10963, P11792, P12383, P13393, P13587, P13856, P14065, P14120, P14680, P14682, P14772, P14905, P15565, P15992, P16467, P16892, P17505,…
GO:0043168	MF	e	anion binding	168	759	932	6733	1.59904	0.180258	32600	4	168	9430000	P00044, P00815, P04806, P06106, P06244, P06245, P06738, P06780, P07172, P07244, P07245, P07258, P07884, P08536, P08964, P09368, P09435, P09624, P09950, P0CE69, P10869, P10963, P11792, P13587, P13856, P14680, P14682, P14772, P16467, P16892, P17649, P18961, P19657, P20448, P20967, P21264, P21269, P21524, P21672, P21957, P22082, P22202, P22204, P24783, P24784, P25349, P25378, P25491, P25808, P26263,…
GO:0016829	MF	e	lyase activity	38	759	113	6733	2.98313	0.336283	1700000	2	38	443000000	P06106, P0CX11, P10963, P15807, P16467, P16622, P19414, P21264, P26263, P28240, P31373, P31378, P32452, P32582, P36007, P36024, P36059, P37303, P38716, P40011, P49367, P50107, P53101, P53632, P53848, Q02207, Q02933, Q03144, Q03148, Q04432, Q04471, Q04792, Q05911, Q06408, Q07471, Q08960, Q08992, Q12198
GO:0030515	MF	e	snoRNA binding	16	759	29	6733	4.89428	0.551724	9620000	5	16	22800000000	P24783, P32899, P38333, P38882, P39990, P42945, P53276, P53941, Q02354, Q02931, Q04305, Q05946, Q07381, Q08492, Q08965, Q12220
GO:0034511	MF	e	U3 snoRNA binding	12	759	17	6733	6.2618	0.705882	140000000	6	12	30500000000	P38882, P39990, P42945, P53276, Q02354, Q02931, Q04305, Q05946, Q07381, Q08492, Q08965, Q12220
GO:0019842	MF	e	vitamin binding	21	759	51	6733	3.65272	0.411765	400000000	3	21	8010000000	P06106, P06738, P07172, P09950, P16467, P17649, P20967, P26263, P31373, P33330, P36007, P38716, P38840, P47039, P53101, Q01802, Q04533, Q04792, Q06408, Q07471, Q12198
GO:1901265	MF	e	nucleoside phosphate binding	152	759	898	6733	1.50153	0.169265	44500000	3	152	8280000000	P00815, P04806, P06244, P06245, P06780, P07244, P07245, P07258, P07884, P08536, P08964, P09368, P09435, P09624, P0CE69, P10869, P10963, P11792, P13587, P13856, P14680, P14682, P14772, P14905, P16892, P18961, P19657, P20448, P21264, P21269, P21524, P21672, P22082, P22202, P22204, P24783, P24784, P25349, P25378, P25491, P25808, P27515, P27616, P29496, P31116, P31787, P32190, P32264, P32476, P32492,…
GO:0000166	MF	e	nucleotide binding	151	759	897	6733	1.49331	0.168339	8210000	4	151	143000000000	P00815, P04806, P06244, P06245, P06780, P07244, P07245, P07258, P07884, P08536, P08964, P09368, P09435, P09624, P0CE69, P10869, P10963, P11792, P13587, P13856, P14680, P14682, P14772, P14905, P16892, P18961, P19657, P20448, P21264, P21269, P21524, P21672, P22082, P22202, P22204, P24783, P24784, P25349, P25378, P25491, P25808, P27515, P27616, P29496, P31116, P32190, P32264, P32476, P32492, P32568,…
GO:0003723	MF	e	RNA binding	121	759	708	6733	1.51607	0.170904	1130000000	4	121	0.0001840782850305699	P04449, P05748, P07884, P10080, P14065, P14120, P15565, P15992, P17505, P19211, P19414, P20448, P21269, P22204, P24783, P24784, P25298, P25567, P25808, P27796, P32264, P32582, P32644, P32892, P32899, P33201, P33418, P33750, P34761, P35194, P36080, P36102, P36144, P36519, P37838, P38112, P38230, P38241, P38333, P38690, P38712, P38715, P38741, P38801, P38805, P38861, P38874, P38882, P38892, P38998,…
GO:0030170	MF	e	pyridoxal phosphate binding	16	759	40	6733	3.54835	0.4	2680000000	5	16	0.00038771805847320057	P06106, P06738, P07172, P09950, P17649, P31373, P33330, P36007, P38716, P38840, P47039, P53101, Q01802, Q04533, Q04792, Q12198
GO:0070279	MF	e	vitamin B6 binding	16	759	40	6733	3.54835	0.4	2680000000	4	16	0.00038771805847320057	P06106, P06738, P07172, P09950, P17649, P31373, P33330, P36007, P38716, P38840, P47039, P53101, Q01802, Q04533, Q04792, Q12198
GO:0032553	MF	e	ribonucleotide binding	130	759	798	6733	1.44513	0.162907	53300000000	5	130	0.0007304572374368855	P00815, P04806, P06244, P06245, P06780, P07244, P07245, P07258, P07884, P08536, P08964, P09435, P0CE69, P10869, P10963, P11792, P13587, P13856, P14680, P14682, P14772, P16892, P18961, P19657, P20448, P21264, P21269, P21524, P21672, P22082, P22202, P22204, P24783, P24784, P25349, P25378, P25491, P25808, P27515, P27616, P29496, P32190, P32264, P32492, P32568, P32590, P32644, P32657, P32892, P32895,…
GO:0016209	MF	e	antioxidant activity	13	759	30	6733	3.84405	0.433333	8220000000	1	13	0.0010204856308811852	P00445, P00447, P06115, P17695, P34227, P34760, P36156, P38068, P40581, P40582, P47148, Q04120, Q05926
GO:0016903	MF	e	oxidoreductase activity, acting on the aldehyde or oxo group of donors	13	759	30	6733	3.84405	0.433333	8220000000	3	13	0.0010204856308811852	P09624, P19955, P20967, P34251, P38067, P46367, P53183, P53912, Q01217, Q03049, Q04458, Q07551, Q12177
GO:0016614	MF	e	oxidoreductase activity, acting on CH-OH group of donors	26	759	94	6733	2.45365	0.276596	8800000000	3	26	0.0010424157492037699	P00175, P00815, P12683, P14065, P14905, P17505, P28625, P31116, P32191, P38115, P38715, P39714, P39976, P40510, P41939, P47137, P53183, P53319, P53839, Q02207, Q02961, Q03049, Q06494, Q07551, Q07993, Q12068
GO:0017076	MF	e	purine nucleotide binding	132	759	822	6733	1.42452	0.160584	936000000	5	132	0.0010600947222203986	P00815, P04806, P06244, P06245, P06780, P07244, P07245, P07258, P07884, P08536, P08964, P09435, P0CE69, P10869, P10963, P11792, P13587, P13856, P14680, P14682, P14772, P14905, P16892, P18961, P19657, P20448, P21264, P21269, P21524, P21672, P22082, P22202, P22204, P24783, P24784, P25378, P25491, P25808, P27515, P27616, P29496, P31116, P32190, P32264, P32492, P32568, P32590, P32644, P32657, P32892,…
GO:0097367	MF	e	carbohydrate derivative binding	130	759	810	6733	1.42372	0.160494	11000000000	2	130	0.00118984438415629	P00815, P04806, P06244, P06245, P06780, P07244, P07245, P07258, P07884, P08536, P08964, P09435, P0CE69, P10869, P10963, P11792, P13587, P13856, P14680, P14682, P14772, P16892, P18961, P19657, P20448, P21264, P21269, P21524, P21672, P22082, P22202, P22204, P24783, P24784, P25349, P25378, P25491, P25808, P27515, P27616, P29496, P32190, P32264, P32492, P32568, P32590, P32644, P32657, P32892, P32895,…
GO:0030554	MF	e	adenyl nucleotide binding	118	759	726	6733	1.44182	0.162534	17000000000	6	118	0.0017692842720497526	P00815, P04806, P06244, P06245, P07244, P07245, P07258, P07884, P08536, P08964, P09435, P0CE69, P10869, P10963, P11792, P13587, P14680, P14682, P14772, P14905, P16892, P18961, P19657, P20448, P21264, P21269, P21524, P21672, P22082, P22202, P22204, P24783, P24784, P25491, P25808, P27515, P27616, P29496, P31116, P32190, P32264, P32492, P32568, P32590, P32644, P32657, P32892, P32895, P33296, P33302,…
GO:0004033	MF	e	aldo-keto reductase (NADPH) activity	8	759	13	6733	5.459	0.615385	19300000000	6	8	0.0019327288538572025	P14065, P38115, P38715, P47137, P53183, Q06494, Q07551, Q12068
GO:0016740	MF	e	transferase activity	142	759	918	6733	1.37218	0.154684	30800000000	2	142	0.00297727351915868	P04046, P04806, P06106, P06244, P06245, P06738, P07172, P07703, P07884, P08465, P08536, P08679, P09950, P10869, P11792, P14180, P14680, P14682, P14843, P15565, P16892, P17649, P17695, P17890, P18961, P19262, P21269, P22204, P23337, P25441, P25582, P27472, P27515, P27796, P29465, P31688, P32190, P32264, P32349, P32461, P32775, P32796, P32861, P32895, P32910, P33296, P33315, P33330, P33753, P34164,…
GO:0032555	MF	e	purine ribonucleotide binding	123	759	778	6733	1.40247	0.158098	502000000000	6	123	0.004511485562937708	P00815, P04806, P06244, P06245, P06780, P07244, P07245, P07258, P07884, P08536, P08964, P09435, P0CE69, P10869, P10963, P11792, P13587, P13856, P14680, P14682, P14772, P16892, P18961, P19657, P20448, P21264, P21269, P21524, P21672, P22082, P22202, P22204, P24783, P24784, P25378, P25491, P25808, P27515, P27616, P29496, P32190, P32264, P32492, P32568, P32590, P32644, P32657, P32892, P32895, P33296,…
GO:0035639	MF	e	purine ribonucleoside triphosphate binding	122	759	775	6733	1.39645	0.157419	63400000000	5	122	0.005507807132164294	P00815, P04806, P06244, P06245, P06780, P07244, P07245, P07258, P07884, P08536, P08964, P09435, P0CE69, P10869, P10963, P11792, P13587, P13856, P14680, P14682, P14772, P16892, P18961, P19657, P20448, P21264, P21269, P21524, P21672, P22082, P22202, P22204, P24783, P24784, P25378, P25491, P25808, P27515, P27616, P29496, P32190, P32264, P32492, P32568, P32590, P32644, P32657, P32892, P32895, P33296,…
GO:0008186	MF	e	ATP-dependent activity, acting on RNA	15	759	45	6733	2.95696	0.333333	69900000000	2	15	0.005794640121303704	P20448, P24783, P24784, P25808, P32644, P32892, P38112, P38712, P53632, P53734, Q00416, Q03532, Q04217, Q06218, Q12389
GO:0016651	MF	e	oxidoreductase activity, acting on NAD(P)H	12	759	31	6733	3.43389	0.387097	71200000000	3	12	0.005794640121303704	P18408, P25349, P32340, P36060, P37261, P38230, P40215, P53912, Q03558, Q07500, Q07551, Q12335
GO:0016627	MF	e	oxidoreductase activity, acting on the CH-CH group of donors	11	759	27	6733	3.61406	0.407407	82400000000	3	11	0.0065104952309117834	P15807, P21801, P25340, P38071, P38230, P47052, P53720, Q00711, Q03102, Q06063, Q06236
GO:0018455	MF	e	alcohol dehydrogenase [NAD(P)+] activity	10	759	23	6733	3.85691	0.434783	90400000000	5	10	0.006821487345658731	P14065, P28625, P38115, P38715, P47137, P53183, Q06494, Q07551, Q07993, Q12068
GO:0032559	MF	e	adenyl ribonucleotide binding	109	759	682	6733	1.41778	0.159824	91600000000	7	109	0.006821487345658731	P00815, P04806, P06244, P06245, P07244, P07245, P07258, P07884, P08536, P08964, P09435, P0CE69, P10869, P10963, P11792, P13587, P14680, P14682, P14772, P16892, P18961, P19657, P20448, P21264, P21269, P21524, P21672, P22082, P22202, P22204, P24783, P24784, P25491, P25808, P27515, P27616, P29496, P32190, P32264, P32492, P32568, P32590, P32644, P32657, P32892, P32895, P33296, P33302, P36004, P36007,…
GO:0016616	MF	e	oxidoreductase activity, acting on the CH-OH group of donors, NAD or NADP as acceptor	23	759	89	6733	2.29248	0.258427	0.00011438059126153393	4	23	0.007410618479259196	P00815, P12683, P14065, P14905, P17505, P28625, P31116, P38115, P38715, P39714, P40510, P41939, P47137, P53183, P53319, P53839, Q02207, Q02961, Q03049, Q06494, Q07551, Q07993, Q12068
GO:0016830	MF	e	carbon-carbon lyase activity	13	759	37	6733	3.1168	0.351351	0.00011521921877584585	3	13	0.007410618479259196	P10963, P16467, P21264, P26263, P28240, P36024, P37303, P40011, P53848, Q04792, Q06408, Q07471, Q08960
GO:0005524	MF	e	ATP binding	108	759	679	6733	1.41098	0.159057	0.00011659069748642633	8	108	0.007410618479259196	P00815, P04806, P06244, P06245, P07244, P07245, P07258, P07884, P08536, P08964, P09435, P0CE69, P10869, P10963, P11792, P13587, P14680, P14682, P14772, P16892, P18961, P19657, P20448, P21264, P21269, P21524, P21672, P22082, P22202, P22204, P24783, P24784, P25491, P25808, P27515, P27616, P29496, P32190, P32264, P32492, P32568, P32590, P32644, P32657, P32892, P32895, P33296, P33302, P36004, P36007,…
GO:0003724	MF	e	RNA helicase activity	14	759	42	6733	2.95696	0.333333	0.00012163248525204597	4	14	0.007547006108734091	P20448, P24783, P24784, P25808, P32644, P32892, P38112, P38712, P53632, P53734, Q03532, Q04217, Q06218, Q12389
GO:0005515	MF	e	protein binding	329	759	2488	6733	1.17304	0.132235	0.0001252967571769108	2	329	0.007593566260535572	O13563, O60200, P00044, P00445, P00729, P00812, P00815, P01094, P05759, P06244, P06245, P06738, P06780, P07267, P07703, P08679, P08964, P09435, P09547, P09624, P10080, P10614, P10869, P10963, P11972, P12383, P12683, P13393, P14680, P14682, P15992, P16892, P17505, P19262, P19659, P19955, P20448, P20484, P20676, P20967, P21269, P21304, P21524, P21801, P21957, P22082, P22202, P22204, P22855, P23337,…
GO:0016684	MF	e	oxidoreductase activity, acting on peroxide as acceptor	8	759	16	6733	4.43544	0.5	0.00014128299496251332	3	8	0.00818185521938466	P06115, P17695, P34227, P34760, P40581, P40582, P47148, Q04120
GO:0004601	MF	e	peroxidase activity	8	759	16	6733	4.43544	0.5	0.00014128299496251332	4	8	0.00818185521938466	P06115, P17695, P34227, P34760, P40581, P40582, P47148, Q04120
GO:0005198	MF	p	structural molecule activity	20	759	362	6733	0.490104	0.0552486	0.0001565292035173823	1	20	0.008867719660136919	P04449, P05748, P05759, P12686, P14120, P19955, P20676, P35177, P36519, P38881, P39705, P40693, P53165, P53551, Q02629, Q03180, Q08745, Q12445, Q3E7X9, Q3E7Y3
