# Supplementary material for: Global impact on metabolic capacity of yeast cell factories by optogenetic control of the cAMP–PKA axis
Source: Appl Environ Microbiol. 2026 May 18;92(6):e02498-25. doi: 10.1128/aem.02498-25 (PMC13274398; doi:10.1128/aem.02498-25)
Supplement: Table S5 — DAPs with higher and lower abundance (at least 1.2-fold change) WT (dark) vs bPACy (dark). [file aem.02498-25-s0006.xlsx]

## Sheet: Dataset Legend
Supplementary Figure S5
higher abundant		DAPs with higher abundance (at least 1.2 fold change)
lower abundant		DAPs with lower abundance (at least 1.2 fold change)

## Sheet: higher abundant
YIR039C
YJR010W
YDL101C
YKL001C
YJR047C
YER100W
YIL015W
YBL061C
YPL171C
YPR062W
YER095W
YOR145C
YNL124W
YCR021C
YDL218W
YLL056C
YBR213W
YPR144C
YFL053W
YCL026C-B
YOR134W
YNL155W
YOR119C
YNR060W
YLR303W
YFR030W
YIL103W
YJR067C
YAL054C
YLL057C
YLR364W
YGL055W
YMR161W
YER144C
YEL071W
YLR267W
YDL123W
YPL207W
YPL058C
YDL171C
YDR441C
YHR032W
YJL159W
YGL023C
YJR095W
YJL153C
YGR201C
YPR073C
YGL036W
YNL175C
YJL011C
YAL012W
YPL111W
YGR087C
YKR009C
YIL074C
YMR285C
YDR453C
YGR175C
YNL112W
YMR266W
YEL046C
YMR147W
YLR174W
YLR151C
YDR232W
YKR024C
YHR047C
YIL160C
YJL033W
YJL045W
YJL069C
YGR281W
YBR225W
YHL024W
YPL266W
YIL087C
YPL110C
YEL039C
YBR078W
YDL153C
YLR079W
YOL084W
YPL043W
YDL193W
YJL137C
YOR161C
YLL058W
YMR290C
YHR209W
YBR023C
YBR072W
YFR015C
YJR083C
YDR275W
YOR206W
YLR336C
YLR164W
YGR127W
YKL093W
YDL204W
YDR060W
YBL033C
YLL008W
YHR065C
YNL244C
YNL208W
YKL128C
YPR003C
YKL107W
YLR026C
YER030W
YER004W
YGL197W
YHR112C
YDR044W
YOL093W
YGL122C
YKR066C
YLR257W
YBL092W
YLR034C
YOR120W
YIL052C
YBL039C
YLR304C
YKL156W
YHL018W
YBR005W
YEL054C
YFR001W
YLR180W
YKL146W
YJR096W
YCR076C
YHR097C
YHR196W
YKL172W
YJL060W
YDL230W
YGR103W
YOR234C
YDR040C
YER006W
YLR220W
YCL037C
YOR283W
YBR172C
YGL078C
YNL182C
YLR070C
YHR170W
YDL051W
YLR179C
YHR195W
YDR299W
YDL213C
YPR143W
YHR088W
YAL053W
YPR137W
YML093W
YER117W
YJR070C
YNL308C
YDR321W
YIL024C
YGR088W
YEL011W
YJR126C
YCR072C
YGR111W
YBR286W
YLL011W
YBR287W
YHL013C
YNL321W
YML131W
YNL248C
YDR365C
YKL009W
YGL212W
YGR271C-A
YJL200C
YBL078C
YBR233W
YLR196W
YMR049C
YBR117C
YGR159C
YIL145C
YHR023W
YDR206W
YPR112C
YGR145W
YDR055W
YOL070C
YJR002W
YDR322C-A
YLL041C
YDR398W
YKL040C
YLR222C
YOR272W
YKR049C
YGL099W
YNL036W
YGR248W
YPL217C
YKL119C
YOR340C
YCL059C
YBR142W
YPR019W
YDR101C
YLL034C
YER065C
YDL091C
YNL061W
YPL188W
YKR081C
YDR087C
YMR124W
YAL036C
YER091C
YDR496C
YDL065C
YOL041C
YKL065C
YEL030W
YDL205C
YPL211W
YIL013C
YNL113W
YPR026W
YMR104C
YCL054W
YER082C
YNL301C
YHR176W
YML024W
YPL019C
YDL072C
YLR129W
YLR248W
YBR247C
YIR038C
YGL120C
YFR041C
YDL075W
YDR449C
YGR284C
YBR249C
YLR241W
YKR058W
YNR038W
YOR095C
YJL057C
YNL064C
YLR205C
YGR128C
YHR030C
YCR051W
YML056C
YNL305C
YPL105C
YLR197W
YLR325C
YMR229C
YFL008W
YJR001W
YNL281W
YKR021W
YBR177C
YOR310C
YFR016C
YOR176W
YLR271W
YAL019W
YPL015C
YNL088W
YER081W
YPL116W
YDR533C
YKL104C
YAL060W
YOL060C
YGR092W
YGR211W
YER126C
YDL124W
YDR064W
YMR241W
YNL192W
YPR149W
YIL107C
YHR127W
YJR008W
YOL077C
YGR235C
YJL161W
YPL126W
YGR071C
YNL274C
YDR324C
YPL030W
YOR316C
YLR342W
YDR465C
YGR256W
YBR135W
YLR409C
YDR002W
YOL144W
YKL010C
YHR052W
YNL197C
YCL011C
YHR057C
YJL148W
YKL079W
YDR054C
YGL191W
YNL313C
YFR017C
YNL087W
YHR202W
YLR186W
YJR063W
YML063W
YHR020W
YPL281C
YHR009C
YML081C-A
YDR083W
YBR235W
YPL262W
YHR034C
YMR116C
YBR101C
YGR095C
YJL101C
YPL143W
YPR060C
YPR132W
YGR208W
YJL073W
YDR297W
YNL132W
YIL004C
YLR276C
YKL054C
YER042W
YGR255C
YBR086C
YNL075W
YJL186W
YER142C
YPL146C
YLR096W
YDR091C
YER083C
YER070W
YKL106W
YGR097W
YML042W
YLR386W
YDR028C
YEL055C
YBR281C
YDR346C
YOL126C
YGR162W
YOL061W
YJL191W
YMR217W
YHR064C
YBR146W
YOR110W
YBL072C
YBR160W
YFL029C
YLR058C
YML112W
YML128C
YNR051C
YOR158W
YIL030C
YGL123W
YIL016W
YDR251W
YMR047C
YPR088C
YLR441C
YMR131C
YPR049C
YER139C
YKR052C
YLL021W
YOL121C
YDL082W
YDR529C
YNR013C
YLR138W
YMR315W
YLR449W
YNL052W
YPL237W
YHR070W
YDR408C
YGR125W
YGL187C
YBR155W
YMR093W
YGR065C
YFL041W
YGR148C
YOL010W
YIL069C
YNL062C
YLR442C
YNL320W
YNR029C
YML130C
YJL208C
YML100W
YCL050C
YLL015W
YBR202W
YMR312W
YNR015W
YDL060W
YML026C
YNR037C
YKL014C
YOR303W
YDR294C
YDR391C
YNL271C
YNL116W
YOR027W
YBR246W
YBR280C
YEL024W
YLR274W
YLR244C
YJL109C
YMR250W
YGR180C
YNL093W
YKL144C
YDR150W
YER163C
YPL239W
YGR223C
YHL033C
YDR330W
YKR060W
YML082W
YPL078C
YDR502C
YMR258C
YBL023C
YDR172W
YBR236C
YNL106C
YLR017W
YLR201C
YHL032C
YJL012C
YER156C
YKL016C
YLR206W
YPR016C
YPR110C
YLR333C
YDR377W
YGR054W
YLR025W
YHR077C
YAL035W
YEL047C
YPR145W
YMR305C
YLR002C
YOR198C
YHR051W
YKL002W
YDR320C
YML117W
YDL201W
YJL155C
YHR143W-A
YMR196W
YPL093W
YOL097C
YIR003W
YKL110C
YPL012W
YKL081W
YMR146C
YDR452W
YOL040C
YCL014W
YBL095W
YNL306W
YLL029W
YOL124C
YJR149W
YDL014W
YIL142W
YJR123W
YLR347C
YGR019W
YPL113C
YOR341W
YDL067C
YOR063W
YJR134C
YGR204W
YMR107W
YIL091C
YNL096C
YBR026C
YNL189W
YGL097W
YMR090W
YOR222W
YOR181W
YPR010C
YKR079C
YKL028W
YLR064W
YDR399W
YJR068W
YLR410W
YNL256W
YBL058W
YMR264W
YDL148C
YKL100C
YGR123C
YGL129C
YCL057W
YPR041W
YDL031W
YBR133C
YKR043C
YOR317W
YOR118W
YNL178W
YOR312C
YPR069C
YBR222C
YNL069C
YDR494W
YNL250W
YKL204W
YER069W
YHR022C
YCL052C
YOR220W
YGR173W
YGR252W
YML025C
YGR178C
YLL006W
YER048C
YER101C
YOR096W
YJR064W
YJR062C
YBR151W
YDR165W
YCR057C
YPR148C
YKL196C
YKR056W
YPL070W
YHR007C
YDR037W
YEL013W
YNL181W
YBR025C
YNL118C
YDR505C
YDR168W
YLR309C
YJR041C
YKL205W
YML007W
YOL098C
YGR149W
YGL039W
YOR217W
YGL019W
YDR518W
YOR021C
YHR017W
YKL142W
YIR006C
YPL247C
YGR285C
YBL056W
YOL094C
YJL076W
YMR310C
YDL110C
YOR204W
YJL173C
YBL075C
YPL094C
YPR102C
YMR194W
YER007C-A
YHR049W
YJL050W
YHR128W
YMR029C
YBL064C
YBL045C
YBR041W
YDR400W
YPL084W
YMR277W
YLR432W
YOL064C
YJR139C
YLR330W
YBR070C
YGR155W
YOR262W
YPL240C
YDR190C
YIL125W
YMR076C
YHR068W
YMR110C
YMR246W
YNR016C
YPR183W

## Sheet: lower abundant
YJL172W
YBR227C
YHR106W
YKR076W
YKR016W
YLR188W
YOL145C
YGL027C
YBR179C
YPR155C
YDR483W
YOR142W
YFL047W
YLR083C
YOR155C
YGR112W
YBL017C
YDR205W
YOR250C
YGL115W
YGL198W
YNL044W
YOL154W
YBR221C
YKR003W
YEL040W
YDR174W
YOR229W
YOR054C
YLR118C
YGL130W
YML072C
YDR116C
YML067C
YKL190W
YJL071W
YJR005W
YMR033W
YOR357C
YHR114W
YIL065C
YDR036C
YBR111C
YDR353W
YKL019W
YGR247W
YIR005W
YER090W
YOR370C
YPL139C
YIR022W
YMR307W
YMR061W
YGL253W
YDR475C
YOR126C
YMR024W
YLR209C
YOL032W
YGR010W
YER019W
YPL273W
YBR204C
YDR122W
YMR302C
YLR055C
YJR084W
YDR127W
YDL025C
YML121W
YGL242C
YOL081W
YOR209C
YPL280W
YOR003W
YDR261C
YIL153W
YLR015W
YNL014W
YIR008C
YLR321C
YNL272C
YAL010C
YLR239C
YNL104C
YOR360C
YMR183C
YJL176C
YDR487C
YLR133W
YGL241W
YPL215W
YJL081C
YGL234W
YIL055C
YDR158W
YDR388W
YPL125W
YHR138C
YIL002C
YDL173W
YMR089C
YLR259C
YJR099W
YDL131W
YNL004W
YJL146W
YMR125W
YLR144C
YPL249C
YBR120C
YGR210C
YPL096W
YBR046C
YNL108C
YKL112W
YDR283C
YNL026W
YGR174C
YBR049C
YDR305C
YIR001C
YGR100W
YDL055C
YOL027C
YGR047C
YHR179W
YDR484W
YGR194C
YMR208W
YFR053C
YNL098C
YKL092C
YHR003C
YKL215C
YDR259C
YDL058W
YGL040C
YIL149C
YOR108W
YDR322W
YER017C
YPR074C
YGR032W
YER020W
YHR063C
YPL017C
YIL022W
YIL105C
YGR028W
YML075C
YOR289W
YOL004W
YBR096W
YPR004C
YKL059C
YOL088C
YGL161C
YMR106C
YBL026W
YDR378C
YDR011W
YPR133W-A
YBR123C
YGL256W
YHR041C
YIR034C
YJL167W
YOR304W
YDR027C
YER057C
YGL107C
YFL016C
YNL005C
YHL038C
YNL161W
YMR288W
YNR033W
YER171W
YGR017W
YER134C
YHR201C
YOR290C
YNL253W
YPL010W
YOR187W
YLR260W
YDR138W
YAL031C
YML055W
YDR531W
YLR359W
YJR010C-A
YGR156W
YBR097W
YGL255W
YER027C
YER164W
YDL178W
YDR470C
YNL185C
YBR256C
YPR081C
YDR005C
YGR207C
YMR220W
YFR024C-A
YGR222W
YCL040W
YPL132W
YER103W
YOR354C
YNR017W
YMR194C-B
YNL021W
YMR228W
YDR084C
YKR027W
YIL034C
YKL195W
YIL010W
YCL004W
YBL101C
YHR075C
YIR007W
YGL160W
YOR143C
YGL157W
YOR286W
YMR096W
YGL018C
YHR024C
YHR076W
YMR020W
YGL203C
YDL198C
YDR050C
YNL193W
YOR171C
YOL071W
YMR120C
YER080W
YER044C
YPR035W
YGL067W
YJL052W
YNR034W-A
YBR195C
YGL035C
YER169W
YNL241C
YML017W
YDR194C
YFR014C
YNL134C
YOR070C
YGL084C
YBR092C
YMR015C
YBR199W
YJR100C
YKR070W
YDR476C
YPR113W
YNL252C
YLR115W
YJL180C
YNL169C
YGL012W
YKR089C
YNL216W
YIL084C
YDL045C
YIL051C
YLR300W
YDR164C
YDR372C
YBL022C
YNL173C
YIL077C
YER141W
YIL098C
YHR037W
YMR130W
YMR244C-A
YLR163C
YNR010W
YPL063W
YDL237W
YNL231C
YGL159W
YMR008C
YDL086W
YIL014W
YNL030W
YJL054W
YKR102W
YNL020C
YBR024W
YNL070W
YFR011C
YGL068W
YDR225W
YAL013W
YLL013C
YNR050C
YIL094C
YJR122W
YBR137W
YFL017C
YHL021C
YNR041C
YKR087C
YHR011W
YOR153W
YMR062C
YOR111W
YMR157C
YOL055C
YDR462W
YDR258C
YDR031W
YGL248W
YJL066C
YJR130C
YOR347C
YMR152W
YER087W
YOR081C
YHR163W
YDL077C
YNL201C
YMR095C
YGR233C
YDR473C
YMR271C
YGR244C
YDR061W
YLR069C
YDR430C
YAR015W
YBL107C
YDR397C
YDR375C
YMR181C
YMR189W
YOR386W
YLR433C
YBR042C
YNR018W
YOL023W
YLR438W
YDL183C
YJR025C
YJR048W
YER062C
YHR005C-A
YDR316W
YFL058W
YGR161C
YOL058W
YPR140W
YNL031C
YGR205W
YEL061C
YNL222W
YPL214C
YPL104W
YJR045C
YDR081C
YLR382C
YLR253W
YKL194C
YCL030C
YJL047C
YKL096W
YBR115C
YNL315C
YBR037C
YPL236C
YPR154W
YDL174C
YMR108W
YOR221C
YBR054W
YIL070C
YAL044C
YLR390W
YJR034W
YLR177W
YNL111C
YHL014C
YDR376W
YLR355C
YAL044W-A
YDR511W
YNR040W
YOR375C
YDR033W
YMR291W
YMR203W
YKL188C
YBR065C
YMR134W
YBL040C
YOR034C
YLR256W
YOL062C
YBL104C
YPL040C
YPR047W
YIR021W
YFR003C
YNL073W
YML002W
YJR016C
YHR029C
YBR052C
YNL076W
YKL029C
YPL097W
YER001W
YER159C
YKL003C
YGR171C
YHR038W
YJR135W-A
YKL137W
YER078C
YIL057C
YHR018C
YIL044C
YCL047C
YNR071C
YLL019C
YMR145C
YCR020C
YER175C
YJR031C
YLR231C
YIL066C
YJR102C
YGR021W
YOR049C
YBR014C
YBR262C
YDR093W
YBR044C
YHR096C
YAL055W
YKL053C-A
YAL039C
YHR116W
YDR357C
YMR058W
YOR127W
YPR152C
YER073W
YGR053C
YFR007W
YOL034W
YCR027C
YDR406W
YPL016W
YLR004C
YDR380W
YLR411W
YDR237W
YBR129C
YOR293W
YHR208W
YKL120W
YGL009C
YLR327C
YMR154C
YML019W
YIL165C
YNR020C
YDL080C
YFR055W
YPR124W
YOR178C
YLR142W
YHR105W
YJL133C-A
YLL028W
YMR011W
YMR006C
YJL005W
YBR069C
YGL143C
YIL127C
YJR004C
YMR244W
YOL033W
