# Supplementary material for: Global impact on metabolic capacity of yeast cell factories by optogenetic control of the cAMP–PKA axis
Source: Appl Environ Microbiol. 2026 May 18;92(6):e02498-25. doi: 10.1128/aem.02498-25 (PMC13274398; doi:10.1128/aem.02498-25)
Supplement: Table S6 — KEGG pathway enrichment upregulated pathways WT (dark) vs bPACy (dark). [file aem.02498-25-s0007.xlsx]

## Sheet: Dataset Legend
Supplementary Figure S6
KEGG pathway enrichment upregulated pathways

## Sheet: Supplementary table S6 enrichme
Enrichment FDR	nGenes	Pathway Genes	Fold Enrichment	Pathway	URL	Genes
1,62900050383557E-09	135	806	1,72458511243676	Path:sce01100 Metabolic pathways	https://www.genome.jp/kegg-bin/show_pathway?sce01100	CYS3 ACS1 RIB1 URA7 COR1 PRX1 CHS3 ETR1 ALG14 TKL2 MET8 PCS60 ARO4 APA1 PBN1 COX9 GLT1 HEM3 HEM13 HEM1 DPL1 SUR2 ASP1 TIM11 ATP17 HPT1 URH1 ADE8 APT2 SAM2 QCR7 HSP31 GLC3 RIP1 CYC7 GLY1 DLD3 ICL1 ARG5,6 RNR1 SER3 MET6 GCG1 DAK2 GSY1 MET10 OLE1 COX4 COX13 UGA1 PDC6 CTT1 CYS4 ERG1 RNR4 ADE3 SER2 SOL4 COQ6 GND2 GUT1 ERG11 COX6 FUR1 SER33 PFK26 KGD1 PAN6 POT1 GTT1 BNA3 GSH1 GLG2 INO1 FBP26 MNN5 ACO2 …
2,90409244468453E-09	31	88	3,62714508580343	Path:sce03008 Ribosome biogenesis in eukaryotes	https://www.genome.jp/kegg-bin/show_pathway?sce03008	PWP2 NOP1 UTP4 UTP5 UTP6 NUG1 CKB1 LSG1 UTP8 NMD3 UTP9 UTP18 UTP10 MPP10 RIX7 DIP2 EMG1 NOP56 UTP13 UTP21 UTP14 UTP15 IMP4 KRE33 RCL1 RIO1 NOP58 NOP4 NOG1 NAN1 BMS1
8,11303341348412E-08	71	360	2,03068122724909	Path:sce01110 Biosynthesis of secondary metabolites	https://www.genome.jp/kegg-bin/show_pathway?sce01110	ACS1 BDH1 RIB1 TKL2 MET8 ARO4 GLT1 NUS1 HEM3 HEM13 HEM1 ASP1 HPT1 ADE8 SAM2 GLC3 GLY1 ICL1 ARG5,6 SER3 MET6 GSY1 PDC6 CTT1 CYS4 ERG1 SER2 SOL4 COQ6 GND2 ERG11 SER33 KGD1 PAN6 POT1 GLG2 INO1 ACO2 MET3 HOM6 AAT1 GLG1 SDH2 SHM2 SHH4 IDP2 SAM1 MET17 ACO1 IMD3 IMD4 TSL1 HFD1 GAD1 GOR1 ACC1 PRS5 MDH2 RKI1 HEM15 CPA1 CAR1 FUM1 ERR2 ATH1 ARO7 SPE3 ASN1
0,000109505153183959	39	190	2,11347401264472	Path:sce03010 Ribosome	https://www.genome.jp/kegg-bin/show_pathway?sce03010	RPS8A RPL32 MRPS9 RPL31A RPL13A RPS13 RPL12A RPL23B RPS2 RPL24B RPL8A RPL34B RPS24B RPS14B RPS5 RPS27A RPL38 RPS25B RPS1A RPS17A YML6 RPS18B RPS1B RPL36A RPL16B RPS7B RPS3 RPL18B MRPS18 RSM19 RPS15 RPS19A RPL3 RPS7A RPL33B RPL20B RPL33A RPL11A RPS23B
0,000188004231262885	15	44	3,51014040561622	Path:sce00270 Cysteine and methionine metabolism	https://www.genome.jp/kegg-bin/show_pathway?sce00270	SAM2 SER3 MET6 CYS4 SER33 GSH1 HOM6 AAT1 MEU1 SAM1 MET17 MDH2 SPE3
0,00110731054215244	25	113	2,27796722488369	Path:sce01200 Carbon metabolism	https://www.genome.jp/kegg-bin/show_pathway?sce01200	ACS1 TKL2 ICL1 SER3 DAK2 CTT1 SER2 SOL4 GND2 SER33 KGD1 AAT1 FOX2 SDH2 SHM2 SHH4 IDP2 MET17 ACO1 PRS5 MDH2 RKI1 FUM1 ERR2
0,00142762604222971	11	31	3,65356549745861	Path:sce03020 RNA polymerase	https://www.genome.jp/kegg-bin/show_pathway?sce03020	RPC10 RPC17 RPA34 RPA12 RPC25 RPC19 RPA49 RPA43 RPA190 RPA135 RPC40
0,00177570685303301	26	125	2,14165366614665	Path:sce01230 Biosynthesis of amino acids	https://www.genome.jp/kegg-bin/show_pathway?sce01230	TKL2 ARO4 GLT1 SAM2 GLY1 ARG5,6 SER3 MET6 CYS4 SER2 SER33 ACO2 HOM6 AAT1 SHM2 IDP2 SAM1 MET17 ACO1 PRS5 RKI1 CAR1 ERR2 ARO7
0,00306334011826949	7	15	4,80499219968799	Path:sce00920 Sulfur metabolism	https://www.genome.jp/kegg-bin/show_pathway?sce00920	MET10 MET3 MET14 MET17 MET22
0,0136179465045577	17	79	2,21568356405142	Path:sce00190 Oxidative phosphorylation	https://www.genome.jp/kegg-bin/show_pathway?sce00190	COR1 COX9 TIM11 ATP17 QCR7 RIP1 CYC7 COX4 COX13 COX6 ATP7 SDH2 SHH4 ATP18 COX5A ATP4
0,0465949596612054	7	23	3,13369056501391	Path:sce00480 Glutathione metabolism	https://www.genome.jp/kegg-bin/show_pathway?sce00480	RNR1 GCG1 RNR4 GND2 GTT1 GSH1 IDP2
0,0465949596612054	8	29	2,84038947764807	Path:sce00630 Glyoxylate and dicarboxylate metabolism	https://www.genome.jp/kegg-bin/show_pathway?sce00630	ACS1 PCS60 ICL1 CTT1 SHM2 ACO1 GOR1 MDH2
0,0473193744020984	5	13	3,96015840633625	Path:sce00410 beta-Alanine metabolism	https://www.genome.jp/kegg-bin/show_pathway?sce00410	UGA1 PAN6 FOX2 HFD1 GAD1
0,0499331657166246	8	30	2,74570982839314	Path:sce00260 Glycine serine and threonine metabolism	https://www.genome.jp/kegg-bin/show_pathway?sce00260	HEM1 GLY1 SER3 CYS4 SER2 SER33 HOM6 SHM2
0,0539994111318299	8	31	2,65713854360626	Path:sce00020 Citrate cycle (TCA cycle)	https://www.genome.jp/kegg-bin/show_pathway?sce00020	KGD1 SDH2 SHH4 IDP2 ACO1 MDH2 FUM1
0,0539994111318299	12	57	2,16766565399458	Path:sce00230 Purine metabolism	https://www.genome.jp/kegg-bin/show_pathway?sce00230	APA1 HPT1 ADE8 APT2 RNR1 RNR4 MET3 MET14 IMD3 IMD4 GUA1 PRS5
0,0949303151784253	16	92	1,79068032286509	Path:sce04141 Protein processing in endoplasmic reticulum	https://www.genome.jp/kegg-bin/show_pathway?sce04141	SHP1 SSA3 HSP26 FES1 YET3 EUG1 UBC6 SNL1 SSM4 JEM1 ERO1 HLJ1 CUE1 YDJ1 SEC62 HSP82
0,105394086569861	9	42	2,20637396924448	Path:sce01232 Nucleotide metabolism	https://www.genome.jp/kegg-bin/show_pathway?sce01232	HPT1 URH1 APT2 RNR1 RNR4 FUR1 IMD3 IMD4 GUA1
0,11229553228714	5	17	3,02835642837478	Path:sce00860 Porphyrin metabolism	https://www.genome.jp/kegg-bin/show_pathway?sce00860	MET8 HEM3 HEM13 HEM1 HEM15
0,125013409910247	6	24	2,57410296411856	Path:sce00670 One carbon pool by folate	https://www.genome.jp/kegg-bin/show_pathway?sce00670	ADE8 SAM2 CYS4 ADE3 SHM2 SAM1
0,125013409910247	3	7	4,41274793848897	Path:sce01320 Sulfur cycle	https://www.genome.jp/kegg-bin/show_pathway?sce01320	MET3 MET14 MET17
0,12993365519167	7	31	2,32499622565548	Path:sce03030 DNA replication	https://www.genome.jp/kegg-bin/show_pathway?sce03030	MCM2 MCM7 RFC2 MCM5 RFC4 RFC1 MCM4
0,146222341423373	7	32	2,25234009360374	Path:sce00250 Alanine aspartate and glutamate metabolism	https://www.genome.jp/kegg-bin/show_pathway?sce00250	GLT1 ASP1 UGA1 GFA1 AAT1 GAD1 CPA1
0,159867496478976	3	8	3,86115444617785	Path:sce00910 Nitrogen metabolism	https://www.genome.jp/kegg-bin/show_pathway?sce00910	GLT1 NCE103
