# Supplementary material for: Global impact on metabolic capacity of yeast cell factories by optogenetic control of the cAMP–PKA axis
Source: Appl Environ Microbiol. 2026 May 18;92(6):e02498-25. doi: 10.1128/aem.02498-25 (PMC13274398; doi:10.1128/aem.02498-25)
Supplement: Table S7 — KEGG pathway enrichment downregulated pathways WT (dark) vs bPACy (dark). [file aem.02498-25-s0008.xlsx]

## Sheet: Dataset Legend
Supplementary Figure S7
KEGG pathway enrichment downregulated pathways

## Sheet: Supplementary Table S7 enrichme
Enrichment FDR	nGenes	Pathway Genes	Fold Enrichment	Pathway	URL	Genes
8,85747716235642E-16	127	806	2,10090984284533	Path:sce01100 Metabolic pathways	https://www.genome.jp/kegg-bin/show_pathway?sce01100	CYC3 GCV3 ADE1 RFS1 PHO3 YSA1 LYS2 PDB1 RIB5 PGS1 HIS4 GLK1 POF1 FAD1 PSA1 THI3 LYS21 DLD1 DLD2 EHD3 TPI1 ARO1 HOM2 EXG2 HNT2 ARO10 RIB3 CAB1 MNN1 ISC1 ALD5 TRP2 COX15 GNA1 THI5 HXK1 IRC7 LEU1 ERG4 CWH41 HEM2 NPY1 GUP1 ADE5,7 PDE1 HXK2 ADH4 NMA2 GSC2 MSM1 XKS1 TDA10 LSC2 ARG4 PUT2 PAN5 SOL3 PPX1 BAT1 INP51 RNR3 LYS12 LYS1 CYR1 TDH1 ARG2 ERG20 ILV3 BNA1 CYC1 STR2 OXP1 TGL4 CKI1 PUT1 PNP1 BNA5 LIP2…
1,26028047411876E-12	70	360	2,59259259259259	Path:sce01110 Biosynthesis of secondary metabolites	https://www.genome.jp/kegg-bin/show_pathway?sce01110	GCV3 ADE1 RFS1 LYS2 PDB1 RIB5 HIS4 GLK1 FAD1 PSA1 THI3 LYS21 TPI1 ARO1 HOM2 RIB3 ALD5 TRP2 COX15 HXK1 IRC7 LEU1 ERG4 HEM2 ADE5,7 HXK2 ADH4 TDA10 LSC2 ARG4 PAN5 SOL3 BAT1 LYS12 LYS1 TDH1 ARG2 ERG20 ILV3 STR2 RAM2 TGL4 PUT1 PNP1 ILV5 ADE13 CAR2 HMG1 ERG5 ARG7 ILV2 ADE17 GCV2 ERG12 ERG8 LEU4 PSD1 ZWF1 COQ2 LYS9 MSE1 ARG1 TGL5 LEU9 LSC1 MCT1 PYK2 SAM4 GLN1 TKL1
3,02048098765786E-06	29	132	2,92929292929293	Path:sce01240 Biosynthesis of cofactors	https://www.genome.jp/kegg-bin/show_pathway?sce01240	RFS1 RIB5 FAD1 PSA1 RIB3 CAB1 ALD5 COX15 THI5 HEM2 NMA2 PAN5 BAT1 BNA1 BNA5 LIP2 ADE13 FMS1 SNO1 SNZ1 URA10 ABZ1 COQ2 MSE1 THI20 THI80 NPT1 THI6
9,13721056656057E-06	27	125	2,88	Path:sce01230 Biosynthesis of amino acids	https://www.genome.jp/kegg-bin/show_pathway?sce01230	LYS2 HIS4 LYS21 TPI1 ARO1 HOM2 TRP2 IRC7 LEU1 ARG4 BAT1 LYS12 LYS1 TDH1 ARG2 ILV3 STR2 ILV5 ARG7 ILV2 LEU4 LYS9 ARG1 LEU9 PYK2 GLN1 TKL1
0,000756231111619823	12	42	3,80952380952381	Path:sce01210 2-Oxocarboxylic acid metabolism	https://www.genome.jp/kegg-bin/show_pathway?sce01210	LYS21 HOM2 LEU1 BAT1 LYS12 ARG2 ILV3 ILV5 ARG7 ILV2 LEU4 LEU9
0,00178134238443474	6	12	6,66666666666667	Path:sce00290 Valine leucine and isoleucine biosynthesis	https://www.genome.jp/kegg-bin/show_pathway?sce00290	LEU1 BAT1 ILV3 ILV5 ILV2 LEU4
0,0023916463981743	8	23	4,63768115942029	Path:sce00770 Pantothenate and CoA biosynthesis	https://www.genome.jp/kegg-bin/show_pathway?sce00770	CAB1 ALD5 PAN5 BAT1 ILV3 ILV5 FMS1 ILV2
0,0146289011672772	5	12	5,55555555555556	Path:sce00450 Selenocompound metabolism	https://www.genome.jp/kegg-bin/show_pathway?sce00450	TRR1 IRC7 MSM1 TRR2 STR2
0,0238312400922694	12	63	2,53968253968254	Path:sce00970 Aminoacyl-tRNA biosynthesis	https://www.genome.jp/kegg-bin/show_pathway?sce00970	AIM10 MSM1 DIA4 MST1 NAM2 MSK1 MSE1 ISM1 MSY1 MSD1 MSF1 GRS2
0,0264827608063922	11	57	2,57309941520468	Path:sce00230 Purine metabolism	https://www.genome.jp/kegg-bin/show_pathway?sce00230	YSA1 HNT2 ADE5,7 PDE1 PPX1 RNR3 CYR1 PNP1 ADE13 ADE17 ISN1
0,0264827608063922	6	20	4	Path:sce00760 Nicotinate and nicotinamide metabolism	https://www.genome.jp/kegg-bin/show_pathway?sce00760	POF1 NPY1 NMA2 PNP1 ISN1 NPT1
0,0381272722757691	10	52	2,56410256410256	Path:sce00620 Pyruvate metabolism	https://www.genome.jp/kegg-bin/show_pathway?sce00620	PDB1 LYS21 DLD1 DLD2 ALD5 ADH4 MAE1 LEU4 LEU9 PYK2
0,038609444766167	5	16	4,16666666666667	Path:sce00740 Riboflavin metabolism	https://www.genome.jp/kegg-bin/show_pathway?sce00740	PHO3 YSA1 RIB5 FAD1 RIB3
0,0493675093251161	10	55	2,42424242424242	Path:sce00010 Glycolysis/Gluconeogenesis	https://www.genome.jp/kegg-bin/show_pathway?sce00010	PDB1 GLK1 THI3 TPI1 ALD5 HXK1 HXK2 ADH4 TDH1 PYK2
0,0507166184520736	4	12	4,44444444444444	Path:sce00300 Lysine biosynthesis	https://www.genome.jp/kegg-bin/show_pathway?sce00300	LYS21 HOM2 LYS12 LYS1
0,0507166184520736	8	40	2,66666666666667	Path:sce00564 Glycerophospholipid metabolism	https://www.genome.jp/kegg-bin/show_pathway?sce00564	PGS1 TGL4 CKI1 PLB2 PLB1 PSD1 TGL5 PIS1
0,0507166184520736	5	18	3,7037037037037	Path:sce00730 Thiamine metabolism	https://www.genome.jp/kegg-bin/show_pathway?sce00730	PHO3 THI5 THI20 THI80 THI6
0,0507166184520736	16	113	1,88790560471976	Path:sce01200 Carbon metabolism	https://www.genome.jp/kegg-bin/show_pathway?sce01200	GCV3 PDB1 GLK1 EHD3 TPI1 HXK1 HXK2 TDA10 LSC2 SOL3 TDH1 MAE1 GCV2 ZWF1 LSC1 PYK2
0,0507166184520736	5	18	3,7037037037037	Path:sce02010 ABC transporters	https://www.genome.jp/kegg-bin/show_pathway?sce02010	SNQ2 PDR15 PXA2 MDL1 PDR5
0,0661127402086551	5	20	3,33333333333333	Path:sce00220 Arginine biosynthesis	https://www.genome.jp/kegg-bin/show_pathway?sce00220	ARG4 ARG2 ARG7 ARG1 GDH1
0,0661127402086551	5	20	3,33333333333333	Path:sce00900 Terpenoid backbone biosynthesis	https://www.genome.jp/kegg-bin/show_pathway?sce00900	ERG20 RAM2 HMG1 ERG12 ERG8
0,104289884044488	5	23	2,89855072463768	Path:sce00330 Arginine and proline metabolism	https://www.genome.jp/kegg-bin/show_pathway?sce00330	ALD5 PUT2 PUT1 CAR2 FMS1
0,104289884044488	5	23	2,89855072463768	Path:sce01250 Biosynthesis of nucleotide sugars	https://www.genome.jp/kegg-bin/show_pathway?sce01250	GLK1 PSA1 GNA1 HXK1 HXK2
0,104289884044488	8	48	2,22222222222222	Path:sce03015 mRNA surveillance pathway	https://www.genome.jp/kegg-bin/show_pathway?sce03015	PTI1 SGN1 MPE1 CFT2 RNA14 STO1 SSU72 CLP1
0,116221651624198	6	32	2,5	Path:sce00250 Alanine aspartate and glutamate metabolism	https://www.genome.jp/kegg-bin/show_pathway?sce00250	ARG4 PUT2 ADE13 ARG1 GDH1 GLN1
